# Supplementary material for: DNA methylation changes in cord blood and the developmental origins of health and disease – a systematic review and replication study
Source: BMC Genomics. 2022 Mar 19;23:221. doi: 10.1186/s12864-022-08451-6 (PMC8933946; doi:10.1186/s12864-022-08451-6)
Supplement: Supplementary file 2 — Additional file 2. List of associated probes from the literature search. Information about the total methylation sites in the published literature. [file 12864_2022_8451_MOESM2_ESM.xlsx]

## Sheet: Sheet1
Site	Chr	Position	Gene	In utero exposure / trait	PMID	Estimate	P	Estimate notes	PMID	Estimate	P	Estimate notes	PMID	Estimate	P	Estimate notes	PMID	Estimate	P	Estimate notes
cg10020892	1	147016901	BCL9	1-h glucose levels	33151971	0.1443	0.006	Average methylation: average beta value across all samples.	-	-	-	-	-	-	-	-	-	-	-	-
cg14656043	10	35419996	CREM	1-h glucose levels	33151971	0.3289	0.006	Average methylation: average beta value across all samples.	-	-	-	-	-	-	-	-	-	-	-	-
cg08960443	9	140066947	TMEM210	1-h glucose levels	33151971	0.4756	0.006	Average methylation: average beta value across all samples.	-	-	-	-	-	-	-	-	-	-	-	-
cg26027170	17	37394705	-	1-h glucose levels	33151971	0.3015	0.0041	Average methylation: average beta value across all samples.	-	-	-	-	-	-	-	-	-	-	-	-
cg18422587	7	3134670	-	1-h glucose levels	33151971	0.113	0.006	Average methylation: average beta value across all samples.	-	-	-	-	-	-	-	-	-	-	-	-
cg26681628	16	54210550	FTO	Birthweight	31015461	-56.48	8.02e-10	change per 10% increase in methylation levels	-	-	-	-	-	-	-	-	-	-	-	-
cg00253658	16	54210496	FTO	Birthweight	31015461	-32.71	8.19e-09	change per 10% increase in methylation levels	-	-	-	-	-	-	-	-	-	-	-	-
cg14311362	2	121498812	GLI2	Birthweight	31015461	-42.77	8.97e-12	change per 10% increase in methylation levels	-	-	-	-	-	-	-	-	-	-	-	-
cg17870997	2	121498521	GLI2	Birthweight	31015461	-36.99	3.01e-12	change per 10% increase in methylation levels	-	-	-	-	-	-	-	-	-	-	-	-
cg13872898	2	121498194	GLI2	Birthweight	31015461	-25.59	9.78e-13	change per 10% increase in methylation levels	-	-	-	-	-	-	-	-	-	-	-	-
cg07133097	2	121497538	GLI2	Birthweight	31015461	-29.2	7.01e-12	change per 10% increase in methylation levels	-	-	-	-	-	-	-	-	-	-	-	-
cg00637745	2	121497334	GLI2	Birthweight	31015461	-20.95	2.19e-12	change per 10% increase in methylation levels	-	-	-	-	-	-	-	-	-	-	-	-
cg20219891	2	121496875	GLI2	Birthweight	31015461	-23.49	8.3e-15	change per 10% increase in methylation levels	-	-	-	-	-	-	-	-	-	-	-	-
cg22590761	15	74218921	LOXL1-AS1	Birthweight	31015461	95.85	5.43e-16	change per 10% increase in methylation levels	-	-	-	-	-	-	-	-	-	-	-	-
cg00028013	15	74218697	LOXL1-AS1	Birthweight	31015461	85.29	7.16e-17	change per 10% increase in methylation levels	-	-	-	-	-	-	-	-	-	-	-	-
cg26995690	13	36346376	MIR548F5	Birthweight	31015461	-48.71	1.87e-11	change per 10% increase in methylation levels	-	-	-	-	-	-	-	-	-	-	-	-
cg18804667	5	58883392	PDE4D	Birthweight	31015461	60.4	3.67e-25	change per 10% increase in methylation levels	-	-	-	-	-	-	-	-	-	-	-	-
cg11137145	1	152730027	KPRP	Early childhood adiposity	28814982	0.097	0.0217	Coefficient; FDR corrected p value	-	-	-	-	-	-	-	-	-	-	-	-
cg00885918	20	30406997	MYLK2	Early childhood adiposity	28814982	-0.152	0.027	Coefficient; FDR corrected p value	-	-	-	-	-	-	-	-	-	-	-	-
cg09271157	10	122217376	PPAPDC1A	Early childhood adiposity	28814982	0.207	0.0351	Coefficient; FDR corrected p value	-	-	-	-	-	-	-	-	-	-	-	-
cg20624923	10	120355428	PRLHR	Early childhood adiposity	28814982	0.221	0.0283	Coefficient; FDR corrected p value	-	-	-	-	-	-	-	-	-	-	-	-
cg03352173	3	112013130	SLC9A10	Early childhood adiposity	28814982	-0.066	0.027	Coefficient; FDR corrected p value	-	-	-	-	-	-	-	-	-	-	-	-
cg03750061	10	119131167	PDZD8	Fasting glucose levels	33151971	0.693	0.0047	Average methylation: average beta value across all samples.	-	-	-	-	-	-	-	-	-	-	-	-
cg16063640	10	102807511	-	GDM	33151971	0.3656	0.0025	Average methylation: average beta value across all samples.	-	-	-	-	-	-	-	-	-	-	-	-
cg11646706	3	58514483	ACOX2	GDM	33151971	0.5653	0.0066	Average methylation: average beta value across all samples.	-	-	-	-	-	-	-	-	-	-	-	-
cg08726900	16	89550474	ANKRD11	GDM	33151971	0.4018	0.0056	Average methylation: average beta value across all samples.	-	-	-	-	-	-	-	-	-	-	-	-
cg16536918	20	3065403	AVP	GDM	33151971	0.6758	0.001	Average methylation: average beta value across all samples.	-	-	-	-	-	-	-	-	-	-	-	-
cg12148585	2	208006420	KLF7	GDM	33151971	0.4922	0.0056	Average methylation: average beta value across all samples.	-	-	-	-	-	-	-	-	-	-	-	-
cg03566881	1	202210983	LGR6	GDM	33151971	0.8733	0.0002	Average methylation: average beta value across all samples.	-	-	-	-	-	-	-	-	-	-	-	-
cg13608623	1		PBX1	GDM	33151971	0.6277	0.0066	Average methylation: average beta value across all samples.	-	-	-	-	-	-	-	-	-	-	-	-
cg08450478	1	78955823	PTGFR	GDM	33151971	0.7011	0.0059	Average methylation: average beta value across all samples.	-	-	-	-	-	-	-	-	-	-	-	-
cg18317026	15		UNC13C	GDM	33151971	0.8285	0.0066	Average methylation: average beta value across all samples.	-	-	-	-	-	-	-	-	-	-	-	-
cg12978275	3	119278956	CD80	GDM	29596946	NA	NA	NA	-	-	-	-	-	-	-	-	-	-	-	-
cg10113715	14	101192416	DLK1	GDM	29596946	NA	NA	NA	-	-	-	-	-	-	-	-	-	-	-	-
cg18392604	14	101192386	DLK1	GDM	29596946	NA	NA	NA	-	-	-	-	-	-	-	-	-	-	-	-
cg16544010	14	101192277	DLK1	GDM	29596946	NA	NA	NA	-	-	-	-	-	-	-	-	-	-	-	-
cg06504820	14	101192273	DLK1	GDM	29596946	NA	NA	NA	-	-	-	-	-	-	-	-	-	-	-	-
cg23522522	14	101192190	DLK1	GDM	29596946	NA	NA	NA	-	-	-	-	-	-	-	-	-	-	-	-
cg03443455	2	171671795	GAD1	GDM	29596946	NA	NA	NA	-	-	-	-	-	-	-	-	-	-	-	-
cg19296354	20	57415697	GNAS	GDM	29596946	NA	NA	NA	-	-	-	-	-	-	-	-	-	-	-	-
cg16303279	11	2019667	H19	GDM	29596946	NA	NA	NA	-	-	-	-	-	-	-	-	-	-	-	-
cg27130954	16	67464331	HSD11B2	GDM	29596946	NA	NA	NA	-	-	-	-	-	-	-	-	-	-	-	-
cg19642877	11	2168625	IGF2	GDM	29596946	NA	NA	NA	-	-	-	-	-	-	-	-	-	-	-	-
cg09059945	7	130126017	MEST	GDM	29596946	NA	NA	NA	-	-	-	-	-	-	-	-	-	-	-	-
cg11865119	7	130125932	MEST	GDM	29596946	NA	NA	NA	-	-	-	-	-	-	-	-	-	-	-	-
cg04029027	7	130125811	MEST	GDM	29596946	NA	NA	NA	-	-	-	-	-	-	-	-	-	-	-	-
cg22115706	7	130125719	MEST	GDM	29596946	NA	NA	NA	-	-	-	-	-	-	-	-	-	-	-	-
cg02490034	7	129913072	MEST	GDM	29596946	NA	NA	NA	-	-	-	-	-	-	-	-	-	-	-	-
cg18601426	7	158588528	PTPRN2	GDM	29596946	NA	NA	NA	-	-	-	-	-	-	-	-	-	-	-	-
cg12348202	7	158381023	PTPRN2	GDM	29596946	NA	NA	NA	-	-	-	-	-	-	-	-	-	-	-	-
cg11038280	7	92466132	CDK6	GDM	29461653	0.0082	9.35e-07	Methylation change expressed as difference in beta	-	-	-	-	-	-	-	-	-	-	-	-
cg07207660	6	31477847	MICB	GDM	29461653	0.0226	3.68e-07	Methylation change expressed as difference in beta	-	-	-	-	-	-	-	-	-	-	-	-
cg08009265	1	153044457	SPRR2B	GDM	29461653	0.0196	5.63e-08	Methylation change expressed as difference in beta	-	-	-	-	-	-	-	-	-	-	-	-
cg26706238	2	44066206	ABCG5; ABCG8	GDM	28360945	0.0135	0.04	Methylation change expressed as difference in beta	-	-	-	-	-	-	-	-	-	-	-	-
cg08542429	6	32139120	AGPAT1	GDM	28360945	0.0149	0.046	Methylation change expressed as difference in beta	-	-	-	-	-	-	-	-	-	-	-	-
cg16126178	14	105239857	AKT1	GDM	28360945	0.0111	0.048	Methylation change expressed as difference in beta	-	-	-	-	-	-	-	-	-	-	-	-
cg11010397	7	38671977	AMPH	GDM	28360945	-0.0137	0.028	Methylation change expressed as difference in beta	-	-	-	-	-	-	-	-	-	-	-	-
cg18906596	17	4151473	ANKFY1	GDM	28360945	-0.0273	0.028	Methylation change expressed as difference in beta	-	-	-	-	-	-	-	-	-	-	-	-
cg08732684	6	32095128	ATF6B	GDM	28360945	0.0179	0.035	Methylation change expressed as difference in beta	-	-	-	-	-	-	-	-	-	-	-	-
cg08440349	16	84486704	ATP2C2	GDM	28360945	0.0157	0.04	Methylation change expressed as difference in beta	-	-	-	-	-	-	-	-	-	-	-	-
cg23376861	18	43678713	ATP5A1	GDM	28360945	-0.0345	0.035	Methylation change expressed as difference in beta	-	-	-	-	-	-	-	-	-	-	-	-
cg24119500	6	69420780	BAI3	GDM	28360945	-0.0193	0.046	Methylation change expressed as difference in beta	-	-	-	-	-	-	-	-	-	-	-	-
cg02943336	7	2959067	CARD11	GDM	28360945	0.0108	0.022	Methylation change expressed as difference in beta	-	-	-	-	-	-	-	-	-	-	-	-
cg07431064	22	39529217	CBX7	GDM	28360945	0.0095	0.028	Methylation change expressed as difference in beta	-	-	-	-	-	-	-	-	-	-	-	-
cg00273340	11	64112444	CCDC88B	GDM	28360945	0.0122	0.046	Methylation change expressed as difference in beta	-	-	-	-	-	-	-	-	-	-	-	-
cg10288510	1	214158727	CpG island	GDM	28360945	-0.0159	0.04	Methylation change expressed as difference in beta	-	-	-	-	-	-	-	-	-	-	-	-
cg16221240	2	130970934	CpG island	GDM	28360945	-0.0316	0.049	Methylation change expressed as difference in beta	-	-	-	-	-	-	-	-	-	-	-	-
cg01955962	15	73089536	CpG island	GDM	28360945	-0.0054	0.041	Methylation change expressed as difference in beta	-	-	-	-	-	-	-	-	-	-	-	-
cg11449134	19	51897791	CpG island	GDM	28360945	-0.0063	0.028	Methylation change expressed as difference in beta	-	-	-	-	-	-	-	-	-	-	-	-
cg19143209	9	19789287	CpG island	GDM	28360945	-0.0243	0.039	Methylation change expressed as difference in beta	-	-	-	-	-	-	-	-	-	-	-	-
cg09244071	7	101768746	CUX1	GDM	28360945	0.01	0.046	Methylation change expressed as difference in beta	-	-	-	-	-	-	-	-	-	-	-	-
cg01993865	20	17550690	DSTN	GDM	28360945	-0.006	0.028	Methylation change expressed as difference in beta	-	-	-	-	-	-	-	-	-	-	-	-
cg26828643	16	88802820	FAM38A	GDM	28360945	0.0146	0.048	Methylation change expressed as difference in beta	-	-	-	-	-	-	-	-	-	-	-	-
cg07018980	4	895604	GAK	GDM	28360945	0.0104	0.04	Methylation change expressed as difference in beta	-	-	-	-	-	-	-	-	-	-	-	-
cg03280063	4	893186	GAK	GDM	28360945	0.0122	0.049	Methylation change expressed as difference in beta	-	-	-	-	-	-	-	-	-	-	-	-
cg14597908	20	57414960	GNAS	GDM	28360945	0.0179	0.049	Methylation change expressed as difference in beta	-	-	-	-	-	-	-	-	-	-	-	-
cg26406256	4	89619393	HERC3; NAP1L5	GDM	28360945	0.0151	0.046	Methylation change expressed as difference in beta	-	-	-	-	-	-	-	-	-	-	-	-
cg26281025	5	176308046	HK3	GDM	28360945	0.0104	0.031	Methylation change expressed as difference in beta	-	-	-	-	-	-	-	-	-	-	-	-
cg13706613	9	139324927	INPP5E	GDM	28360945	0.0136	0.041	Methylation change expressed as difference in beta	-	-	-	-	-	-	-	-	-	-	-	-
cg26001655	4	1356770	KIAA1530	GDM	28360945	0.012	0.028	Methylation change expressed as difference in beta	-	-	-	-	-	-	-	-	-	-	-	-
cg10778517	7	2252773	MAD1L1	GDM	28360945	0.0093	0.04	Methylation change expressed as difference in beta	-	-	-	-	-	-	-	-	-	-	-	-
cg12841566	11	47296317	MADD	GDM	28360945	0.0129	0.046	Methylation change expressed as difference in beta	-	-	-	-	-	-	-	-	-	-	-	-
cg19169154	17	19287978	MFAP4	GDM	28360945	0.0181	0.039	Methylation change expressed as difference in beta	-	-	-	-	-	-	-	-	-	-	-	-
cg04514868	14	105931040	MTA1	GDM	28360945	0.0092	0.046	Methylation change expressed as difference in beta	-	-	-	-	-	-	-	-	-	-	-	-
cg19830000	12	45270312	NELL2	GDM	28360945	-0.005	0.041	Methylation change expressed as difference in beta	-	-	-	-	-	-	-	-	-	-	-	-
cg20935025	14	35874013	NFKBIA	GDM	28360945	0.0194	0.049	Methylation change expressed as difference in beta	-	-	-	-	-	-	-	-	-	-	-	-
cg01203331	20	2636597	NOP56; SNORD56	GDM	28360945	0.0112	0.04	Methylation change expressed as difference in beta	-	-	-	-	-	-	-	-	-	-	-	-
cg13984931	1	162788667	North shelf	GDM	28360945	-0.0247	0.041	Methylation change expressed as difference in beta	-	-	-	-	-	-	-	-	-	-	-	-
cg04078644	3	155458975	North shelf	GDM	28360945	-0.0136	0.046	Methylation change expressed as difference in beta	-	-	-	-	-	-	-	-	-	-	-	-
cg03540894	12	133611606	North shelf	GDM	28360945	-0.0246	0.044	Methylation change expressed as difference in beta	-	-	-	-	-	-	-	-	-	-	-	-
cg15737302	11	118302063	North shelf	GDM	28360945	-0.019	0.039	Methylation change expressed as difference in beta	-	-	-	-	-	-	-	-	-	-	-	-
cg02683621	7	150100820	North shore	GDM	28360945	0.0115	0.035	Methylation change expressed as difference in beta	-	-	-	-	-	-	-	-	-	-	-	-
cg01968402	6	137817775	North shore	GDM	28360945	0.0071	0.044	Methylation change expressed as difference in beta	-	-	-	-	-	-	-	-	-	-	-	-
cg27509867	8	129165585	Open sea	GDM	28360945	0.0115	0.046	Methylation change expressed as difference in beta	-	-	-	-	-	-	-	-	-	-	-	-
cg17921080	14	86478932	Open sea	GDM	28360945	-0.0185	0.035	Methylation change expressed as difference in beta	-	-	-	-	-	-	-	-	-	-	-	-
cg08443019	17	1946299	OVCA2; DPH1	GDM	28360945	0.0159	0.046	Methylation change expressed as difference in beta	-	-	-	-	-	-	-	-	-	-	-	-
cg08144943	3	52280702	PPM1M	GDM	28360945	0.0209	0.049	Methylation change expressed as difference in beta	-	-	-	-	-	-	-	-	-	-	-	-
cg22606873	1	3144679	PRDM16	GDM	28360945	-0.0127	0.048	Methylation change expressed as difference in beta	-	-	-	-	-	-	-	-	-	-	-	-
cg07689396	7	633050	PRKAR1B	GDM	28360945	0.0162	0.035	Methylation change expressed as difference in beta	-	-	-	-	-	-	-	-	-	-	-	-
cg08077807	14	62001072	PRKCH	GDM	28360945	-0.0223	0.037	Methylation change expressed as difference in beta	-	-	-	-	-	-	-	-	-	-	-	-
cg18502630	9	139871955	PTGDS	GDM	28360945	0.0144	0.04	Methylation change expressed as difference in beta	-	-	-	-	-	-	-	-	-	-	-	-
cg13153307	9	139368749	SEC16A	GDM	28360945	0.0189	0.04	Methylation change expressed as difference in beta	-	-	-	-	-	-	-	-	-	-	-	-
cg10576992	4	119662530	SEC24D	GDM	28360945	-0.0273	0.031	Methylation change expressed as difference in beta	-	-	-	-	-	-	-	-	-	-	-	-
cg22865713	6	25779897	SLC17A4	GDM	28360945	-0.0271	0.028	Methylation change expressed as difference in beta	-	-	-	-	-	-	-	-	-	-	-	-
cg05536286	15	92972514	ST8SIA2	GDM	28360945	-0.0113	0.046	Methylation change expressed as difference in beta	-	-	-	-	-	-	-	-	-	-	-	-
cg11703745	1	205199293	TMCC2	GDM	28360945	0.0162	0.04	Methylation change expressed as difference in beta	-	-	-	-	-	-	-	-	-	-	-	-
cg00063535	12	113729491	TPCN1	GDM	28360945	0.0135	0.049	Methylation change expressed as difference in beta	-	-	-	-	-	-	-	-	-	-	-	-
cg25927444	2	47236103	TTC7A	GDM	28360945	-0.0223	0.046	Methylation change expressed as difference in beta	-	-	-	-	-	-	-	-	-	-	-	-
cg03246914	20	57596113	TUBB1	GDM	28360945	-0.0322	0.04	Methylation change expressed as difference in beta	-	-	-	-	-	-	-	-	-	-	-	-
cg21143899	1	165866296	UCK2	GDM	28360945	0.0142	0.035	Methylation change expressed as difference in beta	-	-	-	-	-	-	-	-	-	-	-	-
cg14088574	6	33234976	VPS52	GDM	28360945	0.011	0.046	Methylation change expressed as difference in beta	-	-	-	-	-	-	-	-	-	-	-	-
cg17881203	19	990398	WDR18	GDM	28360945	0.0082	0.049	Methylation change expressed as difference in beta	-	-	-	-	-	-	-	-	-	-	-	-
cg00730857	4	1994281	WHSC2	GDM	28360945	0.0089	0.046	Methylation change expressed as difference in beta	-	-	-	-	-	-	-	-	-	-	-	-
cg25871543	19	7686181	XAB2	GDM	28360945	0.0091	0.041	Methylation change expressed as difference in beta	-	-	-	-	-	-	-	-	-	-	-	-
cg05697697	10	111683345	XPNPEP1	GDM	28360945	0.0066	0.028	Methylation change expressed as difference in beta	-	-	-	-	-	-	-	-	-	-	-	-
cg03345925	8	144599347	ZC3H3	GDM	28360945	0.0339	0.028	Methylation change expressed as difference in beta	-	-	-	-	-	-	-	-	-	-	-	-
cg06945690	3	44621374	ZNF167	GDM	28360945	0.0209	0.031	Methylation change expressed as difference in beta	-	-	-	-	-	-	-	-	-	-	-	-
cg01205011	6	35262113	ZNF76	GDM	28360945	-0.0228	0.041	Methylation change expressed as difference in beta	-	-	-	-	-	-	-	-	-	-	-	-
cg03750061	10	119131167	PDZD8	GDM	33151971	0.6931	0.0056	Average methylation: average beta value across all samples.	-	-	-	-	-	-	-	-	-	-	-	-
cg20967028	12	14978503	ART4	Gestational age	32448018	-1.696	0.000	Regression coefficient	-	-	-	-	-	-	-	-	-	-	-	-
cg15518113	1	167400121	CD247	Gestational age	32448018	-1.124	0.000	Regression coefficient	-	-	-	-	-	-	-	-	-	-	-	-
cg20600850	12	6712515	CHD4	Gestational age	32448018	0.889	0.000	Regression coefficient	-		-	-	-	-	-	-	-	-	-	-
cg19204859	20	24933798	CST7	Gestational age	32448018	-0.875	0.000	Regression coefficient	-	-	-	-	-	-	-	-	-	-	-	-
cg24998981	18	77441810	CTDP1	Gestational age	32448018	-0.878	0.000	Regression coefficient	-	-	-	-	-	-	-	-	-	-	-	-
cg16009311	8	119086762	EXT1	Gestational age	32448018	0.876	0.000	Regression coefficient	-	-	-	-	-	-	-	-	-	-	-	-
cg20547777	8	119086580	EXT1	Gestational age	32448018	0.841	0.000	Regression coefficient	-	-	-	-	-	-	-	-	-	-	-	-
cg00499700	5	76116088	F2RL1	Gestational age	32448018	-1.852	0.001	Regression coefficient	-	-	-	-	-	-	-	-	-	-	-	-
cg17784922	7	142659425	KEL	Gestational age	32448018	-1.242	0.001	Regression coefficient	-	-	-	-	-	-	-	-	-	-	-	-
cg26690511	3	155422103	PLCH1	Gestational age	32448018	0.283	0.001	Regression coefficient	-	-	-	-	-	-	-	-	-	-	-	-
cg08869273	11	413594	SIGIRR	Gestational age	32448018	-1.185	0.001	Regression coefficient	-	-	-	-	-	-	-	-	-	-	-	-
cg26410133	1	115051834	TRIM33	Gestational age	32448018	-2.309	0.001	Regression coefficient	-	-	-	-	-	-	-	-	-	-	-	-
cg13924996	11	67053829	ADRBK1	Gestational age	32114984	-0.0016	8.59e-89	Coefficient corresponding to methylation change per additional day of gestational age	-	-	-	-	-	-	-	-	-	-	-	-
cg04276536	16	57567813	CCDC102A	Gestational age	32114984	-0.0012	1.2e-93	Coefficient corresponding to methylation change per additional day of gestational age	-	-	-	-	-	-	-	-	-	-	-	-
cg27518892	16	57566936	CCDC102A	Gestational age	32114984	-0.0018	1.29e-89	Coefficient corresponding to methylation change per additional day of gestational age	-	-	-	-	-	-	-	-	-	-	-	-
cg19744173	2	112913178	FBLN7	Gestational age	32114984	-0.0016	4.91e-92	Coefficient corresponding to methylation change per additional day of gestational age	-	-	-	-	-	-	-	-	-	-	-	-
cg18183624	17	47076904	IGF2BP1	Gestational age	32114984	0.0028	8.36e-80	Coefficient corresponding to methylation change per additional day of gestational age	-	-	-	-	-	-	-	-	-	-	-	-
cg16103712	8	99023869	MATN2	Gestational age	32114984	-0.003	2.7e-129	Coefficient corresponding to methylation change per additional day of gestational age	-	-	-	-	-	-	-	-	-	-	-	-
cg26433582	11	68848232	TPCN2	Gestational age	32114984	-0.0019	1.31e-81	Coefficient corresponding to methylation change per additional day of gestational age	-	-	-	-	-	-	-	-	-	-	-	-
cg04494800	6	149775853	ZC3H12D	Gestational age	32114984	-0.0016	4.52e-82	Coefficient corresponding to methylation change per additional day of gestational age	-	-	-	-	-	-	-	-	-	-	-	-
cg04685228	5	172462626	-	Gestational age	32114984	-0.0028	8.55e-109	Coefficient corresponding to methylation change per additional day of gestational age	-	-	-	-	-	-	-	-	-	-	-	-
cg27295118	14	22902226	-	Gestational age	32114984	-0.0024	1.2e-81	Coefficient corresponding to methylation change per additional day of gestational age	-	-	-	-	-	-	-	-	-	-	-	-
cg21146184	22	46262436	ATXN10	Maternal active eating disorder	29093763	0.055	1.6e-08	Methylation change expressed as difference in beta	-	-	-	-	-	-	-	-	-	-	-	-
cg10177197	1	55316481	DHCR24	Maternal active eating disorder	29093763	-0.124	6.94e-08	Methylation change expressed as difference in beta	-	-	-	-	-	-	-	-	-	-	-	-
cg12053563	14	29637580	-	Maternal central obesity	30618290	-0.01162	4.58e-09	Beta	-	-	-	-	-	-	-	-	-	-	-	-
cg07221855	4	186389465	CCDC110	Maternal history of diabetes mellitus	32075680	-0.484995	0.000916	M value	-	-	-	-	-	-	-	-	-	-	-	-
cg19354792	20	18124901	CSRP2BP	Maternal history of diabetes mellitus	32075680	-0.463411	0.004738	M value	-	-	-	-	-	-	-	-	-	-	-	-
cg04226314	12	125445693	DHX37	Maternal history of diabetes mellitus	32075680	-0.504887	0.030713	M value	-	-	-	-	-	-	-	-	-	-	-	-
cg25710809	8	25282879	GNRH1	Maternal history of diabetes mellitus	32075680	-0.511411	0.002785	M value	-	-	-	-	-	-	-	-	-	-	-	-
cg14398337	6	12044695	HIVEP1	Maternal history of diabetes mellitus	32075680	-0.427399	0.006924	M value	-	-	-	-	-	-	-	-	-	-	-	-
cg20807374	3	124420060	KALRN	Maternal history of diabetes mellitus	32075680	-0.608775	0.002236	M value	-	-	-	-	-	-	-	-	-	-	-	-
cg01108434	8	82017411	PAG1	Maternal history of diabetes mellitus	32075680	-0.584836	0.002785	M value	-	-	-	-	-	-	-	-	-	-	-	-
cg10509965	9	135975951	RALGDS	Maternal history of diabetes mellitus	32075680	-0.300234	0.018452	M value	-	-	-	-	-	-	-	-	-	-	-	-
cg12120973	1	1215925	SCNN1D	Maternal history of diabetes mellitus	32075680	-0.430032	0.034144	M value	-	-	-	-	-	-	-	-	-	-	-	-
cg26210521	4	9895517	SLC2A9	Maternal history of diabetes mellitus	32075680	-0.519168	0.004015	M value	-	-	-	-	-	-	-	-	-	-	-	-
cg10488314	9	135655298	AK8	Maternal muFAs at preconception	31858113	0.006	4.37e-08	Beta	-	-	-	-	-	-	-	-	-	-	-	-
cg02975187	22	18512423	FLJ41941	Maternal obesity	30618290	-0.04081	2.62e-08	Beta	-	-	-	-	-	-	-	-	-	-	-	-
cg19457237	12	34500585	ALG10	Maternal plasma folate	26861414	-0.016	4.45e-08	regression coefficient from statistical model	-		-	-	-	-	-	-	-	-	-	-
cg01837362	12	34492938	ALG10	Maternal plasma folate	26861414	-0.021	8.52e-09	regression coefficient from statistical model	-	-	-	-	-	-	-	-	-	-	-	-
cg06512316	12	34491142	ALG10	Maternal plasma folate	26861414	-0.012	6.58e-09	regression coefficient from statistical model	-	-	-	-	-	-	-	-	-	-	-	-
cg08821431	12	34491090	ALG10	Maternal plasma folate	26861414	-0.012	1.02e-08	regression coefficient from statistical model	-	-	-	-	-	-	-	-	-	-	-	-
cg13700315	12	34489827	ALG10	Maternal plasma folate	26861414	-0.009	2.68e-08	regression coefficient from statistical model	-	-	-	-	-	-	-	-	-	-	-	-
cg23291200	19	1473179	APC2	Maternal plasma folate	26861414	-0.01	1.72e-09	regression coefficient from statistical model	-	-	-	-	-	-	-	-	-	-	-	-
cg16613938	19	1473042	APC2	Maternal plasma folate	26861414	-0.016	3.05e-08	regression coefficient from statistical model	-	-	-	-	-	-	-	-	-	-	-	-
cg19870717	19	1472936	APC2	Maternal plasma folate	26861414	-0.009	4.64e-09	regression coefficient from statistical model	-	-	-	-	-	-	-	-	-	-	-	-
cg12272488	19	10151833	C3P1	Maternal plasma folate	26861414	-0.016	9.75e-09	regression coefficient from statistical model	-	-	-	-	-	-	-	-	-	-	-	-
cg00885843	2	131058072	CCDC115	Maternal plasma folate	26861414	-0.007	3.02e-08	regression coefficient from statistical model	-	-	-	-	-	-	-	-	-	-	-	-
cg02596089	19	47759400	CCDC9	Maternal plasma folate	26861414	-0.012	1.98e-08	regression coefficient from statistical model	-	-	-	-	-	-	-	-	-	-	-	-
cg24876897	1	20988603	DDOST	Maternal plasma folate	26861414	-0.008	7.15e-08	regression coefficient from statistical model	-	-	-	-	-	-	-	-	-	-	-	-
cg07900024	20	29896456	DEFB116	Maternal plasma folate	26861414	-0.012	5.08e-08	regression coefficient from statistical model	-	-	-	-	-	-	-	-	-	-	-	-
cg13700506	20	29892486	DEFB116	Maternal plasma folate	26861414	-0.02	3.31e-13	regression coefficient from statistical model	-	-	-	-	-	-	-	-	-	-	-	-
cg01743593	7	56551524	DKFZp434L192	Maternal plasma folate	26861414	-0.011	2.36e-09	regression coefficient from statistical model	-	-	-	-	-	-	-	-	-	-	-	-
cg15730180	7	56551112	DKFZp434L192	Maternal plasma folate	26861414	-0.011	4.2e-10	regression coefficient from statistical model	-	-	-	-	-	-	-	-	-	-	-	-
cg05665581	10	124669393	FAM24A	Maternal plasma folate	26861414	-0.017	1.43e-15	regression coefficient from statistical model	-	-	-	-	-	-	-	-	-	-	-	-
cg08342919	7	100894787	FIS1	Maternal plasma folate	26861414	-0.01	4.68e-09	regression coefficient from statistical model	-	-	-	-	-	-	-	-	-	-	-	-
cg11868728	20	22568116	FOXA2	Maternal plasma folate	26861414	-0.008	2.78e-08	regression coefficient from statistical model	-	-	-	-	-	-	-	-	-	-	-	-
cg16685608	14	52211579	FRMD6	Maternal plasma folate	26861414	-0.012	3.84e-08	regression coefficient from statistical model	-	-	-	-	-	-	-	-	-	-	-	-
cg18574254	7	126889015	GRM8	Maternal plasma folate	26861414	-0.011	3.27e-09	regression coefficient from statistical model	-	-	-	-	-	-	-	-	-	-	-	-
cg06882571	16	27801626	GSG1L	Maternal plasma folate	26861414	-0.01	7.02e-09	regression coefficient from statistical model	-	-	-	-	-	-	-	-	-	-	-	-
cg04394529	11	2067849	H19	Maternal plasma folate	26861414	-0.018	1.7e-11	regression coefficient from statistical model	-	-	-	-	-	-	-	-	-	-	-	-
cg03947814	11	2890419	KCNQ1DN	Maternal plasma folate	26861414	-0.012	1.16e-07	regression coefficient from statistical model	-	-	-	-	-	-	-	-	-	-	-	-
cg14830485	20	21070832	KIZ	Maternal plasma folate	26861414	-0.01	9.11e-08	regression coefficient from statistical model	-	-	-	-	-	-	-	-	-	-	-	-
cg15030465	19	51400352	KLKP1	Maternal plasma folate	26861414	-0.016	2.16e-13	regression coefficient from statistical model	-	-	-	-	-	-	-	-	-	-	-	-
cg17900015	17	38957507	KRT28	Maternal plasma folate	26861414	-0.013	4.63e-10	regression coefficient from statistical model	-	-	-	-	-	-	-	-	-	-	-	-
cg10612259	17	35285205	LHX1	Maternal plasma folate	26861414	-0.011	9.1e-08	regression coefficient from statistical model	-	-	-	-	-	-	-	-	-	-	-	-
cg26091183	17	78387382	LOC100294362	Maternal plasma folate	26861414	-0.007	3.34e-08	regression coefficient from statistical model	-	-	-	-	-	-	-	-	-	-	-	-
cg19816642	17	21220360	MAP2K3	Maternal plasma folate	26861414	-0.02	3.59e-09	regression coefficient from statistical model	-	-	-	-	-	-	-	-	-	-	-	-
cg03867429	7	57483183	MIR3147	Maternal plasma folate	26861414	-0.021	1.31e-14	regression coefficient from statistical model	-	-	-	-	-	-	-	-	-	-	-	-
cg03233793	19	19626605	NDUFA13	Maternal plasma folate	26861414	-0.012	9.44e-08	regression coefficient from statistical model	-	-	-	-	-	-	-	-	-	-	-	-
cg04496920	16	2032394	NOXO1	Maternal plasma folate	26861414	-0.009	1.37e-08	regression coefficient from statistical model	-	-	-	-	-	-	-	-	-	-	-	-
cg27594073	17	3100725	OR1A2	Maternal plasma folate	26861414	-0.012	1.16e-07	regression coefficient from statistical model	-	-	-	-	-	-	-	-	-	-	-	-
cg05282518	14	20344920	OR4K2	Maternal plasma folate	26861414	-0.022	1.59e-15	regression coefficient from statistical model	-	-	-	-	-	-	-	-	-	-	-	-
cg26786795	14	20344394	OR4K2	Maternal plasma folate	26861414	-0.012	1.38e-09	regression coefficient from statistical model	-	-	-	-	-	-	-	-	-	-	-	-
cg04880091	8	43132451	POTEA	Maternal plasma folate	26861414	-0.021	1.08e-07	regression coefficient from statistical model	-	-	-	-	-	-	-	-	-	-	-	-
cg00426709	6	100067930	PRDM13	Maternal plasma folate	26861414	-0.013	1.2e-10	regression coefficient from statistical model	-	-	-	-	-	-	-	-	-	-	-	-
cg19512604	19	10809044	QTRT1	Maternal plasma folate	26861414	-0.008	5.35e-08	regression coefficient from statistical model	-	-	-	-	-	-	-	-	-	-	-	-
cg26886277	2	86566099	REEP1	Maternal plasma folate	26861414	-0.012	5.42e-09	regression coefficient from statistical model	-	-	-	-	-	-	-	-	-	-	-	-
cg08597735	11	74916485	SLCO2B1	Maternal plasma folate	26861414	-0.011	1.56e-09	regression coefficient from statistical model	-	-	-	-	-	-	-	-	-	-	-	-
cg04579415	6	44252530	TCTE1	Maternal plasma folate	26861414	-0.008	8.31e-10	regression coefficient from statistical model	-	-	-	-	-	-	-	-	-	-	-	-
cg03296200	2	629022	TMEM18	Maternal plasma folate	26861414	-0.014	5.04e-09	regression coefficient from statistical model	-	-	-	-	-	-	-	-	-	-	-	-
cg20697094	4	165878037	TRIM61	Maternal plasma folate	26861414	0.005	1.16e-07	regression coefficient from statistical model	-	-	-	-	-	-	-	-	-	-	-	-
cg04683824	16	34293670	UBE2MP1	Maternal plasma folate	26861414	-0.013	2.31e-09	regression coefficient from statistical model	-	-	-	-	-	-	-	-	-	-	-	-
cg15971980	6	150254442	ULBP2	Maternal plasma folate	26861414	-0.016	3.99e-15	regression coefficient from statistical model	-	-	-	-	-	-	-	-	-	-	-	-
cg19783404	11	67751269	UNC93B1	Maternal plasma folate	26861414	-0.006	1.99e-08	regression coefficient from statistical model	-	-	-	-	-	-	-	-	-	-	-	-
cg18313094	19	57633694	USP29	Maternal plasma folate	26861414	-0.018	7.96e-09	regression coefficient from statistical model	-	-	-	-	-	-	-	-	-	-	-	-
cg01422136	5	132390123	ZCCHC10	Maternal pre-pregnancy BMI	24243566	-0.08	1.81e-06	Linear regression coefficient estimate	-	-	-	-	-	-	-	-	-	-	-	-
cg07041565	15	72,480,270	GRAMD2	Maternal PUFAs at preconception	31858113	0.01	1.08e-08	Beta	-	-	-	-	-	-	-	-	-	-	-	-
cg18019017	6	78,173,408	HTR1B	Maternal PUFAs at preconception	31858113	0.0077	1.9e-07	Beta	-	-	-	-	-	-	-	-	-	-	-	-
cg19036075	15	74,220,295	LOXL1	Maternal PUFAs at preconception	31858113	0.0016	5.45e-08	Beta	-	-	-	-	-	-	-	-	-	-	-	-
cg26217359	4	103609443	MANBA	Maternal PUFAs at preconception	31858113	-0.0041	5.41e-09	Beta	-	-	-	-	-	-	-	-	-	-	-	-
cg11772086	5	112,535,690	MCC	Maternal PUFAs at preconception	31858113	0.0049	2.11e-07	Beta	-	-	-	-	-	-	-	-	-	-	-	-
cg01546793	1	116,913,720	SIK3	Maternal PUFAs at preconception	31858113	0.0111	1.56e-07	Beta	-	-	-	-	-	-	-	-	-	-	-	-
cg21161138	5	399360	AHRR	Maternal smoking	29945474	-0.02	1.6e-08	absolute difference in beta value (or methylation level) between the exposed group and unexposed group	29695247	-0.043	2.63e-05	Beta value mean differences between smoking vs non smoking group	25862628	-0.024	6.18e-08	Methylation difference	22851337	-0.043	8.91e-10	Regression coefficient
cg05575921	5	373378	AHRR	Maternal smoking	29945474	-0.05	6e-14	absolute difference in beta value (or methylation level) between the exposed group and unexposed group	29695247	-0.075	1.24e-15	Beta value mean differences between smoking vs non smoking group	25862628	-0.073	1.14e-25	Methylation difference	22851337	-0.198	8.03e-33	Regression coefficient
cg23067299	5	323907	AHRR	Maternal smoking	29945474	0.04	5.7e-08	absolute difference in beta value (or methylation level) between the exposed group and unexposed group	29695247	0.031	7.71e-05	Beta value mean differences between smoking vs non smoking group	25862628	0.038	2.66e-10	Methylation difference	22851337	0.072	4.12e-09	Regression coefficient
cg09935388	1	92947588	GFI1	Maternal smoking	29945474	-0.09	6.4e-10	absolute difference in beta value (or methylation level) between the exposed group and unexposed group	29695247	-0.194	2.72e-09	Beta value mean differences between smoking vs non smoking group	25862628	-0.105	2.67e-14	Methylation difference	22851337	-0.188	2.68e-31	Regression coefficient
cg18316974	1	92947035	GFI1	Maternal smoking	29945474	-0.03	6.2e-10	absolute difference in beta value (or methylation level) between the exposed group and unexposed group	29695247	-0.057	4.32e-07	Beta value mean differences between smoking vs non smoking group	25862628	-0.102	3.27e-10	Methylation difference	22851337	-0.238	3.16e-20	Regression coefficient
cg12876356	1	92946825	GFI1	Maternal smoking	29945474	-0.07	2.3e-08	absolute difference in beta value (or methylation level) between the exposed group and unexposed group	29695247	-0.178	1.07e-06	Beta value mean differences between smoking vs non smoking group	25862628	-0.107	1.79e-11	Methylation difference	22851337	-0.176	1.7e-25	Regression coefficient
cg09662411	1	92946132	GFI1	Maternal smoking	29945474	-0.04	4.9e-08	absolute difference in beta value (or methylation level) between the exposed group and unexposed group	29695247	-0.115	3.69e-07	Beta value mean differences between smoking vs non smoking group	25862628	-0.066	9.55e-09	Methylation difference	22851337	-0.106	2.96e-17	Regression coefficient
cg11641006	2	235213874	-	Maternal smoking	29695247	0.078	1.4e-05	Beta value mean differences between smoking vs non smoking group	-	-	-	-	-	-	-	-	-	-	-	-
cg26033520	10	74004071	-	Maternal smoking	29695247	-0.026	0.000263	Beta value mean differences between smoking vs non smoking group	-	-	-	-	-	-	-	-	-	-	-	-
cg04865726	1	1365911	-	Maternal smoking	29695247	0.033	5.39e-05	Beta value mean differences between smoking vs non smoking group	-	-	-	-	-	-	-	-	-	-	-	-
cg07249149	7	1035363	-	Maternal smoking	29695247	-0.051	0.000177	Beta value mean differences between smoking vs non smoking group	-	-	-	-	-	-	-	-	-	-	-	-
cg11902777	5	368843	AHRR	Maternal smoking	29695247	-0.005	0.000199	Beta value mean differences between smoking vs non smoking group	-	-	-	-	-	-	-	-	-	-	-	-
cg23916896	5	368804	AHRR	Maternal smoking	29695247	-0.025	0.000212	Beta value mean differences between smoking vs non smoking group	-	-	-	-	-	-	-	-	-	-	-	-
cg25949550	7	145814306	CNTNAP2	Maternal smoking	29695247	-0.009	8.9e-08	Beta value mean differences between smoking vs non smoking group	25862628	-0.022	9.84e-09	Methylation difference	22851337	-0.073	1.02e-26	Regression coefficient
cg05549655	15	75019143	CYP1A1	Maternal smoking	29695247	0.021	4.76e-05	Beta value mean differences between smoking vs non smoking group	25862628	0.036	3.2e-09	Methylation difference	22851337	0.065	2.38e-10	Regression coefficient
cg11813497	10	14372879	FRMDA4	Maternal smoking	29695247	0.043	0.000139	Beta value mean differences between smoking vs non smoking group	-	-	-	-	-	-	-	-	-	-	-	-
cg14179389	1	92947961	GFI1	Maternal smoking	29695247	-0.061	5.07e-08	Beta value mean differences between smoking vs non smoking group	25862628	-0.061	1.76e-11	Methylation difference	22851337	-0.181	2.63e-25	Regression coefficient
cg18146737	1	92946700	GFI1	Maternal smoking	29695247	-0.128	7.51e-07	Beta value mean differences between smoking vs non smoking group	25862628	-0.117	3.81e-11	Methylation difference	22851337	-0.271	3.3e-25	Regression coefficient
cg06338710	1	92946187	GFI1	Maternal smoking	29695247	-0.099	2.26e-05	Beta value mean differences between smoking vs non smoking group	22851337	-0.106	5.02e-14	Regression coefficient
cg08699196	12	53591398	ITGB7	Maternal smoking	29695247	0.028	0.00025	Beta value mean differences between smoking vs non smoking group	-	-	-	-	-	-	-	-	-	-	-	-
cg15578140	7	147718109	MIR548F3 ; CTNNAP2	Maternal smoking	29695247	0.054	8.01e-06	Beta value mean differences between smoking vs non smoking group	-	-	-	-	-	-	-	-	-	-	-	-
cg12803068	7	45002919	MYO1G	Maternal smoking	29695247	0.109	1.56e-05	Beta value mean differences between smoking vs non smoking group	25862628	0.077	1.79e-11	Methylation difference	22851337	0.149	1.25e-19	Regression coefficient
cg04180046	7	45002736	MYO1G	Maternal smoking	29695247	0.063	5.31e-07	Beta value mean differences between smoking vs non smoking group	25862628	0.056	1.1e-14	Methylation difference	22851337	0.076	2.85e-19	Regression coefficient
cg22132788	7	45002486	MYO1G	Maternal smoking	29695247	0.019	0.000214	Beta value mean differences between smoking vs non smoking group	25862628	0.053	1.57e-10	Methylation difference	22851337	0.184	4.82e-18	Regression coefficient
cg19089201	7	45002287	MYO1G	Maternal smoking	29695247	0.028	1.28e-05	Beta value mean differences between smoking vs non smoking group	25862628	0.037	3.53e-09	Methylation difference	22851337	0.088	9.13e-11	Regression coefficient
cg25325512	6	37142220	PIM1	Maternal smoking	29695247	-0.062	0.000152	Beta value mean differences between smoking vs non smoking group	-	-	-	-	-	-	-	-	-	-	-	-
cg11043990	17	74235759	RNF157	Maternal smoking	29695247	0.017	0.00016	Beta value mean differences between smoking vs non smoking group	-	-	-	-	-	-	-	-	-	-	-	-
cg02227813	6	130524018	SAMD3	Maternal smoking	29695247	0.04	7.86e-05	Beta value mean differences between smoking vs non smoking group	-	-	-	-	-	-	-	-	-	-	-	-
cg23594693	6	41703970	TFEB	Maternal smoking	29695247	0.027	0.000132	Beta value mean differences between smoking vs non smoking group	-	-	-	-	-	-	-	-	-	-	-	-
cg13859324	17	33474692	UNC45B	Maternal smoking	29695247	0.032	4.79e-05	Beta value mean differences between smoking vs non smoking group	-	-	-	-	-	-	-	-	-	-	-	-
cg01290904	4	5708474	EVC2	Maternal smoking	29618728	0.023	5.9e-06	Partial regression coefficient for the magnitude of the effect on DNA methylation change	-	-	-	-	-	-	-	-	-	-	-	-
cg24586758	5	140480200	PCDHB3	Maternal smoking	29618728	-0.021	2.22e-06	Partial regression coefficient for the magnitude of the effect on DNA methylation change	-	-	-	-	-	-	-	-	-	-	-	-
cg05225883	10	134043755	STK32C	Maternal smoking	29618728	-0.035	3.79e-06	Partial regression coefficient for the magnitude of the effect on DNA methylation change	-	-	-	-	-	-	-	-	-	-	-	-
cg27173819	10	134043635	STK32C	Maternal smoking	29618728	-0.041	2e-06	Partial regression coefficient for the magnitude of the effect on DNA methylation change	-	-	-	-	-	-	-	-	-	-	-	-
cg14418756	10	134043570	STK32C	Maternal smoking	29618728	-0.058	2.47e-06	Partial regression coefficient for the magnitude of the effect on DNA methylation change	-	-	-	-	-	-	-	-	-	-	-	-
cg12594615	2	101643137	TBC1D8	Maternal smoking	29618728	-0.03	4.5e-06	Partial regression coefficient for the magnitude of the effect on DNA methylation change	-	-	-	-	-	-	-	-	-	-	-	-
cg24055029	6	32055137	TNXB	Maternal smoking	29618728	-0.026	1.79e-06	Partial regression coefficient for the magnitude of the effect on DNA methylation change	-	-	-	-	-	-	-	-	-	-	-	-
cg04574346	12	132976866	-	Maternal smoking	29618728	-0.025	2.25e-06	Partial regression coefficient for the magnitude of the effect on DNA methylation change	-	-	-	-	-	-	-	-	-	-	-	-
cg19571540	14	102101660	-	Maternal smoking	29618728	-0.022	2.12e-07	Partial regression coefficient for the magnitude of the effect on DNA methylation change	-	-	-	-	-	-	-	-	-	-	-	-
cg03389650	7	56553709	-	Maternal smoking	29618728	-0.022	4.54e-06	Partial regression coefficient for the magnitude of the effect on DNA methylation change	-	-	-	-	-	-	-	-	-	-	-	-
cg27560452	16	49499385	-	Maternal smoking	29618728	0.031	8.6e-06	Partial regression coefficient for the magnitude of the effect on DNA methylation change	-	-	-	-	-	-	-	-	-	-	-	-
cg17484472	16	49499189	-	Maternal smoking	29618728	0.027	5.43e-06	Partial regression coefficient for the magnitude of the effect on DNA methylation change	-	-	-	-	-	-	-	-	-	-	-	-
cg02427511	16	15524851	-	Maternal smoking	29618728	0.02	3.83e-06	Partial regression coefficient for the magnitude of the effect on DNA methylation change	-	-	-	-	-	-	-	-	-	-	-	-
cg26601609	8	7883822	-	Maternal smoking	29618728	0.048	6.32e-06	Partial regression coefficient for the magnitude of the effect on DNA methylation change	-	-	-	-	-	-	-	-	-	-	-	-
cg05618934	4	1407592	-	Maternal smoking	29618728	-0.042	6.95e-07	Partial regression coefficient for the magnitude of the effect on DNA methylation change	-	-	-	-	-	-	-	-	-	-	-	-
cg14817490	5	392920	AHRR	Maternal smoking	25862628	-0.03	3.98e-08	Methylation difference	-	-	-	-	-	-	-	-	-	-	-	-
cg18092474	15	75019302	CYP1A1	Maternal smoking	25862628	0.047	9.24e-08	Methylation difference	22851337	0.068	9.95e-09	Regression coefficient	-	-	-	-	-	-	-	-
cg11924019	15	75019283	CYP1A1	Maternal smoking	25862628	0.036	9.04e-09	Methylation difference	22851337	0.044	4.78e-08	Regression coefficient	-	-	-	-	-	-	-	-
cg22549041	15	75019251	CYP1A1	Maternal smoking	25862628	0.052	1.53e-08	Methylation difference	22851337	0.098	8.88e-09	Regression coefficient	-	-	-	-	-	-	-	-
cg15507334	10	14372913	FRMD4A	Maternal smoking	25862628	0.028	2.9e-09	Methylation difference	-	-	-	-	-	-	-	-	-	-	-	-
cg21611682	11	68138269	LRP5	Maternal smoking	25862628	-0.021	2.83e-10	Methylation difference	-	-	-	-	-	-	-	-	-	-	-	-
cg11429111	5	134813329	NEUROG1a	Maternal smoking	25862628	0.048	7.17e-12	Methylation difference	-	-	-	-	-	-	-	-	-	-	-	-
cg01952185	5	134813213	NEUROG1a	Maternal smoking	25862628	0.047	3.32e-11	Methylation difference	-	-	-	-	-	-	-	-	-	-	-	-
cg03991871	5	368447	AHRR	Maternal smoking	22851337	-0.054	1.99e-10	Regression coefficient	-	-	-	-	-	-	-	-	-	-	-	-
cg10399789	1	92945668	GFI1	Maternal smoking	22851337	-0.065	1.1e-10	Regression coefficient	-	-	-	-	-	-	-	-	-	-	-	-
cg04598670	7	68697651	ENSG00000225718	Maternal smoking	22851337	-0.061	1.27e-09	Regression coefficient	-	-	-	-	-	-	-	-	-	-	-	-
cg03346806	8	119157879	EXT1	Maternal smoking	22851337	-0.039	9.34e-08	Regression coefficient	-	-	-	-	-	-	-	-	-	-	-	-
cg11715943	6	33091841	HLA-DPB2	Maternal smoking	22851337	-0.054	3.63e-08	Regression coefficient	-	-	-	-	-	-	-	-	-	-	-	-
cg12477880	21	36259241	RUNX1	Maternal smoking	22851337	0.163	7.55e-10	Regression coefficient	-	-	-	-	-	-	-	-	-	-	-	-
cg18655025	14	91008005	TTC7B	Maternal smoking	22851337	-0.042	6.76e-08	Regression coefficient	-	-	-	-	-	-	-	-	-	-	-	-
cg26045670	12	8,720,953	-	Maternal trans FAs at preconception	31858113	-0.0161	5.24e-08	Beta	-	-	-	-	-	-	-	-	-	-	-	-
cg10805195	6	140,176,047	LOC100132735	Maternal trans FAs at preconception	31858113	-0.0175	2.94e-08	Beta	-	-	-	-	-	-	-	-	-	-	-	-
cg24446378	10	30,589,548	RNU6–598P	Maternal trans FAs at preconception	31858113	-0.0111	2.33e-07	Beta	-	-	-	-	-	-	-	-	-	-	-	-
cg02702524	16	740,552	WDR24, FBXL16	Maternal trans FAs at preconception	31858113	0.0141	2.28e-07	Beta	-	-	-	-	-	-	-	-	-	-	-	-
cg09884706	11	9,515,193	ZNF143	Maternal trans FAs at preconception	31858113	-0.0249	1.56e-08	Beta	-	-	-	-	-	-	-	-	-	-	-	-
cg14974711	16	3096478	MMP25	Mid-childhood adiposity	28814982	0.19	0.02	Coefficient; FDR corrected p value	-	-	-	-	-	-	-	-	-	-	-	-
