# Supplementary material for: DNA methylation changes in cord blood and the developmental origins of health and disease – a systematic review and replication study
Source: BMC Genomics. 2022 Mar 19;23:221. doi: 10.1186/s12864-022-08451-6 (PMC8933946; doi:10.1186/s12864-022-08451-6)
Supplement: Supplementary file 3 — Additional file 3. List of studies identified in literature search. Details of all studies identified in literature search. [file 12864_2022_8451_MOESM3_ESM.xlsx]

## Sheet: Studies
PMID	Year	First author	Journal	Study type	Exposure	Sample source	N	Correction	Notes
28814982	2017	Kresovich JK	Clin Epigenetics	EWAS - 450k	adiposity in ealry and mid-childhood	CB	N CB=478	FDR	5% FDR
31015461	2019	Kupers LK	Nat Commun	EWAS - Meta-analysis	birthweight	CB + heel stick blood spots	N neonates= 8,825; all CB except 14.2% heel stick blood spots (n = 1254)	Bonferroni	914 differentially methylated CpGs that passed Bonferroni correction (p < 1.06×10-7) and for which between-study heterogeneity had an I2 ≤ 50%; 12 probes persist assoc in childhood (after Bonferroni correction)
29596946	2018	Weng X	Diabetes Res Clin Pract	EWAS - 450k	GDM	CB	N = 63 (30 cases) discovery + 205 (102 cases) validation	0	No correction for multiple testing + NO p values reported
28360945	2017	Haertle L	Clin Epigenetics	EWAS - 450k	GDM	CB	N = 105 (88 cases)	FDR	5% FDR
29461653	2018	Yang IV	Diabet Med	EWAS - 450k	GDM	CB + whole blood from 10 year olds	N = 95 CB (31 cases) + 162 PB (81 cases)	FDR	10% FDR; Manually included non-corrected p<10-6
32114984	2020	Merid SK	Genome Med	EWAS - Meta-analysis	Gestational age	CB	N = 3,648	Bonferroni	Meta-analysis of 17 studies; 8899 significant sites, 1276 sites in 325 unique genes include at least 3 adjacent CpGs that survived Bonferroni correction
32448018	2020	York TP	Epigenetics	EWAS - 450k	Gestational age	CB	N = 135 (PREG) / N = 390 (NEST)	FDR	Pregnancy, Race, Environment, Genes (PREG) + Newborn Epigenetic Study (NEST) cohorts; include 14 probes which were 5% FDR associatedwith GA + 10% FDR associated with gene expression
29093763	2017	Kazim N	Clin Epigenetics	EWAS - 450k	maternal eating disorders	CB	N active ED=21; N past ED=43; N controls=126	Bonferroni
31858113	2020	Robinson	Clin J Clin Nutr	EWAS - EPIC	maternal fatty acids	CB	N moms=346; N newborn = 374	Bonferroni
33151971	2020	Antoun E	PLoS Med	EWAS - EPIC	Maternal GDM & dysglycemia	CB	N = 557	FDR	women from UPBEAT RCT (isrctn.org 89971375), a multicentre UK RCT designed to test the effectiveness of diet + physical activity intervention in preventing GDM in women with obesity and reducing the incidence of large-for-gestational-age (LGA) infants
32075680	2020	Rizzo HE	Clin Epigenetics	EWAS - EPIC	Maternal obesity and/or diabetes	CB	N = 69 (23 normal term, 14 diabetes (DM), 23 obese (OB), 9 DM/OB)	FDR	5% Benjamini-Hochberg-FDR
26861414	2016	Joubert BR	Nat Commun	EWAS - 450k	maternal plasma folate	CB	N CB=1988	Bonferroni	Results used from analysis adj. for covar. + cell composition;
30618290	2019	Yeung EH	Epigenomics	EWAS - EPIC	Maternal pre-pregnancy anthropometry	CB	N = 391	Bonferroni
24243566	2014	Liu X	Environ Mol Mutagen	EWAS - 27k	Maternal pre-pregnancy BMI	CB	N mother-infant pairs = 308	FDR	5% FDR
25862628	2015	Kupers LK	Int J Epidemiol	EWAS - 450k	maternal smoking	CB	N CB=129 cases/126 controls	Bonferroni
29945474	2018	Zhang B	Epigenetics	EWAS - 450k	Maternal smoking	CB + maternal blood	N CB=379; N mat. blood=300	Bonferroni
29618728	2018	Miyake K	Sci Rep	EWAS - 450k	maternal smoking	CB	N mother-infant pairs = 247	FDR	5% FDR; Sapporo cohort of the Hokkaido study
29695247	2018	Witt SH	BMC Genomics	EWAS - 450k	maternal smoking during pregnancy	CB	N CB=313	FDR	5% FDR
22851337	2012	Joubert BR	Environ Health Perspec	EWAS - 450k	maternal smoking in pregnancy	CB	N CB=1062	Bonferroni	MoBa study

## Sheet: Probes
Site	Chr	Position	Gene	Exposure	PMID	PMID	PMID	PMID
cg18422587	7	3134670		1-h glucose levels	33151971
cg14656043	10	35419996	CREM	1-h glucose levels	33151971
cg26027170	17	37394705		1-h glucose levels	33151971
cg10020892	1	147016901	BCL9	1-h glucose levels	33151971
cg08960443	9		TMEM210	1-h glucose levels	33151971
cg26995690	13	36346376	MIR548F5	Birthweight	31015461
cg00253658	16	54210496	FTO	Birthweight	31015461
cg26681628	16	54210550	FTO	Birthweight	31015461
cg18804667	5	58883392	PDE4D	Birthweight	31015461
cg00028013	15	74218697	LOXL1-AS1	Birthweight	31015461
cg22590761	15	74218921	LOXL1-AS1	Birthweight	31015461
cg20219891	2	121496875	GLI2	Birthweight	31015461
cg00637745	2	121497334	GLI2	Birthweight	31015461
cg07133097	2	121497538	GLI2	Birthweight	31015461
cg13872898	2	121498194	GLI2	Birthweight	31015461
cg17870997	2	121498521	GLI2	Birthweight	31015461
cg14311362	2	121498812	GLI2	Birthweight	31015461
cg19354792	20	18124901	CSRP2BP	diabetes	32075680
cg01108434	8		PAG1	diabetes	32075680
cg04226314	12		DHX37	diabetes	32075680
cg07221855	4		CCDC110	diabetes	32075680
cg10509965	9		RALGDS	diabetes	32075680
cg12120973	1		SCNN1D	diabetes	32075680
cg14398337	6		HIVEP1	diabetes	32075680
cg20807374	3		KALRN	diabetes	32075680
cg25710809	8		GNRH1	diabetes	32075680
cg26210521	4		SLC2A9	diabetes	32075680
cg00885918	20	30406997	MYLK2	Early childhood adiposity	28814982
cg03352173	3	112013130	SLC9A10	Early childhood adiposity	28814982
cg20624923	10	120355428	PRLHR	Early childhood adiposity	28814982
cg09271157	10	122217376	PPAPDC1A	Early childhood adiposity	28814982
cg11137145	1	152730027	KPRP	Early childhood adiposity	28814982
cg07689396	7	633050	PRKAR1B	GDM	28360945
cg03280063	4	893186	GAK	GDM	28360945
cg07018980	4	895604	GAK	GDM	28360945
cg17881203	19	990398	WDR18	GDM	28360945
cg26001655	4	1356770	KIAA1530	GDM	28360945
cg08443019	17	1946299	OVCA2; DPH1	GDM	28360945
cg00730857	4	1994281	WHSC2	GDM	28360945
cg16303279	11	2019667	H19	GDM	29596946
cg19642877	11	2168625	IGF2	GDM	29596946
cg10778517	7	2252773	MAD1L1	GDM	28360945
cg01203331	20	2636597	NOP56; SNORD56	GDM	28360945
cg02943336	7	2959067	CARD11	GDM	28360945
cg22606873	1	3144679	PRDM16	GDM	28360945
cg18906596	17	4151473	ANKFY1	GDM	28360945
cg25871543	19	7686181	XAB2	GDM	28360945
cg01993865	20	17550690	DSTN	GDM	28360945
cg19169154	17	19287978	MFAP4	GDM	28360945
cg19143209	9	19789287	CpG island	GDM	28360945
cg22865713	6	25779897	SLC17A4	GDM	28360945
cg07207660	6	31477847	MICB	GDM	29461653
cg08732684	6	32095128	ATF6B	GDM	28360945
cg08542429	6	32139120	AGPAT1	GDM	28360945
cg14088574	6	33234976	VPS52	GDM	28360945
cg01205011	6	35262113	ZNF76	GDM	28360945
cg20935025	14	35874013	NFKBIA	GDM	28360945
cg11010397	7	38671977	AMPH	GDM	28360945
cg07431064	22	39529217	CBX7	GDM	28360945
cg23376861	18	43678713	ATP5A1	GDM	28360945
cg26706238	2	44066206	ABCG5; ABCG8	GDM	28360945
cg06945690	3	44621374	ZNF167	GDM	28360945
cg19830000	12	45270312	NELL2	GDM	28360945
cg25927444	2	47236103	TTC7A	GDM	28360945
cg12841566	11	47296317	MADD	GDM	28360945
cg11449134	19	51897791	CpG island	GDM	28360945
cg08144943	3	52280702	PPM1M	GDM	28360945
cg14597908	20	57414960	GNAS	GDM	28360945
cg19296354	20	57415697	GNAS	GDM	29596946
cg03246914	20	57596113	TUBB1	GDM	28360945
cg08077807	14	62001072	PRKCH	GDM	28360945
cg00273340	11	64112444	CCDC88B	GDM	28360945
cg27130954	16	67464331	HSD11B2	GDM	29596946
cg24119500	6	69420780	BAI3	GDM	28360945
cg01955962	15	73089536	CpG island	GDM	28360945
cg08440349	16	84486704	ATP2C2	GDM	28360945
cg17921080	14	86478932	Open sea	GDM	28360945
cg26828643	16	88802820	FAM38A	GDM	28360945
cg08726900	16	89550474	ANKRD11	GDM	33151971
cg26406256	4	89619393	HERC3; NAP1L5	GDM	28360945
cg11038280	7	92466132	CDK6	GDM	29461653
cg05536286	15	92972514	ST8SIA2	GDM	28360945
cg23522522	14	101192190	DLK1	GDM	29596946
cg16544010	14	101192277	DLK1	GDM	29596946
cg18392604	14	101192386	DLK1	GDM	29596946
cg10113715	14	101192416	DLK1	GDM	29596946
cg09244071	7	101768746	CUX1	GDM	28360945
cg16126178	14	105239857	AKT1	GDM	28360945
cg04514868	14	105931040	MTA1	GDM	28360945
cg05697697	10	111683345	XPNPEP1	GDM	28360945
cg00063535	12	113729491	TPCN1	GDM	28360945
cg15737302	11	118302063	North shelf	GDM	28360945
cg12978275	3	119278956	CD80	GDM	29596946
cg10576992	4	119662530	SEC24D	GDM	28360945
cg27509867	8	129165585	Open sea	GDM	28360945
cg02490034	7	129913072	MEST	GDM	29596946
cg22115706	7	130125719	MEST	GDM	29596946
cg04029027	7	130125811	MEST	GDM	29596946
cg11865119	7	130125932	MEST	GDM	29596946
cg09059945	7	130126017	MEST	GDM	29596946
cg16221240	2	130970934	CpG island	GDM	28360945
cg03540894	12	133611606	North shelf	GDM	28360945
cg01968402	6	137817775	North shore	GDM	28360945
cg13706613	9	139324927	INPP5E	GDM	28360945
cg13153307	9	139368749	SEC16A	GDM	28360945
cg18502630	9	139871955	PTGDS	GDM	28360945
cg03345925	8	144599347	ZC3H3	GDM	28360945
cg02683621	7	150100820	North shore	GDM	28360945
cg08009265	1	153044457	SPRR2B	GDM	29461653
cg04078644	3	155458975	North shelf	GDM	28360945
cg12348202	7	158381023	PTPRN2	GDM	29596946
cg18601426	7	158588528	PTPRN2	GDM	29596946
cg13984931	1	162788667	North shelf	GDM	28360945
cg21143899	1	165866296	UCK2	GDM	28360945
cg03443455	2	171671795	GAD1	GDM	29596946
cg26281025	5	176308046	HK3	GDM	28360945
cg11703745	1	205199293	TMCC2	GDM	28360945
cg10288510	1	214158727	CpG island	GDM	28360945
cg03566881	1		LGR6	GDM	33151971
cg06504820	14	101192273	DLK1	GDM	29596946
cg08450478	1		PTGFR	GDM	33151971
cg11646706	3		ACOX2	GDM	33151971
cg12148585	2		KLF7	GDM	33151971
cg13608623	1		PBX1	GDM	33151971
cg16063640				GDM	33151971
cg16536918	20	3065403	AVP	GDM	33151971
cg18317026	15		UNC13C	GDM	33151971
cg03750061	10	119131167	PDZD8	GDM + fasting glucose levels	33151971
cg20600850	12	6712515	CHD4	Gestational age	32448018
cg20967028	12	14978503	ART4	Gestational age	32448018
cg27295118	14	22902226		Gestational age	32114984
cg19204859	20	24933798	CST7	Gestational age	32448018
cg18183624	17	47076904	IGF2BP1	Gestational age	32114984
cg27518892	16	57566936	CCDC102A	Gestational age	32114984
cg04276536	16	57567813	CCDC102A	Gestational age	32114984
cg13924996	11	67053829	ADRBK1	Gestational age	32114984
cg26433582	11	68848232	TPCN2	Gestational age	32114984
cg24998981	18	77441810	CTDP1	Gestational age	32448018
cg16103712	8	99023869	MATN2	Gestational age	32114984
cg19744173	2	112913178	FBLN7	Gestational age	32114984
cg26410133	1	115051834	TRIM33	Gestational age	32448018
cg20547777	8	119086580	EXT1	Gestational age	32448018
cg16009311	8	119086762	EXT1	Gestational age	32448018
cg17784922	7	142659425	KEL	Gestational age	32448018
cg04494800	6	149775853	ZC3H12D	Gestational age	32114984
cg26690511	3	155422103	PLCH1	Gestational age	32448018
cg15518113	1	167400121	CD247	Gestational age	32448018
cg04685228	5	172462626		Gestational age	32114984
cg00499700	5	76116088	F2RL1	Gestational age	32448018
cg08869273	11	413594	SIGIRR	Gestational age	32448018
cg21146184	22	46262436	ATXN10	Maternal active eating disorder	29093763
cg10177197	1	55316481	DHCR24	Maternal active eating disorder	29093763
cg12053563	14	29637580	-	Maternal central obesity	30618290
cg10488314	9	135655298	AK8	Maternal muFAs at preconception	31858113
cg02975187	22	18512423	FLJ41941	Maternal obesity	30618290
cg03296200	2	629022	TMEM18	Maternal plasma folate	26861414
cg19870717	19	1472936	APC2	Maternal plasma folate	26861414
cg16613938	19	1473042	APC2	Maternal plasma folate	26861414
cg23291200	19	1473179	APC2	Maternal plasma folate	26861414
cg04496920	16	2032394	NOXO1	Maternal plasma folate	26861414
cg04394529	11	2067849	H19	Maternal plasma folate	26861414
cg03947814	11	2890419	KCNQ1DN	Maternal plasma folate	26861414
cg27594073	17	3100725	OR1A2	Maternal plasma folate	26861414
cg12272488	19	10151833	C3P1	Maternal plasma folate	26861414
cg19512604	19	10809044	QTRT1	Maternal plasma folate	26861414
cg03233793	19	19626605	NDUFA13	Maternal plasma folate	26861414
cg26786795	14	20344394	OR4K2	Maternal plasma folate	26861414
cg05282518	14	20344920	OR4K2	Maternal plasma folate	26861414
cg24876897	1	20988603	DDOST	Maternal plasma folate	26861414
cg14830485	20	21070832	KIZ	Maternal plasma folate	26861414
cg19816642	17	21220360	MAP2K3	Maternal plasma folate	26861414
cg11868728	20	22568116	FOXA2	Maternal plasma folate	26861414
cg06882571	16	27801626	GSG1L	Maternal plasma folate	26861414
cg13700506	20	29892486	DEFB116	Maternal plasma folate	26861414
cg07900024	20	29896456	DEFB116	Maternal plasma folate	26861414
cg04683824	16	34293670	UBE2MP1	Maternal plasma folate	26861414
cg13700315	12	34489827	ALG10	Maternal plasma folate	26861414
cg08821431	12	34491090	ALG10	Maternal plasma folate	26861414
cg06512316	12	34491142	ALG10	Maternal plasma folate	26861414
cg01837362	12	34492938	ALG10	Maternal plasma folate	26861414
cg19457237	12	34500585	ALG10	Maternal plasma folate	26861414
cg10612259	17	35285205	LHX1	Maternal plasma folate	26861414
cg17900015	17	38957507	KRT28	Maternal plasma folate	26861414
cg04880091	8	43132451	POTEA	Maternal plasma folate	26861414
cg04579415	6	44252530	TCTE1	Maternal plasma folate	26861414
cg02596089	19	47759400	CCDC9	Maternal plasma folate	26861414
cg15030465	19	51400352	KLKP1	Maternal plasma folate	26861414
cg16685608	14	52211579	FRMD6	Maternal plasma folate	26861414
cg15730180	7	56551112	DKFZp434L192	Maternal plasma folate	26861414
cg01743593	7	56551524	DKFZp434L192	Maternal plasma folate	26861414
cg03867429	7	57483183	MIR3147	Maternal plasma folate	26861414
cg18313094	19	57633694	USP29	Maternal plasma folate	26861414
cg19783404	11	67751269	UNC93B1	Maternal plasma folate	26861414
cg08597735	11	74916485	SLCO2B1	Maternal plasma folate	26861414
cg26091183	17	78387382	LOC100294362	Maternal plasma folate	26861414
cg26886277	2	86566099	REEP1	Maternal plasma folate	26861414
cg00426709	6	100067930	PRDM13	Maternal plasma folate	26861414
cg08342919	7	100894787	FIS1	Maternal plasma folate	26861414
cg05665581	10	124669393	FAM24A	Maternal plasma folate	26861414
cg18574254	7	126889015	GRM8	Maternal plasma folate	26861414
cg00885843	2	131058072	CCDC115	Maternal plasma folate	26861414
cg15971980	6	150254442	ULBP2	Maternal plasma folate	26861414
cg20697094	4	165878037	TRIM61	Maternal plasma folate	26861414
cg01422136	5	132390123	ZCCHC10	Maternal pre-pregnancy BMI	24243566
cg26217359	4	103609443	MANBA	Maternal PUFAs at preconception	31858113
cg11772086	5	112,535,690	MCC	Maternal PUFAs at preconception	31858113
cg01546793	1	116,913,720	SIK3	Maternal PUFAs at preconception	31858113
cg07041565	15	72,480,270	GRAMD2	Maternal PUFAs at preconception	31858113
cg19036075	15	74,220,295	LOXL1	Maternal PUFAs at preconception	31858113
cg18019017	6	78,173,408	HTR1B	Maternal PUFAs at preconception	31858113
cg23067299	5	323907	AHRR	Maternal smoking	29945474	29695247	25862628	22851337
cg23916896	5	368804	AHRR	Maternal smoking	29695247
cg11902777	5	368843	AHRR	Maternal smoking	29695247
cg05575921	5	373378	AHRR	Maternal smoking	29945474	29695247	25862628	22851337
cg14817490	5	392920	AHRR	Maternal smoking	25862628
cg21161138	5	399360	AHRR	Maternal smoking	29945474	29695247	25862628	22851337
cg07249149	7	1035363	-	Maternal smoking	29695247
cg04865726	1	1365911	-	Maternal smoking	29695247
cg05618934*	4	1407592		Maternal smoking	29618728
cg26601609*	8	7883822		Maternal smoking	29618728
cg11813497	10	14372879	FRMDA4	Maternal smoking	29695247
cg15507334	10	14372913	FRMD4A	Maternal smoking	25862628
cg02427511	16	15524851		Maternal smoking	29618728
cg24055029*	6	32055137	TNXB	Maternal smoking	29618728
cg13859324	17	33474692	UNC45B	Maternal smoking	29695247
cg25325512	6	37142220	PIM1	Maternal smoking	29695247
cg23594693	6	41703970	TFEB	Maternal smoking	29695247
cg19089201	7	45002287	MYO1G	Maternal smoking	29695247	25862628	22851337
cg22132788	7	45002486	MYO1G	Maternal smoking	29695247	25862628	22851337	CHILD
cg04180046	7	45002736	MYO1G	Maternal smoking	29695247	25862628	22851337
cg12803068	7	45002919	MYO1G	Maternal smoking	29695247	25862628	22851337	CHILD
cg17484472	16	49499189		Maternal smoking	29618728
cg27560452	16	49499385		Maternal smoking	29618728
cg08699196	12	53591398	ITGB7	Maternal smoking	29695247
cg03389650	7	56553709		Maternal smoking	29618728
cg21611682	11	68138269	LRP5	Maternal smoking	25862628
cg26033520	10	74004071	-	Maternal smoking	29695247
cg11043990	17	74235759	RNF157	Maternal smoking	29695247
cg05549655	15	75019143	CYP1A1	Maternal smoking	29695247	25862628	22851337	CHILD
cg12101586	15	75019203	CYP1A1	Maternal smoking	CHILD
cg22549041	15	75019251	CYP1A1	Maternal smoking	25862628	22851337	CHILD
cg11924019	15	75019283	CYP1A1	Maternal smoking	25862628	22851337	CHILD
cg18092474	15	75019302	CYP1A1	Maternal smoking	25862628	22851337	CHILD
cg10399789	1	92945668	GFI1	Maternal smoking	22851337
cg09662411	1	92946132	GFI1	Maternal smoking	29945474	29695247	25862628	22851337
cg06338710	1	92946187	GFI1	Maternal smoking	29695247	22851337
cg18146737	1	92946700	GFI1	Maternal smoking	29695247	25862628	22851337
cg12876356	1	92946825	GFI1	Maternal smoking	29945474	29695247	25862628	22851337
cg18316974	1	92947035	GFI1	Maternal smoking	29945474	29695247	25862628	22851337
cg09935388	1	92947588	GFI1	Maternal smoking	29945474	29695247	25862628	22851337
cg14179389	1	92947961	GFI1	Maternal smoking	29695247	25862628	22851337
cg12594615	2	101643137	TBC1D8	Maternal smoking	29618728
cg19571540*	14	102101660		Maternal smoking	29618728
cg02227813	6	130524018	SAMD3	Maternal smoking	29695247
cg04574346*	12	132976866		Maternal smoking	29618728
cg14418756	10	134043570	STK32C	Maternal smoking	29618728
cg27173819	10	134043635	STK32C	Maternal smoking	29618728
cg05225883	10	134043755	STK32C	Maternal smoking	29618728
cg01952185	5	134813213	NEUROG1a	Maternal smoking	25862628
cg11429111	5	134813329	NEUROG1a	Maternal smoking	25862628
cg24586758	5	140480200	PCDHB3	Maternal smoking	29618728
cg25949550	7	145814306	CNTNAP2	Maternal smoking	29695247	25862628	22851337
cg15578140	7	147718109	MIR548F3 ; CTNNAP2	Maternal smoking	29695247
cg11641006	2	235213874	-	Maternal smoking	29695247
cg01290904	4	5708474	EVC2	Maternal smoking	29618728
cg03991871	5	368447	AHRR	maternal smoking in pregnancy	22851337
cg11715943	6	33091841	HLA-DPB2	maternal smoking in pregnancy	22851337
cg12477880	21	36259241	RUNX1	maternal smoking in pregnancy	22851337
cg04598670	7	68697651	ENSG00000225718	maternal smoking in pregnancy	22851337
cg18655025	14	91008005	TTC7B	maternal smoking in pregnancy	22851337
cg03346806	8	119157879	EXT1	maternal smoking in pregnancy	22851337
cg10805195	6	140,176,047	LOC100132735	Maternal trans FAs at preconception	31858113
cg24446378	10	30,589,548	RNU6–598P	Maternal trans FAs at preconception	31858113
cg02702524	16	740,552	WDR24, FBXL16	Maternal trans FAs at preconception	31858113
cg26045670	12	8,720,953	-	Maternal trans FAs at preconception	31858113
cg09884706	11	9,515,193	ZNF143	Maternal trans FAs at preconception	31858113
cg14974711	16	3096478	MMP25	Mid-childhood adiposity	28814982
