# Supplementary material for: DNA methylation changes in cord blood and the developmental origins of health and disease – a systematic review and replication study
Source: BMC Genomics. 2022 Mar 19;23:221. doi: 10.1186/s12864-022-08451-6 (PMC8933946; doi:10.1186/s12864-022-08451-6)
Supplement: Supplementary file 4 — Additional file 4. Gene set enrichment analysis for gestational age associated genes. Results of gene set enrichment analysis for genes associated with gestational age in meta-analysis of CHILD and START. [file 12864_2022_8451_MOESM4_ESM.xlsx]

## Sheet: GA_signif_meta
Chr	Pos	Gene	site	Beta (CI)	P value
12	125002007	NCOR2	cg04347477	-0.020 (-0.0120, -0.016)	1.25434e-39
8	97073539	-	cg07749613	-0.020 (-0.080, -0.005)	1.77828e-33
17	47077165	IGF2BP1	cg07738730	0.012 (-0.0170, -0.014)	1.63816e-28
17	17687621	RAI1	cg19439123	-0.020 (-0.0170, -0.009)	1.37607e-27
17	47076904	IGF2BP1	cg18183624	0.014 (-0.0170, -0.017)	1.5336e-27
20	3065403	AVP	cg16536918	-0.020 (-0.0200, -0.008)	2.10174e-24
17	45286609	MYL4	cg05294455	0.009 (-0.0170, -0.011)	8.1641e-22
20	3065343	AVP	cg25551168	-0.020 (-0.0200, -0.008)	1.25364e-20
1	211526705	TRAF5	cg13066703	-0.020 (-0.010, -0.004)	1.53783e-18
1	227015418	-	cg08654091	0.008 (-0.010, -0.010)	4.27862e-18
19	11472397	PLPPR2 (aka LPPR2)	cg12587615	0.012 (-0.0190, -0.015)	1.05453e-17
2	66667946	MEIS1	cg05877497	-0.020 (-0.020, -0.004)	1.32667e-17
3	159942181	LOC401097	cg03281561	0.011 (-0.030, -0.014)	1.65799e-17
19	11472261	PLPPR2 (aka LPPR2)	cg08326019	0.013 (-0.0190, -0.017)	3.29418e-17
21	38334730	HLCS	cg21081878	-0.020 (-0.0210, -0.009)	4.56153e-17
17	60695089	-	cg14427590	0.005 (-0.0170, -0.007)	1.47484e-16
1	2431753	PLCH2	cg00153101	-0.020 (-0.010, -0.004)	3.25505e-16
22	37962637	CDC42EP1	cg15035133	-0.020 (-0.0220, -0.004)	6.25509e-16
17	52978583	TOM1L1	cg27210390	0.007 (-0.0170, -0.009)	1.25526e-15
22	37962818	CDC42EP1	cg02567958	-0.020 (-0.0220, -0.003)	2.14027e-15
7	150497077	TMEM176B; TMEM176A	cg26385222	0.006 (-0.070, -0.007)	2.28772e-15
11	65325158	LTBP3	cg08965235	-0.020 (-0.0110, -0.004)	4.05149e-15
17	46676215	LOC404266; HOXB6	cg15908709	0.006 (-0.0170, -0.008)	5.86962e-15
8	16860121	FGF20	cg27110277	0.007 (-0.080, -0.009)	8.34941e-15
5	139041014	CXXC5	cg15165154	-0.020 (-0.050, -0.006)	4.2519e-14
12	94376970	-	cg12999267	-0.020 (-0.0120, -0.006)	6.33263e-14
20	2795601	C20orf141; LOC100288797	cg01143454	-0.020 (-0.0200, -0.005)	3.13281e-13
11	457256	PTDSS2	cg22761205	-0.020 (-0.0110, -0.004)	3.9513e-13
1	2431385	PLCH2	cg24295985	-0.020 (-0.010, -0.002)	6.64435e-13
11	65192550	NEAT1	cg11352146	-0.020 (-0.0110, -0.002)	1.16206e-12
1	65534742	-	cg20301308	-0.020 (-0.010, -0.003)	1.51042e-12
11	44586505	CD82	cg22854223	-0.020 (-0.0110, -0.003)	2.11491e-12
6	155537944	TIAM2	cg21707172	0.007 (-0.060, -0.009)	2.61817e-12
9	136705398	VAV2	cg14499274	0.007 (-0.090, -0.009)	3.77924e-12
6	155537972	TIAM2	cg03679544	0.006 (-0.060, -0.008)	8.88399e-12
5	131592959	PDLIM4	cg20512303	0.005 (-0.050, -0.006)	1.2106e-11
16	30106897	YPEL3	cg27106909	-0.020 (-0.0160, -0.003)	1.25152e-11
14	91881497	CCDC88C	cg20303561	-0.020 (-0.0140, -0.003)	2.15095e-11
6	31646061	LY6G5C	cg03337084	0.004 (-0.060, -0.006)	3.26428e-11
4	8201560	SH3TC1	cg07816074	-0.020 (-0.040, -0.003)	1.0133e-10
10	21797819	-	cg00602416	0.008 (-0.0100, -0.010)	1.23931e-10
5	72921439	ARHGEF28 (aka RGNEF)	cg21221899	-0.020 (-0.050, -0.001)	1.3058e-10
1	84464084	TTLL7	cg03098721	0.005 (-0.010, -0.007)	7.14517e-10
22	19709755	SEPTIN5 (previously SEPT5); GP1BB	cg05726109	0.012 (-0.0220, -0.016)	9.97586e-10
2	25475916	DNMT3A	cg05544807	0.004 (-0.020, -0.005)	1.35302e-09
2	202098951	CASP8	cg26799474	-0.020 (-0.020, -0.006)	2.46625e-09
1	216860692	ESRRG	cg01833485	0.007 (-0.010, -0.010)	3.60466e-09
12	75784541	GLIPR1L2	cg20291222	-0.020 (-0.0120, -0.004)	5.26339e-09
16	50322156	ADCY7	cg23580000	-0.020 (-0.0160, -0.003)	5.90595e-09
6	26225389	H3C6 (previously HIST1H3E)	cg07922606	0.010 (-0.060, -0.013)	6.38918e-09
14	55582407	-	cg23234261	0.004 (-0.0140, -0.005)	1.26808e-08
3	151985433	MBNL1; LOC401093	cg14423778	-0.020 (-0.030, -0.005)	1.49563e-08
4	151501035	LRBA	cg03729251	0.004 (-0.040, -0.005)	1.56455e-08
10	77165673	ZNF503-AS2 (aka C10orf41)	cg19057830	0.008 (-0.0100, -0.011)	2.24004e-08
4	1594089	-	cg09447786	0.003 (-0.040, -0.004)	3.96233e-08
21	38377938	RIPPLY3 (aka DSCR6)	cg12564962	0.005 (-0.0210, -0.007)	7.34164e-08
3	128778738	GP9	cg16098726	0.004 (-0.030, -0.005)	7.47777e-08
11	64527414	PYGM	cg26884581	0.003 (-0.0110, -0.004)	8.86316e-08
7	134464129	CALD1	cg24956866	0.004 (-0.070, -0.006)	1.1586e-07
13	31040574	HMGB1	cg13982823	0.003 (-0.0130, -0.004)	1.47341e-07
3	159942495	LOC401097	cg13036381	0.018 (-0.030, -0.025)	2.02736e-07
12	53441582	TNS2 (previously TENC1)	cg06311778	-0.020 (-0.0120, -0.001)	3.21808e-07
5	94891907	ARSK; TTC37	cg09244244	-0.020 (-0.050, -0.002)	3.32666e-07
16	50322074	ADCY7	cg06897661	-0.020 (-0.0160, -0.002)	3.55889e-07
2	74668672	RTKN	cg00689340	0.004 (-0.020, -0.006)	4.36058e-07
1	41130641	RIMS3	cg00594952	0.003 (-0.010, -0.005)	4.9092e-07
6	26225258	H3C6 (previously HIST1H3E)	cg26092675	0.010 (-0.060, -0.014)	5.60261e-07
17	40837383	CNTNAP1	cg05053327	0.008 (-0.0170, -0.011)	5.65037e-07
17	46673625	LOC404266; HOXB6	cg10308785	0.006 (-0.0170, -0.009)	6.11036e-07
14	24101543	-	cg26390156	-0.020 (-0.0140, -0.001)	6.60551e-07
9	100070142	CCDC180 (previously KIAA1529 )	cg14015656	0.007 (-0.090, -0.010)	7.66079e-07
4	81124767	PRDM8	cg18954401	-0.020 (-0.040, -0.001)	1.59248e-06
9	101866433	TGFBR1	cg15526708	-0.020 (-0.090, -0.001)	1.61371e-06
20	36157651	BLCAP	cg18217136	0.002 (-0.0200, -0.004)	1.651e-06
20	17679422	BANF2	cg06243458	0.003 (-0.0200, -0.005)	1.68247e-06
20	44441818	UBE2C	cg02405476	0.002 (-0.0200, -0.003)	2.04741e-06
12	13349724	EMP1	cg14409083	-0.020 (-0.0120, -0.003)	2.22444e-06
12	86267839	NTS	cg08888956	0.006 (-0.0120, -0.009)	2.46799e-06
12	56497759	PA2G4	cg09011597	-0.020 (-0.0120, -0.001)	2.72636e-06
14	74815316	VRTN	cg21207436	0.003 (-0.0140, -0.004)	3.1971e-06
7	39044924	POU6F2	cg23671319	0.003 (-0.070, -0.005)	4.91692e-06
10	22568074	-	cg13433246	0.002 (-0.0100, -0.004)	6.62523e-06
3	127255552	-	cg13641317	-0.020 (-0.030, -0.004)	7.1672e-06
22	38201690	H1-0 (previously H1F0 )	cg07141002	-0.020 (-0.0220, -0.004)	1.10005e-05
6	32908642	HLA-DMB	cg00575744	-0.020 (-0.060, -0.002)	1.36e-05
11	119232263	USP2	cg26077811	0.010 (-0.0110, -0.014)	1.61684e-05
12	125003218	NCOR2	cg22820108	-0.020 (-0.0120, -0.005)	2.00788e-05
5	125671946	-	cg23346945	0.004 (-0.050, -0.006)	2.05204e-05
16	73101264	-	cg01635555	0.003 (-0.0160, -0.004)	2.13291e-05
17	46666926	LOC404266	cg02642822	-0.020 (-0.0170, -0.001)	2.18403e-05
2	31457608	EHD3	cg08251399	0.003 (-0.020, -0.004)	2.72907e-05
17	45933593	SP6	cg23355492	0.004 (-0.0170, -0.006)	2.78601e-05
10	105836777	COL17A1	cg22796593	0.004 (-0.0100, -0.006)	3.68988e-05
1	9711398	PIK3CD	cg20994801	-0.020 (-0.010, -0.001)	3.81654e-05
1	6086652	KCNAB2	cg06753281	-0.020 (-0.010, -0.002)	3.83505e-05
5	115178810	ATG12; AP3S1	cg09523691	-0.020 (-0.050, -0.001)	5.68827e-05
4	129112470	LARP1B	cg24087613	0.002 (-0.040, -0.003)	6.06405e-05
4	41540229	LIMCH1	cg25150953	0.005 (-0.040, -0.008)	6.32114e-05
6	34206400	HMGA1	cg02654940	0.002 (-0.060, -0.003)	6.43554e-05
3	155421970	PLCH1	cg18623216	-0.020 (-0.030, -0.010)	8.10601e-05
14	23836012	EFS	cg07197059	0.003 (-0.0140, -0.004)	9.95037e-05
2	208689903	PLEKHM3	cg01190109	0.003 (-0.020, -0.005)	0.00011762
22	46449461	PRR34; LOC150381	cg26394940	-0.020 (-0.0220, -0.003)	0.000143182
10	56561096	PCDH15	cg20588045	0.003 (-0.0100, -0.004)	0.000149585

## Sheet: GO_biological_process
Term	Ovelap	P.value	Adjusted.P.value	Old.P.value	Old.Adjusted.P.value	Odds.Ratio	Combined.Score	Genes			N GO terms	Alpha 0.05
pharyngeal system development (GO:0060037	2/15	0.00189309	0.555365	0	0	36.0181	225.817	RIPPLY3;TGFBR1			483	0.00010352
water transpot (GO:0006833	2/41	0.0137411	0.555365	0	0	11.9903	51.407	AVP;ADCY7
fluid transport (GO:0042044	2/46	0.0171028	0.555365	0	0	10.6251	43.2285	AVP;ADCY7
response to alcohol (GO:0097305	4/274	0.0316705	0.555365	0	0	3.50611	12.1044	NCOR2;AVP;ADCY7;TGFBR1
positive regulation of cAMP biosynthetic process (GO:0030819	2/65	0.0325971	0.555365	0	0	7.41363	25.3808	AVP;ADCY7
regulation of tansmission of nerve impulse (GO:0051969	1/8	0.0342805	0.555365	0	0	33.0664	111.539	AVP
cellular response to ethanol (GO:0071361	1/8	0.0342805	0.555365	0	0	33.0664	111.539	ADCY7
hyperosmotic salinity response (GO:0042538	1/8	0.0342805	0.555365	0	0	33.0664	111.539	AVP
regulation of female receptivity (GO:0045924	1/8	0.0342805	0.555365	0	0	33.0664	111.539	AVP
neuronal action potential propagation (GO:0019227	1/8	0.0342805	0.555365	0	0	33.0664	111.539	CNTNAP1
protein polyglutamylation (GO:0018095	1/9	0.038483	0.555365	0	0	28.9317	94.2461	TTLL7
positive regulation of amino acid tansport (GO:0051957	1/9	0.038483	0.555365	0	0	28.9317	94.2461	AVP
positive regulation of cAMP metabolic process (GO:0030816	2/72	0.0392858	0.555365	0	0	6.66992	21.5898	AVP;ADCY7
neurofilament cytoskeleton organization (GO:0060052	1/10	0.0426675	0.555365	0	0	25.7158	81.1157	ARHGEF28
neuromuscula pocess contolling posture (GO:0050884	1/10	0.0426675	0.555365	0	0	25.7158	81.1157	CNTNAP1
female mating behavior (GO:0060180	1/10	0.0426675	0.555365	0	0	25.7158	81.1157	AVP
aggressive behavior (GO:0002118	1/10	0.0426675	0.555365	0	0	25.7158	81.1157	AVP
ovulation cycle (GO:0042698	1/10	0.0426675	0.555365	0	0	25.7158	81.1157	NCOR2r
maternal behavior (GO:0042711	1/11	0.046834	0.555365	0	0	23.143	70.8442	AVP
positive regulation of SMAD potein import into nucleus (GO:0060391	1/11	0.046834	0.555365	0	0	23.143	70.8442	TGFBR1
germ cell migration (GO:0008354	1/11	0.046834	0.555365	0	0	23.143	70.8442	TGFBR1
embryonic skeletal system morphogenesis (GO:0048704	2/81	0.0485733	0.555365	0	0	5.90737	17.8679	TGFBR1;HOXB6
positive regulation of cyclic nucleotide biosynthetic pocess (GO:0030804	2/82	0.0496503	0.555365	0	0	5.83324	17.5158	AVP;ADCY7
parental behavio (GO:0060746	1/12	0.0509825	0.555365	0	0	21.0381	62.615	AVP
regulation of glutamate secetion (GO:0014048	1/12	0.0509825	0.555365	0	0	21.0381	62.615	AVP
hemidesmosome assembly (GO:0031581	1/12	0.0509825	0.555365	0	0	21.0381	62.615	COL17A1r
alternative mRNA splicing, via spliceosome (GO:0000380	1/12	0.0509825	0.555365	0	0	21.0381	62.615	MBNL1
positive regulation of puine nucleotide biosynthetic pocess (GO:1900373	2/84	0.0518299	0.555365	0	0	5.69039	16.8423	AVP;ADCY7
positive regulation of nucleotide biosynthetic pocess (GO:0030810	2/84	0.0518299	0.555365	0	0	5.69039	16.8423	AVP;ADCY7
protein kinase C signaling (GO:0070528	1/13	0.0551132	0.555365	0	0	19.2839	55.8918	AVP
positive regulation of systemic ateial blood pessue (GO:0003084	1/13	0.0551132	0.555365	0	0	19.2839	55.8918	AVP
white fat cell differentiation (GO:0050872	1/13	0.0551132	0.555365	0	0	19.2839	55.8918	NCOR2
sodium-independent organic anion tanspot (GO:0043252	1/13	0.0551132	0.555365	0	0	19.2839	55.8918	AVP
positive regulation of fatty acid biosynthetic pocess (GO:0045723	1/13	0.0551132	0.555365	0	0	19.2839	55.8918	AVP
pathway-resticted SMAD potein phosphoylation (GO:0060389	1/13	0.0551132	0.555365	0	0	19.2839	55.8918	TGFBR1
negative regulation of neuological system pocess (GO:0031645	1/13	0.0551132	0.555365	0	0	19.2839	55.8918	AVP
cell prolifeation in foebain (GO:0021846	1/14	0.0592261	0.555365	0	0	17.7996	50.3088	NCOR2
regulation of SMAD potein impot into nucleus (GO:0060390	1/14	0.0592261	0.555365	0	0	17.7996	50.3088	TGFBR1
positive regulation of cyclic nucleotide metabolic pocess (GO:0030801	2/91	0.0597203	0.555365	0	0	5.24098	14.7695	AVP;ADCY7
grooming behavio (GO:0007625	1/15	0.0633213	0.555365	0	0	16.5274	45.6079	AVP
negative regulation of chondocyte diffeentiation (GO:0032331	1/15	0.0633213	0.555365	0	0	16.5274	45.6079	TGFBR1
negative regulation of elease of cytochome c fom mitochondia (GO:0090201	1/16	0.0673989	0.555365	0	0	15.4248	41.6026	AVP
cAMP biosynthetic process (GO:0006171	1/16	0.0673989	0.555365	0	0	15.4248	41.6026	ADCY7
mitochondrion degadation (GO:0000422	1/16	0.0673989	0.555365	0	0	15.4248	41.6026	ATG12
regulation of cAMP biosynthetic pocess (GO:0030817	2/98	0.0679941	0.555365	0	0	4.85711	13.0575	AVP;ADCY7
activation of protein kinase A activity (GO:0034199	1/17	0.071459	0.555365	0	0	14.46	38.1547	ADCY7
in utero embyonic development (GO:0001701	3/222	0.0726696	0.555365	0	0	3.21168	8.42048	NCOR2;MBNL1;TGFBR1
positive regulation of lipid metabolic pocess (GO:0045834	2/103	0.0741223	0.555365	0	0	4.61549	12.0097	AVP;VAV2
retinoic acid ecepto signaling pathway (GO:0048384	1/18	0.0755016	0.555365	0	0	13.6088	35.1596	ESRRG
regulation of synaptic vesicle exocytosis (GO:2000300	1/18	0.0755016	0.555365	0	0	13.6088	35.1596	RIMS3
telencephalon development (GO:0021537	1/18	0.0755016	0.555365	0	0	13.6088	35.1596	NCOR2r
blood coagulation, intrinsic pathway (GO:0007597	1/18	0.0755016	0.555365	0	0	13.6088	35.1596	GP1BB
ERK1 and ERK2 cascade (GO:0070371	1/18	0.0755016	0.555365	0	0	13.6088	35.1596	AVPr
chordate embyonic development (GO:0043009	3/226	0.0757659	0.555365	0	0	3.15343	8.13618	NCOR2;MBNL1;TGFBR1
skeletal system morphogenesis (GO:0048705	2/106	0.0778815	0.555365	0	0	4.48167	11.4398	TGFBR1;HOXB6
embryo development ending in bith o egg hatching (GO:0009792	3/230	0.0789202	0.555365	0	0	3.09723	7.86485	NCOR2;MBNL1;TGFBR1
positive regulation of cell gowth (GO:0030307	2/107	0.0791478	0.555365	0	0	4.43877	11.2587	AVP;TGFBR1
myeloid cell homeostasis (GO:0002262	1/19	0.0795268	0.555365	0	0	12.8521	32.5371	HOXB6r
myoblast differentiation (GO:0045445	1/19	0.0795268	0.555365	0	0	12.8521	32.5371	MBNL1
blastocyst development (GO:0001824	1/19	0.0795268	0.555365	0	0	12.8521	32.5371	TGFBR1r
response to ethanol (GO:0045471	2/109	0.0816998	0.555365	0	0	4.35536	10.9089	AVP;ADCY7
negative regulation of catilage development (GO:0061037	1/20	0.0835346	0.555365	0	0	12.175	30.2244	TGFBR1
regulation of amino acid tanspot (GO:0051955	1/20	0.0835346	0.555365	0	0	12.175	30.2244	AVP
response to cholesteol (GO:0070723	1/20	0.0835346	0.555365	0	0	12.175	30.2244	TGFBR1
regulation of cAMP metabolic pocess (GO:0030814	2/113	0.0868791	0.555365	0	0	4.19756	10.2556	AVP;ADCY7
regulation of cyclic nucleotide biosynthetic pocess (GO:0030802	2/116	0.090827	0.555365	0	0	4.08648	9.80264	AVP;ADCY7
multicellular oganismal epoductive behavio (GO:0033057	1/22	0.0914987	0.555365	0	0	11.0144	26.3402	AVP
hyperosmotic esponse (GO:0006972	1/22	0.0914987	0.555365	0	0	11.0144	26.3402	AVP
regulation of enal sodium excetion (GO:0035813	1/22	0.0914987	0.555365	0	0	11.0144	26.3402	AVP
regulation of puine nucleotide biosynthetic pocess (GO:1900371	2/119	0.0948271	0.555365	0	0	3.9811	9.37827	AVP;ADCY7
regulation of nucleotide biosynthetic pocess (GO:0030808	2/119	0.0948271	0.555365	0	0	3.9811	9.37827	AVP;ADCY7
response to steol (GO:0036314	1/23	0.095455	0.555365	0	0	10.5132	24.6966	TGFBR1
regulation of synaptic vesicle tanspot (GO:1902803	1/23	0.095455	0.555365	0	0	10.5132	24.6966	RIMS3
positive regulation of oganic acid tanspot (GO:0032892	1/23	0.095455	0.555365	0	0	10.5132	24.6966	AVP
mesenchymal cell differentiation (GO:0048762	1/23	0.095455	0.555365	0	0	10.5132	24.6966	TGFBR1
mRNA splice site selection (GO:0006376	1/23	0.095455	0.555365	0	0	10.5132	24.6966	MBNL1r
positive regulation of amine tanspot (GO:0051954	1/23	0.095455	0.555365	0	0	10.5132	24.6966	AVP
epidermis development (GO:0008544	2/120	0.0961718	0.555365	0	0	3.94716	9.24274	COL17A1;EMP1
embryonic ogan mophogenesis (GO:0048562	2/121	0.0975219	0.555365	0	0	3.91379	9.11005	TGFBR1;HOXB6
positive regulation of filopodium assembly (GO:0051491	1/24	0.0993943	0.555365	0	0	10.0556	23.215	TGFBR1
organ mophogenesis (GO:0009887	4/405	0.100219	0.555365	0	0	2.34498	5.3944	NCOR2;TMEM176B;TGFBR1;HOXB6
positive regulation of phosphatidylinositol 3-kinase activity (GO:0043552	1/25	0.103317	0.555365	0	0	9.63614	21.8736	VAV2
regulation of excetion (GO:0044062	1/25	0.103317	0.555365	0	0	9.63614	21.8736	AVP
response to salt stess (GO:0009651	1/25	0.103317	0.555365	0	0	9.63614	21.8736	AVP
peptidyl-glutamic acid modification (GO:0018200	1/25	0.103317	0.555365	0	0	9.63614	21.8736	TTLL7r
response to testosteone (GO:0033574	1/25	0.103317	0.555365	0	0	9.63614	21.8736	AVP
positive regulation of lipid kinase activity (GO:0090218	1/26	0.107222	0.555365	0	0	9.25023	20.6544	VAV2
positive regulation of vasoconstiction (GO:0045907	1/26	0.107222	0.555365	0	0	9.25023	20.6544	AVP
positive regulation of pathway-esticted SMAD potein phosphoylation (GO:0010862	1/26	0.107222	0.555365	0	0	9.25023	20.6544	TGFBR1
negative regulation of endothelial cell polifeation (GO:0001937	1/27	0.111111	0.555365	0	0	8.89401	19.5422	TGFBR1
C-terminal potein lipidation (GO:0006501	1/27	0.111111	0.555365	0	0	8.89401	19.5422	ATG12
regulation of cyclic nucleotide metabolic pocess (GO:0030799	2/133	0.114127	0.555365	0	0	3.55312	7.71185	AVP;ADCY7
autophagic vacuole assembly (GO:0000045	1/28	0.114983	0.555365	0	0	8.56417	18.5241	ATG12r
positive regulation of fatty acid metabolic pocess (GO:0045923	1/28	0.114983	0.555365	0	0	8.56417	18.5241	AVP
regulation of altenative mRNA splicing, via spliceosome (GO:0000381	1/28	0.114983	0.555365	0	0	8.56417	18.5241	MBNL1
transfoming gowth facto beta ecepto signaling pathway (GO:0007179	2/134	0.115542	0.555365	0	0	3.52602	7.60959	NCOR2;TGFBR1
negative regulation of mitochondion oganization (GO:0010823	1/29	0.118838	0.555365	0	0	8.25789	17.5893	AVP
central nevous system neuon axonogenesis (GO:0021955	1/29	0.118838	0.555365	0	0	8.25789	17.5893	ARHGEF28
embryonic canial skeleton mophogenesis (GO:0048701	1/29	0.118838	0.555365	0	0	8.25789	17.5893	TGFBR1
regulation of fatty acid biosynthetic pocess (GO:0042304	1/29	0.118838	0.555365	0	0	8.25789	17.5893	AVP
lung epithelial cell differentiation (GO:0060487	1/29	0.118838	0.555365	0	0	8.25789	17.5893	NCOR2
embryo development (GO:0009790	3/276	0.119044	0.555365	0	0	2.56934	5.46822	NCOR2;MBNL1;TGFBR1
lens development in camera-type eye (GO:0002088	1/30	0.122676	0.555365	0	0	7.97273	16.7284	TGFBR1
lung cell differentiation (GO:0060479	1/30	0.122676	0.555365	0	0	7.97273	16.7284	NCOR2
vasoconstriction (GO:0042310	1/30	0.122676	0.555365	0	0	7.97273	16.7284	AVP
multi-organism epoductive behavio (GO:0044705	1/30	0.122676	0.555365	0	0	7.97273	16.7284	AVP
positive regulation of blood pessue (GO:0045777	1/31	0.126498	0.555365	0	0	7.70659	15.9336	AVP
multicellular oganismal wate homeostasis (GO:0050891	1/32	0.130304	0.555365	0	0	7.45761	15.1978	AVP
repoductive behavio (GO:0019098	1/32	0.130304	0.555365	0	0	7.45761	15.1978	AVP
C-terminal potein amino acid modification (GO:0018410	1/32	0.130304	0.555365	0	0	7.45761	15.1978	ATG12
cyclic purine nucleotide metabolic pocess (GO:0052652	1/33	0.134093	0.555365	0	0	7.2242	14.515	ADCY7
lamellipodium assembly (GO:0030032	1/33	0.134093	0.555365	0	0	7.2242	14.515	VAV2r
calcium ion-dependent exocytosis (GO:0017156	1/33	0.134093	0.555365	0	0	7.2242	14.515	RIMS3r
positive regulation of Rho GTPase activity (GO:0032321	2/149	0.13728	0.555365	0	0	3.16383	6.2825	ARHGEF28;VAV2
neuron fate commitment (GO:0048663	1/34	0.137866	0.555365	0	0	7.00493	13.8801	TGFBR1
cyclic nucleotide biosynthetic process (GO:0009190	1/34	0.137866	0.555365	0	0	7.00493	13.8801	ADCY7
anterio/posteio patten specification (GO:0009952	2/150	0.138761	0.555365	0	0	3.14229	6.20603	TGFBR1;HOXB6
maternal pocess involved in female pegnancy (GO:0060135	1/35	0.141623	0.555365	0	0	6.79856	13.2884	ADCY7
regulation of filopodium assembly (GO:0051489	1/35	0.141623	0.555365	0	0	6.79856	13.2884	TGFBR1
cAMP metabolic process (GO:0046058	1/35	0.141623	0.555365	0	0	6.79856	13.2884	ADCY7
regulation of phosphatidylinositol 3-kinase activity (GO:0043551	1/36	0.145363	0.555365	0	0	6.60399	12.7359	VAV2
lamellipodium organization (GO:0097581	1/36	0.145363	0.555365	0	0	6.60399	12.7359	VAV2
intermediate filament cytoskeleton oganization (GO:0045104	1/37	0.149088	0.555365	0	0	6.42022	12.2191	ARHGEF28
response to nicotine (GO:0035094	1/38	0.152796	0.555365	0	0	6.24639	11.7348	AVP
regulation of pathway-esticted SMAD potein phosphoylation (GO:0060393	1/38	0.152796	0.555365	0	0	6.24639	11.7348	TGFBR1
cellular esponse to glucagon stimulus (GO:0071377	1/38	0.152796	0.555365	0	0	6.24639	11.7348	ADCY7
water homeostasis (GO:0030104	1/38	0.152796	0.555365	0	0	6.24639	11.7348	AVP
intermediate filament-based pocess (GO:0045103	1/38	0.152796	0.555365	0	0	6.24639	11.7348	ARHGEF28
cell junction assembly (GO:0034329	2/160	0.153751	0.555365	0	0	2.94192	5.50852	COL17A1;CNTNAP1r
social behavior (GO:0035176	1/39	0.156488	0.555365	0	0	6.0817	11.2802	AVP
heart mophogenesis (GO:0003007	1/39	0.156488	0.555365	0	0	6.0817	11.2802	NCOR2
negative regulation of fat cell diffeentiation (GO:0045599	1/39	0.156488	0.555365	0	0	6.0817	11.2802	NCOR2
negative regulation of type I intefeon poduction (GO:0032480	1/39	0.156488	0.555365	0	0	6.0817	11.2802	ATG12
intraspecies inteaction between oganisms (GO:0051703	1/39	0.156488	0.555365	0	0	6.0817	11.2802	AVP
axon cargo tanspot (GO:0008088	1/40	0.160165	0.555365	0	0	5.92546	10.8528	CNTNAP1
cellular esponse to tansfoming gowth facto beta stimulus (GO:0071560	2/166	0.162892	0.555365	0	0	2.83343	5.14174	NCOR2;TGFBR1
response to tansfoming gowth facto beta (GO:0071559	2/166	0.162892	0.555365	0	0	2.83343	5.14174	NCOR2;TGFBR1
thymus development (GO:0048538	1/41	0.163825	0.555365	0	0	5.77703	10.4504	TGFBR1r
regulation of chondocyte diffeentiation (GO:0032330	1/41	0.163825	0.555365	0	0	5.77703	10.4504	TGFBR1
cell-substrate junction assembly (GO:0007044	1/41	0.163825	0.555365	0	0	5.77703	10.4504	COL17A1
regulation of elease of cytochome c fom mitochondia (GO:0090199	1/41	0.163825	0.555365	0	0	5.77703	10.4504	AVP
collagen fibril oganization (GO:0030199	1/41	0.163825	0.555365	0	0	5.77703	10.4504	TGFBR1
heart development (GO:0007507	2/167	0.164425	0.555365	0	0	2.81611	5.08393	RIPPLY3;TGFBR1
regulation of lipid kinase activity (GO:0043550	1/42	0.16747	0.557849	0	0	5.63585	10.071	VAV2
lactation (GO:0007595	1/42	0.16747	0.557849	0	0	5.63585	10.071	NCOR2r
regulation of oganic acid tanspot (GO:0032890	1/43	0.171099	0.566034	0	0	5.50138	9.71275	AVP
peptidyl-threonine phosphoylation (GO:0018107	1/44	0.174713	0.568021	0	0	5.37317	9.3741	TGFBR1
regulation of mRNA splicing, via spliceosome (GO:0048024	1/44	0.174713	0.568021	0	0	5.37317	9.3741	MBNL1
regulation of Rho GTPase activity (GO:0032319	2/174	0.175228	0.568021	0	0	2.70055	4.70346	ARHGEF28;VAV2
neuron pojection mophogenesis (GO:0048812	2/175	0.176781	0.569234	0	0	2.6848	4.65234	CNTNAP1;ARHGEF28
neuromuscula pocess contolling balance (GO:0050885	1/45	0.178311	0.570358	0	0	5.25079	9.05356	CNTNAP1
regulation of cellula ketone metabolic pocess (GO:0010565	2/178	0.181452	0.574212	0	0	2.63864	4.50353	NCOR2;AVP
artey mophogenesis (GO:0048844	1/46	0.181893	0.574212	0	0	5.13385	8.7498	TGFBR1
adenylate cyclase-activating G-protein coupled ecepto signaling pathway (GO:0007189	1/47	0.18546	0.574213	0	0	5.02199	8.46163	ADCY7
regulation of neuological system pocess (GO:0031644	1/47	0.18546	0.574213	0	0	5.02199	8.46163	AVP
neural pecuso cell polifeation (GO:0061351	1/47	0.18546	0.574213	0	0	5.02199	8.46163	NCOR2
peptidyl-threonine modification (GO:0018210	1/48	0.189012	0.581482	0	0	4.91489	8.18795	TGFBR1
response to glucagon (GO:0033762	1/49	0.192548	0.58421	0	0	4.81226	7.92776	ADCY7
transciption initiation fom RNA polymease II pomote (GO:0006367	2/187	0.195575	0.58421	0	0	2.50913	4.09442	NCOR2;ESRRG
negative regulation of apoptotic signaling pathway (GO:2001234	2/187	0.195575	0.58421	0	0	2.50913	4.09442	AVP;TGFBR1
epithelial to mesenchymal transition (GO:0001837	1/50	0.196069	0.58421	0	0	4.71381	7.68016	TGFBR1
endothelial cell migration (GO:0043542	1/50	0.196069	0.58421	0	0	4.71381	7.68016	TGFBR1
positive regulation of gowth (GO:0045927	2/189	0.198732	0.58421	0	0	2.48204	4.01047	AVP;TGFBR1
cell junction organization (GO:0034330	2/189	0.198732	0.58421	0	0	2.48204	4.01047	COL17A1;CNTNAP1
regulation of neuotansmitte secetion (GO:0046928	1/51	0.199575	0.58421	0	0	4.6193	7.44431	RIMS3
positive regulation of lipid biosynthetic pocess (GO:0046889	1/52	0.203066	0.58731	0	0	4.5285	7.21945	AVP
regulation of vasoconstiction (GO:0019229	1/52	0.203066	0.58731	0	0	4.5285	7.21945	AVP
transmembane ecepto potein seine/theonine kinase signaling pathway (GO:0007178	2/196	0.209833	0.600184	0	0	2.39163	3.7344	NCOR2;TGFBR1
regulation of catilage development (GO:0061035	1/54	0.210002	0.600184	0	0	4.35717	6.79997	TGFBR1
response to steoid homone (GO:0048545	3/369	0.216772	0.612588	0	0	1.9074	2.91623	NCOR2;ESRRG;AVP
skeletal muscle tissue development (GO:0007519	1/56	0.216879	0.612588	0	0	4.19831	6.41676	MBNL1r
signal transduction by phosphoylation (GO:0023014	2/202	0.219398	0.616102	0	0	2.31918	3.51788	AVP;TGFBR1
cyclic nucleotide metabolic process (GO:0009187	1/58	0.223696	0.622337	0	0	4.05059	6.06562	ADCY7
platelet activation (GO:0030168	2/205	0.224196	0.622337	0	0	2.28456	3.41595	GP1BB;VAV2r
activation of phospholipase C activity (GO:0007202	1/59	0.227083	0.622534	0	0	3.98055	5.90093	ADCY7r
steroid homone mediated signaling pathway (GO:0043401	1/59	0.227083	0.622534	0	0	3.98055	5.90093	ESRRG
activation of MAPKK activity (GO:0000186	1/60	0.230455	0.622534	0	0	3.91289	5.74294	TGFBR1r
regulation of amine tanspot (GO:0051952	1/60	0.230455	0.622534	0	0	3.91289	5.74294	AVP
glycosphingolipid metabolic process (GO:0006687	1/61	0.233813	0.622534	0	0	3.84748	5.59129	ARSK
secretion by tissue (GO:0032941	1/61	0.233813	0.622534	0	0	3.84748	5.59129	NCOR2
post-translational potein modification (GO:0043687	2/211	0.233816	0.622534	0	0	2.21829	3.22368	ARSK;ATG12
vacuole organization (GO:0007033	1/62	0.237156	0.622534	0	0	3.78422	5.44563	ATG12
adenylate cyclase-inhibiting G-protein coupled ecepto signaling pathway (GO:0007193	1/62	0.237156	0.622534	0	0	3.78422	5.44563	ADCY7
stem cell differentiation (GO:0048863	1/62	0.237156	0.622534	0	0	3.78422	5.44563	TGFBR1
regulation of blood vessel size (GO:0050880	1/63	0.240485	0.624484	0	0	3.72299	5.30563	AVP
regulation of neuotansmitte tanspot (GO:0051588	1/63	0.240485	0.624484	0	0	3.72299	5.30563	RIMS3
response to osmotic stess (GO:0006970	1/64	0.243799	0.626356	0	0	3.66371	5.17101	AVP
regulation of tube size (GO:0035150	1/64	0.243799	0.626356	0	0	3.66371	5.17101	AVP
epithelial cell migration (GO:0010631	1/65	0.247099	0.630143	0	0	3.60629	5.04147	TGFBR1
DNA-templated transciption, initiation (GO:0006352	2/220	0.248291	0.630143	0	0	2.12574	2.96149	NCOR2;ESRRG
positive regulation of phospholipase C activity (GO:0010863	1/67	0.253656	0.630143	0	0	3.49665	4.79662	ADCY7
embryonic mophogenesis (GO:0048598	3/403	0.256001	0.630143	0	0	1.74223	2.37392	MBNL1;TGFBR1;HOXB6
regulation of phospholipase C activity (GO:1900274	1/69	0.260157	0.630143	0	0	3.39347	4.5692	ADCY7
negative regulation of cysteine-type endopeptidase activity involved in apoptotic pocess (GO:0043154	1/69	0.260157	0.630143	0	0	3.39347	4.5692	AVP
regulation of mRNA pocessing (GO:0050684	1/69	0.260157	0.630143	0	0	3.39347	4.5692	MBNL1
cell projection mophogenesis (GO:0048858	2/228	0.261186	0.630143	0	0	2.04966	2.75172	CNTNAP1;ARHGEF28
protein lipidation (GO:0006497	1/70	0.263387	0.630143	0	0	3.34412	4.46149	ATG12
cellular esponse to alcohol (GO:0097306	1/70	0.263387	0.630143	0	0	3.34412	4.46149	ADCY7
negative regulation of cysteine-type endopeptidase activity (GO:2000117	1/71	0.266602	0.630143	0	0	3.29618	4.35754	AVP
body fluid secretion (GO:0007589	1/71	0.266602	0.630143	0	0	3.29618	4.35754	NCOR2
positive regulation of blood ciculation (GO:1903524	1/72	0.269804	0.630143	0	0	3.24959	4.25716	AVP
regulation of fatty acid metabolic pocess (GO:0019217	1/72	0.269804	0.630143	0	0	3.24959	4.25716	AVP
positive regulation of tansmembane ecepto potein seine/theonine kinase signaling pathway (GO:0090100	1/73	0.272992	0.630143	0	0	3.2043	4.16018	TGFBR1
negative regulation of tansfoming gowth facto beta ecepto signaling pathway (GO:0030512	1/73	0.272992	0.630143	0	0	3.2043	4.16018	TGFBR1
regulation of RNA splicing (GO:0043484	1/73	0.272992	0.630143	0	0	3.2043	4.16018	MBNL1
angiogenesis (GO:0001525	2/236	0.27409	0.630143	0	0	1.97878	2.56113	TGFBR1;VAV2r
cellular esponse to stavation (GO:0009267	1/74	0.276166	0.630143	0	0	3.16024	4.06645	ATG12
blood vessel morphogenesis (GO:0048514	1/74	0.276166	0.630143	0	0	3.16024	4.06645	TGFBR1
negative regulation of leukocyte diffeentiation (GO:1902106	1/74	0.276166	0.630143	0	0	3.16024	4.06645	TMEM176B
collagen catabolic process (GO:0030574	1/74	0.276166	0.630143	0	0	3.16024	4.06645	COL17A1
wound healing (GO:0042060	1/75	0.279326	0.630143	0	0	3.11738	3.97583	TGFBR1r
regulation of mRNA metabolic pocess (GO:1903311	1/76	0.282473	0.630143	0	0	3.07566	3.88816	MBNL1
cell-cell junction assembly (GO:0007043	1/77	0.285606	0.630143	0	0	3.03504	3.80333	CNTNAP1r
multi-organism behavio (GO:0051705	1/77	0.285606	0.630143	0	0	3.03504	3.80333	AVP
regulation of lipid metabolic pocess (GO:0019216	2/245	0.288599	0.630143	0	0	1.90462	2.36691	AVP;VAV2
palate development (GO:0060021	1/78	0.288726	0.630143	0	0	2.99547	3.72121	TGFBR1r
positive regulation of potein kinase B signaling (GO:0051897	1/78	0.288726	0.630143	0	0	2.99547	3.72121	TGFBR1
positive regulation of peptidyl-seine phosphoylation (GO:0033138	1/78	0.288726	0.630143	0	0	2.99547	3.72121	AVP
regionalization (GO:0003002	2/247	0.29182	0.630143	0	0	1.88888	2.32638	TGFBR1;HOXB6
regulation of hemostasis (GO:1900046	1/79	0.291832	0.630143	0	0	2.95692	3.64167	VAV2
neuromuscula pocess (GO:0050905	1/79	0.291832	0.630143	0	0	2.95692	3.64167	CNTNAP1
regulation of blood coagulation (GO:0030193	1/79	0.291832	0.630143	0	0	2.95692	3.64167	VAV2
cell part mophogenesis (GO:0032990	2/248	0.29343	0.630143	0	0	1.88111	2.30646	CNTNAP1;ARHGEF28
positive regulation of phospholipase activity (GO:0010518	1/80	0.294925	0.630143	0	0	2.91934	3.56462	ADCY7
positive regulation of potein impot into nucleus (GO:0042307	1/80	0.294925	0.630143	0	0	2.91934	3.56462	TGFBR1
multicellular oganismal catabolic pocess (GO:0044243	1/80	0.294925	0.630143	0	0	2.91934	3.56462	COL17A1
cellular component mophogenesis (GO:0032989	3/437	0.296154	0.630143	0	0	1.60295	1.95058	CNTNAP1;ARHGEF28;TGFBR1
protein heteooligomeization (GO:0051291	1/81	0.298004	0.63032	0	0	2.8827	3.48994	KCNAB2
activation of protein kinase activity (GO:0032147	2/252	0.299865	0.63032	0	0	1.85064	2.22895	ADCY7;TGFBR1
collagen metabolic process (GO:0032963	1/83	0.304123	0.63032	0	0	2.81211	3.34732	COL17A1
epithelium development (GO:0060429	2/256	0.306291	0.63032	0	0	1.82112	2.15479	COL17A1;EMP1r
peptidyl-serine phosphoylation (GO:0018105	1/84	0.307163	0.63032	0	0	2.77809	3.2792	TGFBR1
post-embryonic development (GO:0009791	1/84	0.307163	0.63032	0	0	2.77809	3.2792	TGFBR1
positive regulation of potein localization to nucleus (GO:1900182	1/84	0.307163	0.63032	0	0	2.77809	3.2792	TGFBR1
regulation of anion tanspot (GO:0044070	1/85	0.310189	0.63032	0	0	2.74488	3.21308	AVP
regulation of coagulation (GO:0050818	1/85	0.310189	0.63032	0	0	2.74488	3.21308	VAV2
striated muscle tissue development (GO:0014706	1/85	0.310189	0.63032	0	0	2.74488	3.21308	MBNL1
embryonic limb mophogenesis (GO:0030326	1/86	0.313203	0.63032	0	0	2.71245	3.14889	MBNL1
vascular pocess in ciculatoy system (GO:0003018	1/86	0.313203	0.63032	0	0	2.71245	3.14889	AVP
embryonic appendage mophogenesis (GO:0035113	1/86	0.313203	0.63032	0	0	2.71245	3.14889	MBNL1
regulation of fat cell diffeentiation (GO:0045598	1/87	0.316203	0.633718	0	0	2.68077	3.08656	NCOR2
regulation of endothelial cell polifeation (GO:0001936	1/88	0.319191	0.637062	0	0	2.64983	3.02601	TGFBR1
regulation of phospholipase activity (GO:0010517	1/89	0.322165	0.637729	0	0	2.61958	2.96718	ADCY7
multicellular oganismal macomolecule metabolic pocess (GO:0044259	1/89	0.322165	0.637729	0	0	2.61958	2.96718	COL17A1
positive regulation of lipase activity (GO:0060193	1/90	0.325127	0.640965	0	0	2.59002	2.90999	ADCY7
glycolipid metabolic process (GO:0006664	1/92	0.331012	0.64288	0	0	2.53284	2.80031	ARSK
hormone-mediated signaling pathway (GO:0009755	1/93	0.333936	0.64288	0	0	2.50518	2.7477	ESRRG
neurotophin TRK ecepto signaling pathway (GO:0048011	2/274	0.335059	0.64288	0	0	1.69905	1.85782	ADCY7;VAV2
multicellular oganismal metabolic pocess (GO:0044236	1/94	0.336847	0.64288	0	0	2.47812	2.69651	COL17A1
positive regulation of nucleocytoplasmic tanspot (GO:0046824	1/94	0.336847	0.64288	0	0	2.47812	2.69651	TGFBR1
microtubule-based tanspot (GO:0010970	1/95	0.339745	0.64288	0	0	2.45163	2.64668	CNTNAP1
nervous system development (GO:0007399	2/277	0.339825	0.64288	0	0	1.68026	1.81354	TTLL7;MBNL1
neurotophin signaling pathway (GO:0038179	2/278	0.341411	0.64288	0	0	1.67408	1.79909	ADCY7;VAV2
fat cell differentiation (GO:0045444	1/96	0.342631	0.64288	0	0	2.4257	2.59818	NCOR2
homeostasis of number of cells (GO:0048872	1/96	0.342631	0.64288	0	0	2.4257	2.59818	HOXB6
regulation of mitochondion oganization (GO:0010821	1/97	0.345504	0.64288	0	0	2.40031	2.55094	AVP
peptidyl-serine modification (GO:0018209	1/97	0.345504	0.64288	0	0	2.40031	2.55094	TGFBR1
muscle tissue development (GO:0060537	1/97	0.345504	0.64288	0	0	2.40031	2.55094	MBNL1r
negative regulation of extinsic apoptotic signaling pathway (GO:2001237	1/97	0.345504	0.64288	0	0	2.40031	2.55094	TGFBR1
positive regulation of kinase activity (GO:0033674	3/480	0.347442	0.64288	0	0	1.45523	1.5384	ADCY7;TGFBR1;VAV2
regulation of peptidyl-seine phosphoylation (GO:0033135	1/98	0.348365	0.64288	0	0	2.37545	2.50492	AVP
cellular esponse to nutient levels (GO:0031669	1/99	0.351214	0.64288	0	0	2.35109	2.46009	ATG12
neurotansmitte tanspot (GO:0006836	1/99	0.351214	0.64288	0	0	2.35109	2.46009	RIMS3
response to estadiol (GO:0032355	1/100	0.35405	0.64288	0	0	2.32723	2.4164	NCOR2
cell-matrix adhesion (GO:0007160	1/100	0.35405	0.64288	0	0	2.32723	2.4164	COL17A1
liposaccharide metabolic pocess (GO:1903509	1/100	0.35405	0.64288	0	0	2.32723	2.4164	ARSK
limb morphogenesis (GO:0035108	1/101	0.356874	0.643172	0	0	2.30384	2.37381	MBNL1
appendage morphogenesis (GO:0035107	1/101	0.356874	0.643172	0	0	2.30384	2.37381	MBNL1
autophagy (GO:0006914	1/102	0.359686	0.643893	0	0	2.28091	2.33229	ATG12r
multicellular oganismal epoductive pocess (GO:0048609	3/491	0.360549	0.643893	0	0	1.42162	1.45023	NCOR2;AVP;ADCY7
regulation of tansfoming gowth facto beta ecepto signaling pathway (GO:0017015	1/103	0.362485	0.643893	0	0	2.25844	2.2918	TGFBR1
positive regulation of Ras GTPase activity (GO:0032320	2/292	0.363489	0.643893	0	0	1.59213	1.61125	ARHGEF28;VAV2
cytoskeleton-dependent intracellula tanspot (GO:0030705	1/104	0.365273	0.643893	0	0	2.2364	2.2523	CNTNAP1
negative regulation of cellula esponse to gowth facto stimulus (GO:0090288	1/104	0.365273	0.643893	0	0	2.2364	2.2523	TGFBR1
response to ketone (GO:1901654	1/105	0.368048	0.644252	0	0	2.21478	2.21376	AVP
response to stavation (GO:0042594	1/106	0.370812	0.644252	0	0	2.19358	2.17616	ATG12
hematopoietic progenito cell diffeentiation (GO:0002244	1/106	0.370812	0.644252	0	0	2.19358	2.17616	KCNAB2
cell growth (GO:0016049	1/106	0.370812	0.644252	0	0	2.19358	2.17616	EMP1
negative regulation of tansmembane ecepto potein seine/theonine kinase signaling pathway (GO:0090101	1/107	0.373563	0.644397	0	0	2.17277	2.13946	TGFBR1
regulation of wound healing (GO:0061041	1/107	0.373563	0.644397	0	0	2.17277	2.13946	VAV2
regulation of type I intefeon poduction (GO:0032479	1/108	0.376303	0.646813	0	0	2.15236	2.10363	ATG12
axonogenesis (GO:0007409	1/109	0.379031	0.649191	0	0	2.13232	2.06865	ARHGEF28r
negative regulation of epithelial cell polifeation (GO:0050680	1/110	0.381747	0.651533	0	0	2.11265	2.03448	TGFBR1
response to alkaloid (GO:0043279	1/111	0.384451	0.653838	0	0	2.09334	2.00111	AVP
regulation of exocytosis (GO:0017157	1/112	0.387144	0.656107	0	0	2.07438	1.9685	RIMS3
regulation of lipid biosynthetic pocess (GO:0046890	1/113	0.389825	0.65834	0	0	2.05575	1.93664	AVP
regulation of potein kinase B signaling (GO:0051896	1/114	0.392494	0.660539	0	0	2.03746	1.9055	TGFBR1
extracellula matix disassembly (GO:0022617	1/116	0.397798	0.66714	0	0	2.00182	1.8453	COL17A1
cellular esponse to extacellula stimulus (GO:0031668	1/119	0.405668	0.674262	0	0	1.95063	1.7599	ATG12
muscle cell differentiation (GO:0042692	1/119	0.405668	0.674262	0	0	1.95063	1.7599	MBNL1
regulation of cell pojection assembly (GO:0060491	1/120	0.408269	0.674262	0	0	1.93414	1.73266	TGFBR1
regulation of cell gowth (GO:0001558	2/322	0.409821	0.674262	0	0	1.44066	1.28512	AVP;TGFBR1
multi-multicellular oganism pocess (GO:0044706	1/121	0.410859	0.674262	0	0	1.91793	1.70601	AVP
regulation of lipase activity (GO:0060191	1/122	0.413437	0.674262	0	0	1.90198	1.67992	ADCY7
adenylate cyclase-modulating G-protein coupled ecepto signaling pathway (GO:0007188	1/122	0.413437	0.674262	0	0	1.90198	1.67992	ADCY7
kidney development (GO:0001822	1/122	0.413437	0.674262	0	0	1.90198	1.67992	TGFBR1r
cellular esponse to steoid homone stimulus (GO:0071383	1/123	0.416004	0.674262	0	0	1.88629	1.65439	ESRRG
ameboidal-type cell migration (GO:0001667	1/123	0.416004	0.674262	0	0	1.88629	1.65439	TGFBR1
purine ibonucleotide biosynthetic pocess (GO:0009152	1/126	0.42364	0.684341	0	0	1.84074	1.58096	ADCY7
regulation of potein binding (GO:0043393	1/128	0.428675	0.686184	0	0	1.81157	1.53451	TGFBR1
sphingolipid metabolic process (GO:0006665	1/128	0.428675	0.686184	0	0	1.81157	1.53451	ARSK
cellular potassium ion tanspot (GO:0071804	1/129	0.431176	0.686184	0	0	1.79733	1.51198	KCNAB2
potassium ion transmembane tanspot (GO:0071805	1/129	0.431176	0.686184	0	0	1.79733	1.51198	KCNAB2
positive regulation of homeostatic pocess (GO:0032846	1/130	0.433666	0.686184	0	0	1.78331	1.48992	AVP
circulatoy system pocess (GO:0003013	1/130	0.433666	0.686184	0	0	1.78331	1.48992	AVP
positive regulation of intacellula potein tanspot (GO:0090316	1/131	0.436146	0.686184	0	0	1.7695	1.46829	TGFBR1
Notch signaling pathway (GO:0007219	1/131	0.436146	0.686184	0	0	1.7695	1.46829	NCOR2r
purine nucleotide biosynthetic pocess (GO:0006164	1/132	0.438615	0.687828	0	0	1.7559	1.4471	ADCY7
regulation of blood pessue (GO:0008217	1/133	0.441073	0.689445	0	0	1.74251	1.42632	AVP
cell fate commitment (GO:0045165	1/134	0.443521	0.691034	0	0	1.72932	1.40596	TGFBR1r
regulation of Ras GTPase activity (GO:0032318	2/349	0.450113	0.698962	0	0	1.32673	1.05907	ARHGEF28;VAV2
ribonucleopotein complex assembly (GO:0022618	1/138	0.453206	0.698962	0	0	1.67849	1.32837	MBNL1
ribonucleotide biosynthetic pocess (GO:0009260	1/140	0.457986	0.698962	0	0	1.65417	1.29177	ADCY7
multi-organism epoductive pocess (GO:0044703	1/140	0.457986	0.698962	0	0	1.65417	1.29177	AVP
cell-substrate adhesion (GO:0031589	1/140	0.457986	0.698962	0	0	1.65417	1.29177	COL17A1
cell cycle arest (GO:0007050	1/140	0.457986	0.698962	0	0	1.65417	1.29177	TGFBR1
regulation of apoptotic signaling pathway (GO:2001233	2/356	0.460312	0.698962	0	0	1.30003	1.00863	AVP;TGFBR1
extracellula matix oganization (GO:0030198	2/359	0.46465	0.698962	0	0	1.28891	0.987914	COL17A1;TGFBR1
carbohydate homeostasis (GO:0033500	1/143	0.465078	0.698962	0	0	1.61898	1.23941	NCOR2
regulation of potein impot into nucleus (GO:0042306	1/143	0.465078	0.698962	0	0	1.61898	1.23941	TGFBR1
glucose homeostasis (GO:0042593	1/143	0.465078	0.698962	0	0	1.61898	1.23941	NCOR2r
extracellula stuctue oganization (GO:0043062	2/360	0.466091	0.698962	0	0	1.28524	0.981122	COL17A1;TGFBR1
ribose phosphate biosynthetic pocess (GO:0046390	1/144	0.467422	0.698962	0	0	1.60758	1.2226	ADCY7
ribonucleopotein complex subunit oganization (GO:0071826	1/145	0.469755	0.700283	0	0	1.59633	1.2061	MBNL1
purine-containing compound biosynthetic pocess (GO:0072522	1/146	0.472079	0.701114	0	0	1.58524	1.1899	ADCY7
cell morphogenesis involved in diffeentiation (GO:0000904	1/147	0.474392	0.701114	0	0	1.57431	1.17399	TGFBR1
neuron pojection guidance (GO:0097485	2/367	0.476119	0.701114	0	0	1.26015	0.935139	CNTNAP1;VAV2
axon guidance (GO:0007411	2/367	0.476119	0.701114	0	0	1.26015	0.935139	CNTNAP1;VAV2r
potassium ion transpot (GO:0006813	1/151	0.483545	0.709886	0	0	1.53202	1.11318	KCNAB2
positive regulation of cytosolic calcium ion concentation (GO:0007204	1/152	0.485809	0.710043	0	0	1.52179	1.09864	AVP
generation of pecuso metabolites and enegy (GO:0006091	2/375	0.487441	0.710043	0	0	1.23261	0.885738	AVP;ADCY7
G-protein coupled ecepto signaling pathway, coupled to cyclic nucleotide second messenge (GO:0007187	1/153	0.488063	0.710043	0	0	1.5117	1.08436	ADCY7
regulation of potein localization to nucleus (GO:1900180	1/156	0.494766	0.717634	0	0	1.48222	1.04299	TGFBR1
energy eseve metabolic pocess (GO:0006112	1/158	0.499187	0.721535	0	0	1.46319	1.01659	ADCY7
pattern specification pocess (GO:0007389	2/385	0.501382	0.721535	0	0	1.19982	0.828337	TGFBR1;HOXB6
regulation of ion homeostasis (GO:2000021	1/160	0.503569	0.721535	0	0	1.44464	0.991073	AVP
cell-cell junction organization (GO:0045216	1/161	0.505746	0.721535	0	0	1.43554	0.978637	CNTNAP1
regulation of extinsic apoptotic signaling pathway (GO:2001236	1/161	0.505746	0.721535	0	0	1.43554	0.978637	TGFBR1
skeletal system development (GO:0001501	1/162	0.507913	0.721535	0	0	1.42655	0.966408	TGFBR1r
membrane lipid metabolic pocess (GO:0006643	1/162	0.507913	0.721535	0	0	1.42655	0.966408	ARSK
fibroblast gowth facto ecepto signaling pathway (GO:0008543	1/163	0.510071	0.722476	0	0	1.41767	0.954384	ADCY7
response to estogen (GO:0043627	1/166	0.516489	0.726904	0	0	1.39168	0.919487	NCOR2
regulation of potein tageting (GO:1903533	1/167	0.51861	0.726904	0	0	1.38323	0.908233	TGFBR1
response to wounding (GO:0009611	1/167	0.51861	0.726904	0	0	1.38323	0.908233	TGFBR1
positive regulation of I-kappaB kinase/NF-kappaB signaling (GO:0043123	1/168	0.520722	0.726904	0	0	1.37488	0.897162	CXXC5
positive regulation of apoptotic signaling pathway (GO:2001235	1/168	0.520722	0.726904	0	0	1.37488	0.897162	TGFBR1
MAPK cascade (GO:0000165	1/170	0.524918	0.730649	0	0	1.35847	0.875552	AVPr
hematopoietic or lymphoid ogan development (GO:0048534	1/175	0.535249	0.739913	0	0	1.3191	0.824467	TGFBR1
regulation of cellula esponse to gowth facto stimulus (GO:0090287	1/176	0.537289	0.739913	0	0	1.3115	0.814726	TGFBR1
cytosolic calcium ion homeostasis (GO:0051480	1/176	0.537289	0.739913	0	0	1.3115	0.814726	AVPr
mRNA splicing, via spliceosome (GO:0000398	1/177	0.53932	0.739913	0	0	1.30398	0.805137	MBNL1r
RNA splicing, via transesteification eactions with bulged adenosine as nucleophile (GO:0000377	1/177	0.53932	0.739913	0	0	1.30398	0.805137	MBNL1
regulation of nucleocytoplasmic tanspot (GO:0046822	1/178	0.541341	0.739913	0	0	1.29654	0.795696	TGFBR1
locomotory behavio (GO:0007626	1/183	0.55132	0.739913	0	0	1.26061	0.750615	AVP
cellular esponse to fiboblast gowth facto stimulus (GO:0044344	1/183	0.55132	0.739913	0	0	1.26061	0.750615	ADCY7
RNA splicing, via transesteification eactions (GO:0000375	1/184	0.55329	0.739913	0	0	1.25365	0.742005	MBNL1
cellular esponse to extenal stimulus (GO:0071496	1/185	0.555251	0.739913	0	0	1.24678	0.733523	ATG12
negative regulation of cytokine poduction (GO:0001818	1/185	0.555251	0.739913	0	0	1.24678	0.733523	ATG12
positive regulation of ion tanspot (GO:0043270	1/186	0.557204	0.739913	0	0	1.23997	0.725168	AVP
regulation of tansmembane ecepto potein seine/theonine kinase signaling pathway (GO:0090092	1/186	0.557204	0.739913	0	0	1.23997	0.725168	TGFBR1
intracellula ecepto signaling pathway (GO:0030522	1/186	0.557204	0.739913	0	0	1.23997	0.725168	ESRRG
regulation of cysteine-type endopeptidase activity involved in apoptotic pocess (GO:0043281	1/186	0.557204	0.739913	0	0	1.23997	0.725168	AVP
cellular component assembly involved in mophogenesis (GO:0010927	1/186	0.557204	0.739913	0	0	1.23997	0.725168	CNTNAP1
response to fiboblast gowth facto (GO:0071774	1/187	0.559148	0.739913	0	0	1.23325	0.716937	ADCY7
microtubule-based movement (GO:0007018	1/187	0.559148	0.739913	0	0	1.23325	0.716937	CNTNAP1
synaptic transmission (GO:0007268	2/434	0.566132	0.747108	0	0	1.06106	0.603666	KCNAB2;ADCY7
epidermal gowth facto ecepto signaling pathway (GO:0007173	1/193	0.570637	0.748222	0	0	1.19434	0.670029	ADCY7
muscle contraction (GO:0006936	1/195	0.574401	0.748222	0	0	1.18191	0.655284	CALD1
positive regulation of cell pojection oganization (GO:0031346	1/195	0.574401	0.748222	0	0	1.18191	0.655284	TGFBR1
DNA recombination (GO:0006310	1/196	0.576271	0.748222	0	0	1.17579	0.64807	VRTN
protein activation cascade (GO:0072376	1/196	0.576271	0.748222	0	0	1.17579	0.64807	GP1BB
ERBB signaling pathway (GO:0038127	1/196	0.576271	0.748222	0	0	1.17579	0.64807	ADCY7r
regulation of cysteine-type endopeptidase activity (GO:2000116	1/197	0.578132	0.748627	0	0	1.16973	0.640958	AVP
energy deivation by oxidation of oganic compounds (GO:0015980	1/198	0.579985	0.749019	0	0	1.16374	0.633948	ADCY7
immune response-egulating cell suface ecepto signaling pathway involved in phagocytosis (GO:0002433	1/203	0.589132	0.751113	0	0	1.13464	0.600344	VAV2
Fc-gamma recepto signaling pathway involved in phagocytosis (GO:0038096	1/203	0.589132	0.751113	0	0	1.13464	0.600344	VAV2
Fc-gamma recepto signaling pathway (GO:0038094	1/203	0.589132	0.751113	0	0	1.13464	0.600344	VAV2
regulation of blood ciculation (GO:1903522	1/204	0.590938	0.751113	0	0	1.129	0.593902	AVP
Fc recepto mediated stimulatoy signaling pathway (GO:0002431	1/204	0.590938	0.751113	0	0	1.129	0.593902	VAV2
cell morphogenesis (GO:0000902	1/204	0.590938	0.751113	0	0	1.129	0.593902	TGFBR1
positive regulation of potein kinase activity (GO:0045860	2/456	0.59321	0.752022	0	0	1.0085	0.526646	ADCY7;TGFBR1
nucleotide biosynthetic process (GO:0009165	1/208	0.598082	0.754744	0	0	1.10695	0.569005	ADCY7
nucleoside phosphate biosynthetic process (GO:1901293	1/209	0.599849	0.754744	0	0	1.10158	0.562991	ADCY7
cellular esponse to homone stimulus (GO:0032870	2/462	0.600376	0.754744	0	0	0.995038	0.507667	ESRRG;ADCY7
regulation of leukocyte diffeentiation (GO:1902105	1/210	0.601608	0.754744	0	0	1.09625	0.557059	TMEM176B
regulation of potein ubiquitination (GO:0031396	1/212	0.605103	0.755421	0	0	1.08575	0.545433	TGFBR1
cell projection assembly (GO:0030031	1/213	0.606839	0.755421	0	0	1.08057	0.539737	VAV2
regulation of I-kappaB kinase/NF-kappaB signaling (GO:0043122	1/213	0.606839	0.755421	0	0	1.08057	0.539737	CXXC5
coagulation (GO:0050817	2/472	0.612113	0.75694	0	0	0.973367	0.477766	GP1BB;VAV2r
blood coagulation (GO:0007596	2/472	0.612113	0.75694	0	0	0.973367	0.477766	GP1BB;VAV2r
positive regulation of intacellula tanspot (GO:0032388	1/217	0.613709	0.75694	0	0	1.06035	0.517698	TGFBR1
regulation of binding (GO:0051098	1/218	0.615408	0.75694	0	0	1.05541	0.512369	TGFBR1
regulation of intacellula potein tanspot (GO:0033157	1/219	0.617099	0.75694	0	0	1.05051	0.507109	TGFBR1
gland development (GO:0048732	1/220	0.618783	0.75694	0	0	1.04566	0.501918	TGFBR1r
hemostasis (GO:0007599	2/478	0.61903	0.75694	0	0	0.960801	0.460802	GP1BB;VAV2r
negative regulation of endopeptidase activity (GO:0010951	1/222	0.622129	0.758143	0	0	1.03609	0.491738	AVP
positive regulation of GTPase activity (GO:0043547	2/482	0.623589	0.758143	0	0	0.952598	0.449878	ARHGEF28;VAV2
positive regulation of GTP catabolic pocess (GO:0033126	2/483	0.624722	0.758143	0	0	0.950569	0.447193	ARHGEF28;VAV2
cellular pocess involved in epoduction in multicellula oganism (GO:0022412	1/228	0.631995	0.763133	0	0	1.0084	0.462729	TGFBR1
regulation of potein modification by small potein conjugation o emoval (GO:1903320	1/228	0.631995	0.763133	0	0	1.0084	0.462729	TGFBR1
negative regulation of peptidase activity (GO:0010466	1/230	0.635226	0.765123	0	0	0.999492	0.453544	AVP
positive regulation of potein tanspot (GO:0051222	1/231	0.636831	0.765148	0	0	0.995096	0.449038	TGFBR1
regulation of anatomical stuctue size (GO:0090066	1/232	0.63843	0.765165	0	0	0.990738	0.444588	AVP
exocytosis (GO:0006887	1/233	0.640021	0.765173	0	0	0.986417	0.440193	RIMS3r
negative regulation of oganelle oganization (GO:0010639	1/237	0.646317	0.768894	0	0	0.969501	0.423154	AVP
muscle system process (GO:0003012	1/237	0.646317	0.768894	0	0	0.969501	0.423154	CALD1
regulation of synaptic tansmission (GO:0050804	1/245	0.658585	0.781564	0	0	0.937333	0.391489	RIMS3
positive regulation of secetion by cell (GO:1903532	1/247	0.661585	0.7832	0	0	0.929618	0.384041	AVP
positive regulation of cellula component biogenesis (GO:0044089	1/249	0.66456	0.784798	0	0	0.922027	0.376768	TGFBR1
rhythmic pocess (GO:0048511	1/252	0.668973	0.788083	0	0	0.910868	0.366179	NCOR2
regulation of small GTPase mediated signal tansduction (GO:0051056	1/256	0.674769	0.792976	0	0	0.896398	0.35263	VAV2
regulation of epithelial cell polifeation (GO:0050678	1/258	0.677628	0.794404	0	0	0.889331	0.346089	TGFBR1
cellular esponse to peptide homone stimulus (GO:0071375	1/261	0.681872	0.795517	0	0	0.878936	0.336556	ADCY7
cellular calcium ion homeostasis (GO:0006874	1/261	0.681872	0.795517	0	0	0.878936	0.336556	AVP
regulation of membane potential (GO:0042391	1/266	0.688822	0.801689	0	0	0.862133	0.32138	RIMS3
cellular divalent inoganic cation homeostasis (GO:0072503	1/271	0.695622	0.806496	0	0	0.845952	0.307038	AVP
positive regulation of secetion (GO:0051047	1/273	0.6983	0.806496	0	0	0.839646	0.301522	AVP
cellular esponse to peptide (GO:1901653	1/273	0.6983	0.806496	0	0	0.839646	0.301522	ADCY7
calcium ion homeostasis (GO:0055074	1/274	0.699631	0.806496	0	0	0.836528	0.29881	AVPr
organelle assembly (GO:0070925	1/278	0.704895	0.810629	0	0	0.82428	0.288256	ATG12
response to nutient levels (GO:0031667	1/291	0.721383	0.823706	0	0	0.786808	0.25696	ATG12
divalent inorganic cation homeostasis (GO:0072507	1/291	0.721383	0.823706	0	0	0.786808	0.25696	AVP
cellular esponse to oganic cyclic compound (GO:0071407	1/291	0.721383	0.823706	0	0	0.786808	0.25696	ESRRG
Fc-epsilon recepto signaling pathway (GO:0038095	1/295	0.72627	0.826758	0	0	0.775945	0.248173	VAV2
positive regulation of cellula component movement (GO:0051272	1/296	0.727479	0.826758	0	0	0.773276	0.246034	TGFBR1
negative regulation of poteolysis (GO:0045861	1/302	0.73462	0.831482	0	0	0.75763	0.233655	AVP
epithelial cell differentiation (GO:0030855	1/303	0.735792	0.831482	0	0	0.755082	0.231665	NCOR2
regulation of vesicle-mediated tanspot (GO:0060627	1/306	0.739278	0.831482	0	0	0.747541	0.225819	RIMS3
negative regulation of immune system pocess (GO:0002683	1/311	0.744986	0.831482	0	0	0.735296	0.216463	TMEM176B
RNA splicing (GO:0008380	1/313	0.747235	0.831482	0	0	0.730508	0.212852	MBNL1r
response to extacellula stimulus (GO:0009991	1/313	0.747235	0.831482	0	0	0.730508	0.212852	ATG12
regulation of homeostatic pocess (GO:0032844	1/314	0.748352	0.831482	0	0	0.728137	0.211074	AVP
regulation of ion tansmembane tanspot (GO:0034765	1/314	0.748352	0.831482	0	0	0.728137	0.211074	KCNAB2
cellular esponse to lipid (GO:0071396	1/315	0.749464	0.831482	0	0	0.725781	0.209313	ESRRG
negative regulation of potein pocessing (GO:0010955	1/316	0.750571	0.831482	0	0	0.72344	0.20757	AVP
negative regulation of potein matuation (GO:1903318	1/316	0.750571	0.831482	0	0	0.72344	0.20757	AVP
immune response-activating cell suface ecepto signaling pathway (GO:0002429	1/324	0.759257	0.837346	0	0	0.705234	0.194232	VAV2
apoptotic signaling pathway (GO:0097190	1/327	0.762437	0.837346	0	0	0.698637	0.189496	VAV2r
regulation of tansmembane tanspot (GO:0034762	1/327	0.762437	0.837346	0	0	0.698637	0.189496	KCNAB2
organic anion tanspot (GO:0015711	1/328	0.763487	0.837346	0	0	0.696465	0.187947	AVP
growth (GO:0040007	1/329	0.764533	0.837346	0	0	0.694307	0.186414	EMP1
regulation of esponse to wounding (GO:1903034	1/347	0.782598	0.854722	0	0	0.657582	0.161197	VAV2
cellular component disassembly (GO:0022411	1/350	0.785472	0.854722	0	0	0.651829	0.157397	COL17A1
Fc recepto signaling pathway (GO:0038093	1/352	0.787368	0.854722	0	0	0.648049	0.154923	VAV2
regulation of endopeptidase activity (GO:0052548	1/354	0.789247	0.854722	0	0	0.644311	0.152493	AVP
negative regulation of hydolase activity (GO:0051346	1/354	0.789247	0.854722	0	0	0.644311	0.152493	AVP
gene expression (GO:0010467	2/672	0.794871	0.856921	0	0	0.675786	0.155144	NCOR2;ESRRG
cellular metal ion homeostasis (GO:0006875	1/361	0.795694	0.856921	0	0	0.631557	0.144336	AVP
single-organism behavio (GO:0044708	1/362	0.796599	0.856921	0	0	0.629775	0.143213	AVP
response to peptide homone (GO:0043434	1/364	0.798398	0.856947	0	0	0.626241	0.140997	ADCY7
protein oligomeization (GO:0051259	1/366	0.80018	0.856956	0	0	0.622746	0.138822	KCNAB2
regulation of system pocess (GO:0044057	1/371	0.804569	0.858775	0	0	0.614173	0.133551	AVP
regulation of peptidase activity (GO:0052547	1/372	0.805435	0.858775	0	0	0.612487	0.132526	AVP
carbohydate deivative biosynthetic pocess (GO:1901137	1/377	0.809709	0.861325	0	0	0.604187	0.127532	ADCY7
regulation of potein tanspot (GO:0051223	1/379	0.811393	0.861325	0	0	0.600929	0.125596	TGFBR1
response to peptide (GO:1901652	1/384	0.815538	0.861936	0	0	0.592932	0.120903	ADCY7
monovalent inorganic cation tanspot (GO:0015672	1/384	0.815538	0.861936	0	0	0.592932	0.120903	KCNAB2
cellular cation homeostasis (GO:0030003	1/389	0.819593	0.863439	0	0	0.585141	0.116413	AVP
regulation of cell pojection oganization (GO:0031344	1/391	0.82119	0.863439	0	0	0.582081	0.114671	TGFBR1
regulation of intacellula tanspot (GO:0032386	1/394	0.823559	0.863439	0	0	0.577549	0.112114	TGFBR1
positive regulation of MAPK cascade (GO:0043410	1/395	0.824342	0.863439	0	0	0.576054	0.111276	TGFBR1
mRNA processing (GO:0006397	1/397	0.825898	0.863439	0	0	0.573086	0.109622	MBNL1
cellular ion homeostasis (GO:0006873	1/402	0.829727	0.865569	0	0	0.565795	0.10561	AVP
cellular esponse to oganonitogen compound (GO:0071417	1/411	0.836412	0.870662	0	0	0.55312	0.0988059	ADCY7
secretion by cell (GO:0032940	1/415	0.839299	0.871406	0	0	0.547663	0.0959441	RIMS3
metal ion homeostasis (GO:0055065	1/422	0.844231	0.871406	0	0	0.538364	0.0911609	AVPr
negative regulation of cell cycle (GO:0045786	1/430	0.849684	0.871406	0	0	0.528108	0.0860239	TGFBR1
organophosphate biosynthetic pocess (GO:0090407	1/436	0.853649	0.871406	0	0	0.520663	0.0823869	ADCY7
microtubule-based pocess (GO:0007017	1/437	0.8543	0.871406	0	0	0.519442	0.0817979	CNTNAP1
cellular esponse to nitogen compound (GO:1901699	1/438	0.854948	0.871406	0	0	0.518227	0.0812136	ADCY7
small GTPase mediated signal transduction (GO:0007264	1/439	0.855593	0.871406	0	0	0.517017	0.0806341	VAV2
immune response-activating signal tansduction (GO:0002757	1/440	0.856236	0.871406	0	0	0.515813	0.0800592	VAV2
inorganic cation tansmembane tanspot (GO:0098662	1/440	0.856236	0.871406	0	0	0.515813	0.0800592	KCNAB2
regulation of establishment of potein localization (GO:0070201	1/442	0.857512	0.871406	0	0	0.513421	0.0789233	TGFBR1
anion transpot (GO:0006820	1/443	0.858145	0.871406	0	0	0.512233	0.0783623	AVP
immune response-egulating cell suface ecepto signaling pathway (GO:0002768	1/444	0.858776	0.871406	0	0	0.51105	0.0778057	VAV2
cellular chemical homeostasis (GO:0055082	1/452	0.863726	0.873374	0	0	0.501779	0.0735105	AVP
multicellular oganismal development (GO:0007275	1/453	0.864332	0.873374	0	0	0.500643	0.0729927	EMP1
cation homeostasis (GO:0055080	1/465	0.871405	0.878682	0	0	0.487395	0.0670889	AVPr
negative regulation of cellula component oganization (GO:0051129	1/474	0.87647	0.881948	0	0	0.4779	0.0630125	AVP
regulation of cytokine poduction (GO:0001817	1/482	0.880806	0.884468	0	0	0.469758	0.0596208	ATG12
activation of immune response (GO:0002253	1/487	0.883439	0.885272	0	0	0.464805	0.0576048	VAV2
behavior (GO:0007610	1/494	0.887029	0.887029	0	0	0.45804	0.0549089	AVP

## Sheet: GO_cellular_component
Term	Ovelap	P.value	Adjusted.P.value	Old.P.value	Old.Adjusted.P.value	Odds.Ratio	Combined.Score	Genes
viral nucleocapsid (GO:0019013	1/8	0.0342805	0.449606	0	0	33.0664	111.539	LARP1B
juxtaparanode region of axon (GO:0044224	1/9	0.038483	0.449606	0	0	28.9317	94.2461	KCNAB2
hemidesmosome (GO:0030056	1/9	0.038483	0.449606	0	0	28.9317	94.2461	COL17A1r
pre-autophagosomal structure membrane (GO:0034045	1/9	0.038483	0.449606	0	0	28.9317	94.2461	ATG12
paranode region of axon (GO:0033270	1/11	0.046834	0.449606	0	0	23.143	70.8442	CNTNAP1
transcriptionally active chromatin (GO:0035327	1/19	0.0795268	0.631494	0	0	12.8521	32.5371	TTC37
presynaptic active zone (GO:0048786	1/25	0.103317	0.631494	0	0	9.63614	21.8736	RIMS3
axon part (GO:0033267	2/133	0.114127	0.631494	0	0	3.55312	7.71185	CNTNAP1;KCNAB2
cytoplasmic stress granule (GO:0010494	1/32	0.130304	0.631494	0	0	7.45761	15.1978	MBNL1
virion part (GO:0044423	1/33	0.134093	0.631494	0	0	7.2242	14.515	LARP1B
endoplasmic reticulum lumen (GO:0005788	2/154	0.144717	0.631494	0	0	3.05898	5.91292	COL17A1;ARSK
histone deacetylase complex (GO:0000118	1/51	0.199575	0.709756	0	0	4.6193	7.44431	NCOR2r
serine/theonine protein kinase complex (GO:1902554	1/56	0.216879	0.709756	0	0	4.19831	6.41676	TGFBR1
nuclear matrix (GO:0016363	1/64	0.243799	0.709756	0	0	3.66371	5.17101	NCOR2
transcriptional epesso complex (GO:0017053	1/70	0.263387	0.709756	0	0	3.34412	4.46149	NCOR2
voltage-gated potassium channel complex (GO:0008076	1/70	0.263387	0.709756	0	0	3.34412	4.46149	CNTNAP1r
potassium channel complex (GO:0034705	1/71	0.266602	0.709756	0	0	3.29618	4.35754	CNTNAP1r
basement membrane (GO:0005604	1/77	0.285606	0.709756	0	0	3.03504	3.80333	COL17A1
protein kinase complex (GO:1902911	1/79	0.291832	0.709756	0	0	2.95692	3.64167	TGFBR1
collagen trime (GO:0005581	1/91	0.328076	0.709756	0	0	2.56111	2.85438	COL17A1
chromatin (GO:0000785	2/289	0.358779	0.709756	0	0	1.60902	1.64932	NCOR2;TTC37
cell cortex pat (GO:0044448	1/105	0.368048	0.709756	0	0	2.21478	2.21376	CALD1
tight junction (GO:0005923	1/108	0.376303	0.709756	0	0	2.15236	2.10363	TGFBR1r
occluding junction (GO:0070160	1/108	0.376303	0.709756	0	0	2.15236	2.10363	TGFBR1r
ribonucleopotein ganule (GO:0035770	1/111	0.384451	0.709756	0	0	2.09334	2.00111	MBNL1
cytoplasmic ribonucleopotein ganule (GO:0036464	1/111	0.384451	0.709756	0	0	2.09334	2.00111	MBNL1
extracellula matix pat (GO:0044420	1/127	0.426163	0.73612	0	0	1.82604	1.55749	COL17A1
cell-cell junction (GO:0005911	2/335	0.429403	0.73612	0	0	1.3835	1.16955	COL17A1;TGFBR1r
cation channel complex (GO:0034703	1/147	0.474392	0.7852	0	0	1.57431	1.17399	CNTNAP1r
secretoy ganule (GO:0030141	1/176	0.537289	0.859662	0	0	1.3115	0.814726	AVP
actin cytoskeleton (GO:0015629	1/193	0.570637	0.883567	0	0	1.19434	0.670029	CALD1r
nuclear body (GO:0016604	1/210	0.601608	0.902412	0	0	1.09625	0.557059	NCOR2
dendrite (GO:0030425	1/236	0.644753	0.91122	0	0	0.973676	0.427334	AVP
cilium (GO:0005929	1/243	0.655558	0.91122	0	0	0.945176	0.399118	TTLL7r
ion channel complex (GO:0034702	1/258	0.677628	0.91122	0	0	0.889331	0.346089	CNTNAP1r
recepto complex (GO:0043235	1/272	0.696964	0.91122	0	0	0.842787	0.304265	TGFBR1
transmembane tanspote complex (GO:1902495	1/286	0.715152	0.91122	0	0	0.800816	0.268482	CNTNAP1
transpote complex (GO:1990351	1/291	0.721383	0.91122	0	0	0.786808	0.25696	CNTNAP1
cell-substrate junction (GO:0030055	1/362	0.796599	0.98043	0	0	0.629775	0.143213	COL17A1
synapse part (GO:0044456	1/395	0.824342	0.989211	0	0	0.576054	0.111276	RIMS3
integral component of plasma membane (GO:0005887	3/1066	0.849288	0.994288	0	0	0.633315	0.103456	COL17A1;CNTNAP1;GP1BB
cytoplasmic membrane-bounded vesicle (GO:0016023	1/492	0.886014	0.999994	0	0	0.459954	0.0556645	AVP
extracellula egion (GO:0005576	4/1585	0.921653	0.999994	0	0	0.558804	0.0455911	COL17A1;ARSK;AVP;LY6G5C
nucleolus (GO:0005730	4/1653	0.936172	0.999994	0	0	0.533774	0.0352054	NCOR2;TTC37;MBNL1;CXXC5r
nucleoplasm (GO:0005654	2/1051	0.947172	0.999994	0	0	0.423126	0.0229648	NCOR2;ESRRGr
extracellula space (GO:0005615	1/1120	0.993425	0.999994	0	0	0.195295	0.00128828	AVP
cytosol (GO:0005829	3/2529	0.999292	0.999994	0	0	0.245829	0.000173995	CALD1;AVP;VAV2r
extracellula vesicula exosome (GO:0070062	1/2717	0.999994	0.999994	0	0	0.0736249	4.67286e-07	CCDC180

## Sheet: GO_molecular_function
Term	Ovelap	P.value	Adjusted.P.value	Old.P.value	Old.Adjusted.P.value	Odds.Ratio	Combined.Score	Genes
glucocorticoid receptor binding (GO:0035259	1/8	0.0342805	0.471972	0	0	33.0664	111.539	NCOR2
Rho guanyl-nucleotide exchange factor activity (GO:0005089	2/77	0.044354	0.471972	0	0	6.22369	19.3902	ARHGEF28;VAV2
I-SMAD binding (GO:0070411	1/11	0.046834	0.471972	0	0	23.143	70.8442	TGFBR1r
adenylate cyclase activity (GO:0004016	1/11	0.046834	0.471972	0	0	23.143	70.8442	ADCY7r
arylsulfatase activity (GO:0004065	1/12	0.0509825	0.471972	0	0	21.0381	62.615	ARSK
tropomyosin binding (GO:0005523	1/13	0.0551132	0.471972	0	0	19.2839	55.8918	CALD1
Notch binding (GO:0005112	1/15	0.0633213	0.471972	0	0	16.5274	45.6079	NCOR2r
transfoming growth factor beta binding (GO:0050431	1/16	0.0673989	0.471972	0	0	15.4248	41.6026	TGFBR1
retinoid X receptor binding (GO:0046965	1/16	0.0673989	0.471972	0	0	15.4248	41.6026	NCOR2
transfoming growth factor beta-activated receptor activity (GO:0005024	1/17	0.071459	0.471972	0	0	14.46	38.1547	TGFBR1
transmembrane receptor protein serine/threonine kinase activity (GO:0004675	1/17	0.071459	0.471972	0	0	14.46	38.1547	TGFBR1
ligand-dependent nuclear receptor binding (GO:0016922	1/19	0.0795268	0.471972	0	0	12.8521	32.5371	NCOR2
sulfuric ester hydrolase activity (GO:0008484	1/19	0.0795268	0.471972	0	0	12.8521	32.5371	ARSK
cysteine-type endopeptidase inhibitor activity involved in apoptotic process (GO:0043027	1/20	0.0835346	0.471972	0	0	12.175	30.2244	AVP
phosphorus-oxygen lyase activity (GO:0016849	1/22	0.0914987	0.471972	0	0	11.0144	26.3402	ADCY7
cyclase activity (GO:0009975	1/22	0.0914987	0.471972	0	0	11.0144	26.3402	ADCY7r
transforming growth factor beta receptor binding (GO:0005160	1/22	0.0914987	0.471972	0	0	11.0144	26.3402	TGFBR1
neuropeptide hormone activity (GO:0005184	1/23	0.095455	0.471972	0	0	10.5132	24.6966	AVP
Ras guanyl-nucleotide exchange factor activity (GO:0005088	2/125	0.102976	0.482361	0	0	3.78575	8.60599	ARHGEF28;VAV2
epidermal growth factor receptor binding (GO:0005154	1/27	0.111111	0.494443	0	0	8.89401	19.5422	VAV2
cysteine-type endopeptidase regulator activity involved in apoptotic process (GO:0043028	1/39	0.156488	0.612695	0	0	6.0817	11.2802	AVP
potassium channel regulator activity (GO:0015459	1/40	0.160165	0.612695	0	0	5.92546	10.8528	KCNAB2
retinoic acid receptor binding (GO:0042974	1/46	0.181893	0.612695	0	0	5.13385	8.7498	NCOR2
myosin binding (GO:0017022	1/48	0.189012	0.612695	0	0	4.91489	8.18795	CALD1r
cysteine-type endopeptidase inhibitor activity (GO:0004869	1/49	0.192548	0.612695	0	0	4.81226	7.92776	AVP
ligand-activated sequence-specific DNA binding RNA polymerase II transciption factor activity (GO:0004879	1/50	0.196069	0.612695	0	0	4.71381	7.68016	ESRRG
SH3/SH2 adaptor activity (GO:0005070	1/50	0.196069	0.612695	0	0	4.71381	7.68016	CNTNAP1
direct ligand regulated sequence-specific DNA binding transciption factor activity (GO:0098531	1/50	0.196069	0.612695	0	0	4.71381	7.68016	ESRRG
double-stranded RNA binding (GO:0003725	1/53	0.206541	0.612695	0	0	4.44119	7.00489	MBNL1
guanyl-nucleotide exchange factor activity (GO:0005085	2/196	0.209833	0.612695	0	0	2.39163	3.7344	ARHGEF28;VAV2
receptor signaling protein serine/threonine kinase activity (GO:0004702	1/57	0.220295	0.612695	0	0	4.12313	6.23742	TGFBR1
steroid hormone receptor activity (GO:0003707	1/57	0.220295	0.612695	0	0	4.12313	6.23742	ESRRG
steroid hormone receptor binding (GO:0035258	1/67	0.253656	0.653295	0	0	3.49665	4.79662	NCOR2
signaling adaptor activity (GO:0035591	1/67	0.253656	0.653295	0	0	3.49665	4.79662	CNTNAP1
SMAD binding (GO:0046332	1/68	0.256914	0.653295	0	0	3.44429	4.68084	TGFBR1r
histone deacetylase binding (GO:0042826	1/75	0.279326	0.669881	0	0	3.11738	3.97583	NCOR2r
cytokine binding (GO:0019955	1/78	0.288726	0.669881	0	0	2.99547	3.72121	TGFBR1r
ion channel binding (GO:0044325	1/80	0.294925	0.669881	0	0	2.91934	3.56462	RIMS3r
steroid binding (GO:0005496	1/82	0.30107	0.669881	0	0	2.84697	3.41754	ESRRG
transmembane receptor protein kinase activity (GO:0019199	1/82	0.30107	0.669881	0	0	2.84697	3.41754	TGFBR1
voltage-gated potassium channel activity (GO:0005249	1/86	0.313203	0.679879	0	0	2.71245	3.14889	KCNAB2r
protein N-teminus binding (GO:0047485	1/89	0.322165	0.682683	0	0	2.61958	2.96718	NCOR2
RNA polymerase II regulatoy region DNA binding (GO:0001012	2/288	0.357207	0.727546	0	0	1.61473	1.66227	NCOR2;ESRRG
channel regulator activity (GO:0016247	1/102	0.359686	0.727546	0	0	2.28091	2.33229	KCNAB2
ligase activity, forming carbon-nitrogen bonds (GO:0016879	1/117	0.400433	0.730429	0	0	1.98446	1.8162	ATG12
potassium channel activity (GO:0005267	1/118	0.403056	0.730429	0	0	1.9674	1.78774	KCNAB2r
SH3 domain binding (GO:0017124	1/119	0.405668	0.730429	0	0	1.95063	1.7599	CNTNAP1r
growth factor receptor binding (GO:0070851	1/121	0.410859	0.730429	0	0	1.91793	1.70601	VAV2
hormone activity (GO:0005179	1/122	0.413437	0.730429	0	0	1.90198	1.67992	AVP
growth factor binding (GO:0019838	1/123	0.416004	0.730429	0	0	1.88629	1.65439	TGFBR1
receptor signaling protein activity (GO:0005057	1/124	0.418561	0.730429	0	0	1.87086	1.6294	TGFBR1
protein binding, bridging (GO:0030674	1/134	0.443521	0.750898	0	0	1.72932	1.40596	CNTNAP1
potassium ion transmembrane tansporte activity (GO:0015079	1/138	0.453206	0.750898	0	0	1.67849	1.32837	KCNAB2
nuclear hormone receptor binding (GO:0035257	1/139	0.455601	0.750898	0	0	1.66625	1.3099	NCOR2
binding, bridging (GO:0060090	1/146	0.472079	0.76125	0	0	1.58524	1.1899	CNTNAP1
voltage-gated cation channel activity (GO:0022843	1/149	0.478989	0.76125	0	0	1.55288	1.14304	KCNAB2r
hormone receptor binding (GO:0051427	1/160	0.503569	0.770892	0	0	1.44464	0.991073	NCOR2
endopeptidase inhibitor activity (GO:0004866	1/166	0.516489	0.770892	0	0	1.39168	0.919487	AVP
calmodulin binding (GO:0005516	1/170	0.524918	0.770892	0	0	1.35847	0.875552	CALD1r
endopeptidase regulator activity (GO:0061135	1/171	0.527002	0.770892	0	0	1.35041	0.865006	AVP
peptidase inhibitor activity (GO:0030414	1/173	0.531144	0.770892	0	0	1.33457	0.844414	AVP
lyase activity (GO:0016829	1/177	0.53932	0.770892	0	0	1.30398	0.805137	ADCY7r
ligase activity (GO:0016874	2/431	0.562342	0.770892	0	0	1.06864	0.615158	TTLL7;ATG12r
voltage-gated channel activity (GO:0022832	1/189	0.563011	0.770892	0	0	1.22	0.700838	KCNAB2r
voltage-gated ion channel activity (GO:0005244	1/189	0.563011	0.770892	0	0	1.22	0.700838	KCNAB2r
RNA polymerase II transcription regulatory region sequence-specific DNA binding transcription factor activity involved in positive regulation of transcription (GO:0001228	1/202	0.587319	0.785096	0	0	1.14034	0.606877	ESRRG
transcription corepressor activity (GO:0003714	1/208	0.598082	0.785096	0	0	1.10695	0.569005	NCOR2
peptidase regulator activity (GO:0061134	1/209	0.599849	0.785096	0	0	1.10158	0.562991	AVP
cytokine receptor binding (GO:0005126	1/228	0.631995	0.805595	0	0	1.0084	0.462729	TGFBR1
G-protein coupled receptor binding (GO:0001664	1/229	0.633614	0.805595	0	0	1.00393	0.458108	AVP
RNA polymerase II regulatoy region sequence-specific DNA binding (GO:0000977	1/284	0.712621	0.882447	0	0	0.806558	0.273266	ESRRG
cation channel activity (GO:0005261	1/285	0.713889	0.882447	0	0	0.803677	0.270861	KCNAB2r
gated channel activity (GO:0022836	1/323	0.758188	0.898117	0	0	0.707461	0.195842	KCNAB2r
enzyme inhibitor activity (GO:0004857	1/336	0.771728	0.898117	0	0	0.679556	0.176089	AVP
transcription regulatoy region sequence-specific DNA binding (GO:0000976	1/340	0.775741	0.898117	0	0	0.6714	0.170493	ESRRG
monovalent inorganic cation transmembane transporte activity (GO:0015077	1/343	0.778706	0.898117	0	0	0.665409	0.166434	KCNAB2
actin binding (GO:0003779	1/386	0.81717	0.898117	0	0	0.589792	0.119083	CALD1r
ion channel activity (GO:0005216	1/396	0.825122	0.898117	0	0	0.574566	0.110446	KCNAB2r
sequence-specific DNA binding RNA polymerase II transciption factor activity (GO:0000981	1/397	0.825898	0.898117	0	0	0.573086	0.109622	ESRRG
metal ion transmembane tansporte activity (GO:0046873	1/400	0.828206	0.898117	0	0	0.568689	0.107194	KCNAB2
substrate-specific channel activity (GO:0022838	1/406	0.832731	0.898117	0	0	0.560092	0.102522	KCNAB2
chromatin binding (GO:0003682	1/420	0.842837	0.898117	0	0	0.540989	0.0924991	NCOR2
channel activity (GO:0015267	1/427	0.847661	0.898117	0	0	0.531909	0.0879107	KCNAB2r
passive transmembane transporte activity (GO:0022803	1/427	0.847661	0.898117	0	0	0.531909	0.0879107	KCNAB2
protein seine/theonine kinase activity (GO:0004674	1/449	0.86189	0.901208	0	0	0.505217	0.075089	TGFBR1
transciption factor binding (GO:0008134	1/464	0.87083	0.901208	0	0	0.488473	0.0675598	NCOR2
inorganic cation tansmembrane tansporte activity (GO:0022890	1/497	0.888534	0.90896	0	0	0.4552	0.0537967	KCNAB2
zinc ion binding (GO:0008270	2/1256	0.976006	0.987097	0	0	0.350108	0.00850284	ESRRG;CXXC5r
ATP binding (GO:0005524	2/1494	0.990747	0.990747	0	0	0.290506	0.00270047	ADCY7;TGFBR1r
