# Supplementary material for: DNA methylation changes in cord blood and the developmental origins of health and disease – a systematic review and replication study
Source: BMC Genomics. 2022 Mar 19;23:221. doi: 10.1186/s12864-022-08451-6 (PMC8933946; doi:10.1186/s12864-022-08451-6)
Supplement: Supplementary file 5 — Additional file 5. Results of EWAS meta-analysis of gestational age. A list of significant gestational age meta-analysis association results. [file 12864_2022_8451_MOESM5_ESM.xlsx]

## Sheet: Sheet1
Sites	beta_fe	CI_lo_fe	CI_up_fe	se_fe	z_fe	p_fe	beta_re	CI_lo_re	CI_up_re	se_re	z_re	p_re	het_p
cg11932158	-0.01905	-0.0216419	-0.0164581	0.0013224	-14.4056	4.77224e-47	-0.0190665	-0.0225862	-0.0155468	0.00179579	-10.6173	2.47563e-26	0.174533
cg18623216	-0.0212288	-0.024146	-0.0183115	0.00148841	-14.2627	3.73506e-46	-0.0214629	-0.0280145	-0.0149112	0.00334275	-6.42072	1.35633e-10	0.0252481
cg16103712	-0.023234	-0.0264455	-0.0200225	0.00163854	-14.1797	1.22353e-45	-0.0234688	-0.0305236	-0.016414	0.00359945	-6.52011	7.02541e-11	0.0285536
cg17133774	-0.0176552	-0.0201102	-0.0152002	0.00125257	-14.0952	4.06383e-45	-0.0176911	-0.0204247	-0.0149574	0.00139475	-12.684	7.25018e-37	0.267013
cg12713583	-0.0216941	-0.0247174	-0.0186708	0.00154254	-14.0639	6.32917e-45	-0.0216759	-0.0255201	-0.0178318	0.00196134	-11.0516	2.15326e-28	0.203633
cg04347477	-0.0189623	-0.0217339	-0.0161907	0.00141411	-13.4093	5.33088e-41	-0.0189623	-0.0217339	-0.0161907	0.00141411	-13.4093	5.33088e-41	0.897305
cg08817867	-0.0178995	-0.0205851	-0.0152138	0.00137026	-13.0629	5.36687e-39	-0.0190803	-0.0290198	-0.00914086	0.00507126	-3.76245	0.000168258	0.00034132
cg02001279	-0.0127055	-0.0146159	-0.0107952	0.000974693	-13.0354	7.69608e-39	-0.0127055	-0.0146159	-0.0107952	0.000974693	-13.0354	7.69608e-39	0.713941
cg08412913	-0.0114374	-0.0132367	-0.00963805	0.00091804	-12.4585	1.2575e-35	-0.0114374	-0.0132367	-0.00963805	0.00091804	-12.4585	1.2575e-35	0.928106
cg06870470	-0.0186369	-0.0216047	-0.0156691	0.00151423	-12.3079	8.21461e-35	-0.0189305	-0.0233408	-0.0145201	0.00225023	-8.4127	4.00694e-17	0.147047
cg07408552	-0.0114633	-0.0133077	-0.0096188	0.000941065	-12.1811	3.9173e-34	-0.0114908	-0.0136306	-0.00935097	0.00109175	-10.5251	6.61966e-26	0.247034
cg12697139	-0.018402	-0.0213673	-0.0154368	0.00151291	-12.1634	4.87103e-34	-0.0188589	-0.0252329	-0.0124849	0.00325211	-5.79899	6.6715e-09	0.0343539
cg21926626	-0.0166715	-0.0193776	-0.0139654	0.00138069	-12.0747	1.4366e-33	-0.0172815	-0.0232227	-0.0113404	0.00303125	-5.70112	1.1902e-08	0.033625
cg20334115	-0.0185806	-0.0216155	-0.0155458	0.00154841	-11.9998	3.56191e-33	-0.0193855	-0.0293686	-0.00940248	0.00509349	-3.80594	0.000141266	0.00119788
cg20068209	-0.0152872	-0.017808	-0.0127664	0.00128616	-11.8859	1.4006e-32	-0.0152872	-0.017808	-0.0127664	0.00128616	-11.8859	1.4006e-32	0.750557
cg11934771	-0.0108017	-0.0125934	-0.00901009	0.000914115	-11.8166	3.20416e-32	-0.0110172	-0.0139153	-0.00811917	0.00147863	-7.45099	9.26436e-14	0.114856
cg05283597	-0.0144708	-0.0168818	-0.0120597	0.00123014	-11.7635	6.01901e-32	-0.0145439	-0.0174512	-0.0116365	0.00148337	-9.80458	1.07595e-22	0.231063
cg07807026	-0.011985	-0.013983	-0.0099871	0.00101938	-11.7572	6.48423e-32	-0.0119991	-0.0140978	-0.0099004	0.00107079	-11.2059	3.81587e-29	0.2944
cg23009780	0.00842926	0.00702217	0.00983634	0.000717915	11.7413	7.82811e-32	0.00846564	0.00639416	0.0105371	0.0010569	8.0099	1.14799e-15	0.141617
cg27504369	-0.0123678	-0.0144341	-0.0103015	0.00105427	-11.7311	8.8291e-32	-0.0123678	-0.0144341	-0.0103015	0.00105427	-11.7311	8.8291e-32	0.979176
cg01154283	-0.0123025	-0.0143775	-0.0102275	0.0010587	-11.6203	3.24842e-31	-0.0123025	-0.0143775	-0.0102275	0.0010587	-11.6203	3.24842e-31	0.947005
cg05969150	-0.0122945	-0.0143789	-0.0102101	0.00106349	-11.5605	6.53384e-31	-0.0122945	-0.0143789	-0.0102101	0.00106349	-11.5605	6.53384e-31	0.622139
cg00220721	-0.0177087	-0.0207254	-0.0146919	0.0015392	-11.5051	1.24287e-30	-0.0177087	-0.0207254	-0.0146919	0.0015392	-11.5051	1.24287e-30	0.602311
cg11854981	-0.0157874	-0.0184965	-0.0130783	0.00138222	-11.4218	3.25544e-30	-0.0158076	-0.0186307	-0.0129846	0.00144036	-10.9748	5.05261e-28	0.298622
cg08576185	-0.0141816	-0.0166255	-0.0117377	0.00124691	-11.3734	5.67294e-30	-0.0144007	-0.0185169	-0.0102846	0.00210011	-6.85713	7.0256e-12	0.0959896
cg10713589	-0.0217928	-0.0255499	-0.0180358	0.0019169	-11.3688	5.97893e-30	-0.0218599	-0.0260022	-0.0177176	0.00211347	-10.3431	4.49525e-25	0.272864
cg19439123	-0.0118448	-0.013888	-0.00980155	0.00104247	-11.3622	6.4514e-30	-0.0118448	-0.013888	-0.00980155	0.00104247	-11.3622	6.4514e-30	0.606041
cg22820108	-0.0111102	-0.0130308	-0.00918949	0.000979952	-11.3375	8.56003e-30	-0.0111102	-0.0130308	-0.00918949	0.000979952	-11.3375	8.56003e-30	0.338991
cg18598117	-0.0187926	-0.0220432	-0.015542	0.00165849	-11.3312	9.19538e-30	-0.0187926	-0.0220432	-0.015542	0.00165849	-11.3312	9.19538e-30	0.626104
cg26077811	0.0105052	0.00868709	0.0123233	0.000927614	11.3249	9.87424e-30	0.0105675	0.00766677	0.0134683	0.00148001	7.14019	9.3201e-13	0.111332
cg20072118	-0.0139015	-0.0163168	-0.0114863	0.00123228	-11.2811	1.62712e-29	-0.0139015	-0.0163168	-0.0114863	0.00123228	-11.2811	1.62712e-29	0.366918
cg03747456	-0.0130003	-0.0152634	-0.0107372	0.00115469	-11.2587	2.09786e-29	-0.0134175	-0.0179199	-0.00891519	0.00229716	-5.84092	5.19124e-09	0.0533911
cg19744173	-0.00858651	-0.010088	-0.00708504	0.00076607	-11.2085	3.70306e-29	-0.00885152	-0.0122283	-0.00547473	0.00172288	-5.13762	2.78236e-07	0.0272241
cg04902474	-0.0108401	-0.0127386	-0.00894162	0.00096864	-11.1911	4.50945e-29	-0.0108401	-0.0127386	-0.00894162	0.00096864	-11.1911	4.50945e-29	0.910819
cg04494800	-0.0126149	-0.0148266	-0.0104032	0.00112844	-11.1791	5.16044e-29	-0.0126104	-0.0157114	-0.00950943	0.00158217	-7.97033	1.58247e-15	0.160894
cg13390284	-0.0121821	-0.014318	-0.0100461	0.0010898	-11.1782	5.21336e-29	-0.0121821	-0.014318	-0.0100461	0.0010898	-11.1782	5.21336e-29	0.824983
cg13941235	-0.0111762	-0.0131381	-0.00921427	0.001001	-11.165	6.04829e-29	-0.0114603	-0.0152679	-0.00765275	0.00194267	-5.89926	3.65138e-09	0.0569359
cg05581878	-0.0118262	-0.0139027	-0.00974969	0.00105946	-11.1625	6.22104e-29	-0.0118262	-0.0139027	-0.00974969	0.00105946	-11.1625	6.22104e-29	0.746981
cg03940776	-0.0122465	-0.014399	-0.0100941	0.00109821	-11.1513	7.05551e-29	-0.0122465	-0.014399	-0.0100941	0.00109821	-11.1513	7.05551e-29	0.563781
cg13687834	-0.0163261	-0.0192073	-0.0134449	0.00147003	-11.106	1.17338e-28	-0.0163261	-0.0192073	-0.0134449	0.00147003	-11.106	1.17338e-28	0.528142
cg09653641	-0.0169271	-0.0199155	-0.0139386	0.00152474	-11.1016	1.23189e-28	-0.0169271	-0.0199155	-0.0139386	0.00152474	-11.1016	1.23189e-28	0.796284
cg01429256	-0.00857047	-0.0100883	-0.00705261	0.000774435	-11.0667	1.81878e-28	-0.00857047	-0.0100883	-0.00705261	0.000774435	-11.0667	1.81878e-28	0.714303
cg21932231	-0.0138087	-0.0162571	-0.0113604	0.0012492	-11.0541	2.0942e-28	-0.0139799	-0.0175496	-0.0104102	0.00182132	-7.67571	1.6451e-14	0.15003
cg13036381	0.018425	0.0151475	0.0217025	0.00167222	11.0183	3.12054e-28	0.0187692	0.013308	0.0242305	0.00278641	6.73599	1.62814e-11	0.101374
cg04521626	-0.0143891	-0.0169491	-0.0118291	0.00130614	-11.0165	3.1836e-28	-0.0144186	-0.0172032	-0.011634	0.00142074	-10.1486	3.3614e-24	0.277987
cg07749613	-0.00629011	-0.00741071	-0.00516952	0.000571741	-11.0017	3.75102e-28	-0.00639378	-0.00876496	-0.00402259	0.00120981	-5.28494	1.25749e-07	0.0354071
cg16536918	-0.0118431	-0.0139586	-0.00972766	0.00107935	-10.9725	5.18084e-28	-0.0118431	-0.0139586	-0.00972766	0.00107935	-10.9725	5.18084e-28	0.823541
cg23541926	-0.019905	-0.0234646	-0.0163454	0.00181616	-10.9599	5.95443e-28	-0.0204671	-0.0271156	-0.0138187	0.00339211	-6.03374	1.60205e-09	0.0688731
cg24020157	-0.0125115	-0.0147501	-0.010273	0.00114214	-10.9545	6.32351e-28	-0.0125115	-0.0147501	-0.010273	0.00114214	-10.9545	6.32351e-28	0.757449
cg00654448	-0.00894278	-0.0105429	-0.0073427	0.000816381	-10.9542	6.34524e-28	-0.00896993	-0.0115252	-0.00641465	0.00130373	-6.88018	5.97758e-12	0.11045
cg10535320	-0.00952738	-0.0112482	-0.00780657	0.000877978	-10.8515	1.96199e-27	-0.00986771	-0.0133603	-0.00637517	0.00178194	-5.53761	3.0662e-08	0.0493304
cg11882607	-0.0100552	-0.0118718	-0.00823855	0.000926867	-10.8486	2.02562e-27	-0.0100552	-0.0118718	-0.00823855	0.000926867	-10.8486	2.02562e-27	0.923103
cg04272820	-0.0127723	-0.015085	-0.0104595	0.00118001	-10.8239	2.65346e-27	-0.0127723	-0.015085	-0.0104595	0.00118001	-10.8239	2.65346e-27	0.636608
cg03047995	-0.0107551	-0.0127084	-0.00880181	0.000996591	-10.7919	3.7599e-27	-0.0107551	-0.0127084	-0.00880181	0.000996591	-10.7919	3.7599e-27	0.773959
cg19103429	-0.0146455	-0.0173114	-0.0119796	0.00136019	-10.7672	4.91612e-27	-0.0146455	-0.0173114	-0.0119796	0.00136019	-10.7672	4.91612e-27	0.518656
cg27295118	-0.0177702	-0.0210159	-0.0145246	0.00165596	-10.7311	7.27285e-27	-0.0177702	-0.0210159	-0.0145246	0.00165596	-10.7311	7.27285e-27	0.825624
cg17837526	-0.00878743	-0.0103938	-0.00718102	0.00081961	-10.7215	8.07123e-27	-0.00884372	-0.0109842	-0.00670318	0.00109213	-8.09769	5.60141e-16	0.184825
cg04411893	-0.00750507	-0.00888129	-0.00612886	0.000702165	-10.6885	1.15243e-26	-0.00750507	-0.00888129	-0.00612886	0.000702165	-10.6885	1.15243e-26	0.996612
cg06472341	-0.00938279	-0.0111108	-0.00765479	0.000881649	-10.6423	1.89357e-26	-0.00936563	-0.0126047	-0.00612653	0.00165263	-5.66711	1.4523e-08	0.0608899
cg04730825	-0.0142909	-0.0169243	-0.0116576	0.00134358	-10.6365	2.01636e-26	-0.0142909	-0.0169243	-0.0116576	0.00134358	-10.6365	2.01636e-26	0.478977
cg13561409	-0.0102738	-0.0121722	-0.00837543	0.000968579	-10.6071	2.76201e-26	-0.0102738	-0.0121722	-0.00837543	0.000968579	-10.6071	2.76201e-26	0.976204
cg13770461	-0.0122365	-0.0145056	-0.00996739	0.00115774	-10.5693	4.13441e-26	-0.0122365	-0.0145056	-0.00996739	0.00115774	-10.5693	4.13441e-26	0.568077
cg14214856	-0.0104073	-0.0123405	-0.00847396	0.000986391	-10.5508	5.03422e-26	-0.0103729	-0.0125665	-0.00817926	0.00111922	-9.26799	1.89679e-20	0.258367
cg07810039	-0.0145743	-0.0172848	-0.0118637	0.00138295	-10.5385	5.73876e-26	-0.0145743	-0.0172848	-0.0118637	0.00138295	-10.5385	5.73876e-26	0.760315
cg26690511	-0.0166836	-0.0197882	-0.013579	0.00158401	-10.5325	6.11964e-26	-0.0167834	-0.020481	-0.0130859	0.00188653	-8.89644	5.76652e-19	0.237679
cg09915396	-0.0104567	-0.012407	-0.00850644	0.00099505	-10.5087	7.87531e-26	-0.0104567	-0.012407	-0.00850644	0.00099505	-10.5087	7.87531e-26	0.877578
cg25362050	-0.00660984	-0.00784298	-0.0053767	0.000629164	-10.5058	8.12706e-26	-0.00664189	-0.00812329	-0.0051605	0.000755827	-8.78759	1.52806e-18	0.232016
cg06518251	-0.0108641	-0.012892	-0.0088363	0.00103463	-10.5005	8.59335e-26	-0.0108641	-0.012892	-0.0088363	0.00103463	-10.5005	8.59335e-26	0.563028
cg04878826	-0.0109022	-0.0129377	-0.00886667	0.00103853	-10.4976	8.85662e-26	-0.0109022	-0.0129377	-0.00886667	0.00103853	-10.4976	8.85662e-26	0.598544
cg04632887	-0.0143138	-0.0170045	-0.0116231	0.00137283	-10.4265	1.87584e-25	-0.0147249	-0.0198551	-0.00959469	0.00261749	-5.62557	1.84895e-08	0.0623727
cg07835443	-0.0153202	-0.0182004	-0.01244	0.00146952	-10.4253	1.90064e-25	-0.0164463	-0.0260366	-0.00685595	0.00489311	-3.36111	0.000776302	0.00127759
cg27132471	-0.00791558	-0.0094067	-0.00642447	0.000760785	-10.4045	2.36522e-25	-0.00790816	-0.00956427	-0.00625206	0.000844968	-9.35913	8.03922e-21	0.266895
cg10728351	-0.0186216	-0.022133	-0.0151103	0.00179153	-10.3943	2.63274e-25	-0.0186216	-0.022133	-0.0151103	0.00179153	-10.3943	2.63274e-25	0.747447
cg03048432	-0.0110556	-0.0131433	-0.00896796	0.00106515	-10.3794	3.07812e-25	-0.0109532	-0.014439	-0.0074675	0.00177846	-6.15882	7.32911e-10	0.0961585
cg23482898	-0.0071735	-0.00853198	-0.00581503	0.000693111	-10.3497	4.19735e-25	-0.0071735	-0.00853198	-0.00581503	0.000693111	-10.3497	4.19735e-25	0.719915
cg00442282	-0.00666199	-0.00792405	-0.00539992	0.000643922	-10.346	4.36519e-25	-0.00666199	-0.00792405	-0.00539992	0.000643922	-10.346	4.36519e-25	0.497745
cg24914185	-0.0101159	-0.0120411	-0.0081907	0.000982257	-10.2986	7.14811e-25	-0.0101159	-0.0120411	-0.0081907	0.000982257	-10.2986	7.14811e-25	0.340218
cg07788865	-0.0076203	-0.00907099	-0.0061696	0.000740164	-10.2954	7.39043e-25	-0.0078643	-0.0105756	-0.00515302	0.00138333	-5.68503	1.30788e-08	0.0697296
cg21842274	-0.0148887	-0.017729	-0.0120483	0.00144917	-10.2739	9.23804e-25	-0.0148887	-0.017729	-0.0120483	0.00144917	-10.2739	9.23804e-25	0.368838
cg15013617	-0.0151775	-0.0180764	-0.0122787	0.00147904	-10.2618	1.0478e-24	-0.0151775	-0.0180764	-0.0122787	0.00147904	-10.2618	1.0478e-24	0.35935
cg12036735	-0.0138979	-0.0165542	-0.0112417	0.00135526	-10.2548	1.126e-24	-0.0138979	-0.0165542	-0.0112417	0.00135526	-10.2548	1.126e-24	0.989801
cg02637282	-0.0129058	-0.0153797	-0.010432	0.00126219	-10.225	1.5328e-24	-0.0129058	-0.0153797	-0.010432	0.00126219	-10.225	1.5328e-24	0.480254
cg02493846	-0.0105267	-0.0125504	-0.00850305	0.00103251	-10.1953	2.08168e-24	-0.0105267	-0.0125504	-0.00850305	0.00103251	-10.1953	2.08168e-24	0.332824
cg16545105	-0.0123869	-0.0147682	-0.0100056	0.00121497	-10.1952	2.08263e-24	-0.0123869	-0.0147682	-0.0100056	0.00121497	-10.1952	2.08263e-24	0.583069
cg21223094	-0.00894988	-0.0106708	-0.00722897	0.000878031	-10.1931	2.12832e-24	-0.00894988	-0.0106708	-0.00722897	0.000878031	-10.1931	2.12832e-24	0.444604
cg27246744	-0.0118925	-0.0141806	-0.00960442	0.00116741	-10.187	2.26536e-24	-0.0120502	-0.0154542	-0.00864627	0.00173675	-6.93839	3.96598e-12	0.141315
cg26607031	-0.0155003	-0.0184837	-0.0125168	0.00152219	-10.1829	2.36528e-24	-0.0155688	-0.0194398	-0.0116978	0.00197504	-7.88277	3.20199e-15	0.195527
cg19913563	-0.0157195	-0.0187457	-0.0126934	0.001544	-10.1811	2.40895e-24	-0.0157195	-0.0187457	-0.0126934	0.001544	-10.1811	2.40895e-24	0.975704
cg19843457	-0.01428	-0.0170309	-0.0115292	0.00140354	-10.1743	2.58175e-24	-0.01428	-0.0170309	-0.0115292	0.00140354	-10.1743	2.58175e-24	0.488272
cg08250081	-0.0101192	-0.012069	-0.00816941	0.00099481	-10.172	2.64433e-24	-0.0101192	-0.012069	-0.00816941	0.00099481	-10.172	2.64433e-24	0.834031
cg00382138	-0.0155385	-0.0185418	-0.0125351	0.00153234	-10.1403	3.65822e-24	-0.0155385	-0.0185418	-0.0125351	0.00153234	-10.1403	3.65822e-24	0.558516
cg22117805	-0.0186019	-0.0222037	-0.0150002	0.00183767	-10.1226	4.38772e-24	-0.0186019	-0.0222037	-0.0150002	0.00183767	-10.1226	4.38772e-24	0.793409
cg00151922	-0.00718728	-0.00857915	-0.0057954	0.000710152	-10.1208	4.46942e-24	-0.00718728	-0.00857915	-0.0057954	0.000710152	-10.1208	4.46942e-24	0.972328
cg01930719	-0.0102922	-0.0122868	-0.00829768	0.00101765	-10.1137	4.80135e-24	-0.0103074	-0.0129634	-0.00765134	0.00135515	-7.60609	2.82506e-14	0.183074
cg07770777	-0.0152601	-0.0182181	-0.0123021	0.0015092	-10.1114	4.91664e-24	-0.0153122	-0.0187893	-0.0118351	0.00177408	-8.63106	6.07848e-18	0.241078
cg27652459	-0.00949864	-0.0113422	-0.00765511	0.000940595	-10.0985	5.60687e-24	-0.00949864	-0.0113422	-0.00765511	0.000940595	-10.0985	5.60687e-24	0.670979
cg07338715	-0.00868798	-0.0103751	-0.00700083	0.000860807	-10.0928	5.94284e-24	-0.00868798	-0.0103751	-0.00700083	0.000860807	-10.0928	5.94284e-24	0.680419
cg27448161	-0.00677734	-0.00809463	-0.00546005	0.0006721	-10.0838	6.51406e-24	-0.00677734	-0.00809463	-0.00546005	0.0006721	-10.0838	6.51406e-24	0.462198
cg08915038	-0.00839164	-0.0100246	-0.00675873	0.000833135	-10.0724	7.31952e-24	-0.00839164	-0.0100246	-0.00675873	0.000833135	-10.0724	7.31952e-24	0.963
cg09091752	-0.00802491	-0.00958789	-0.00646193	0.000797453	-10.0632	8.03637e-24	-0.00802491	-0.00958789	-0.00646193	0.000797453	-10.0632	8.03637e-24	0.83009
cg20112500	-0.00830443	-0.00992192	-0.00668694	0.000825265	-10.0627	8.07164e-24	-0.00830443	-0.00992192	-0.00668694	0.000825265	-10.0627	8.07164e-24	0.429731
cg01799671	-0.0160886	-0.0192228	-0.0129544	0.00159913	-10.0608	8.22907e-24	-0.0161066	-0.0197165	-0.0124968	0.00184179	-8.74511	2.2279e-18	0.249589
cg20229014	-0.00664101	-0.00793512	-0.0053469	0.000660274	-10.058	8.47322e-24	-0.00664101	-0.00793512	-0.0053469	0.000660274	-10.058	8.47322e-24	0.892829
cg11368628	-0.0100643	-0.0120338	-0.00809471	0.00100489	-10.0153	1.3055e-23	-0.0100643	-0.0120338	-0.00809471	0.00100489	-10.0153	1.3055e-23	0.606025
cg07136133	-0.0160112	-0.0191496	-0.0128729	0.00160123	-9.99933	1.53434e-23	-0.0160112	-0.0191496	-0.0128729	0.00160123	-9.99933	1.53434e-23	0.558286
cg04731988	-0.0118165	-0.0141377	-0.0094954	0.00118428	-9.97781	1.90621e-23	-0.0118165	-0.0141377	-0.0094954	0.00118428	-9.97781	1.90621e-23	0.743695
cg08528970	-0.0104479	-0.0125002	-0.0083956	0.00104712	-9.9778	1.9065e-23	-0.0104479	-0.0125002	-0.0083956	0.00104712	-9.9778	1.9065e-23	0.984703
cg20076442	-0.0157575	-0.0188591	-0.0126559	0.00158249	-9.95741	2.34075e-23	-0.0157575	-0.0188591	-0.0126559	0.00158249	-9.95741	2.34075e-23	0.956621
cg20782117	-0.0123577	-0.0147921	-0.00992342	0.00124202	-9.94968	2.53003e-23	-0.0123577	-0.0147921	-0.00992342	0.00124202	-9.94968	2.53003e-23	0.68858
cg16174106	-0.0150765	-0.0180509	-0.0121021	0.00151758	-9.93456	2.9446e-23	-0.0150765	-0.0180509	-0.0121021	0.00151758	-9.93456	2.9446e-23	0.889475
cg08305575	-0.0133771	-0.0160225	-0.0107316	0.00134974	-9.91082	3.73552e-23	-0.0133771	-0.0160225	-0.0107316	0.00134974	-9.91082	3.73552e-23	0.749654
cg23378033	-0.0132239	-0.0158483	-0.0105996	0.00133896	-9.87628	5.27548e-23	-0.0132239	-0.0158483	-0.0105996	0.00133896	-9.87628	5.27548e-23	0.954687
cg00119811	-0.00740231	-0.0088716	-0.00593302	0.00074965	-9.87436	5.37755e-23	-0.00740231	-0.0088716	-0.00593302	0.00074965	-9.87436	5.37755e-23	0.389055
cg02590287	-0.010091	-0.012096	-0.00808598	0.00102299	-9.86424	5.94809e-23	-0.0101058	-0.0122556	-0.00795604	0.00109684	-9.21353	3.15558e-20	0.284276
cg25551168	-0.0115867	-0.0138898	-0.00928365	0.00117507	-9.8605	6.17431e-23	-0.0115928	-0.0139843	-0.00920125	0.00122018	-9.50088	2.08114e-21	0.299246
cg12577010	-0.00897665	-0.010765	-0.00718827	0.000912457	-9.83789	7.73117e-23	-0.00897665	-0.010765	-0.00718827	0.000912457	-9.83789	7.73117e-23	0.941359
cg00232092	-0.0105839	-0.0126928	-0.00847502	0.00107599	-9.83645	7.84279e-23	-0.0105839	-0.0126928	-0.00847502	0.00107599	-9.83645	7.84279e-23	0.376195
cg03074244	0.0113224	0.00906407	0.0135807	0.00115221	9.82661	8.64775e-23	0.0113224	0.00906407	0.0135807	0.00115221	9.82661	8.64775e-23	0.599407
cg20962215	-0.00907137	-0.0108849	-0.00725787	0.000925271	-9.80401	1.08201e-22	-0.00909724	-0.0110758	-0.00711868	0.00100949	-9.01174	2.02807e-19	0.277174
cg09233395	-0.0144849	-0.0173815	-0.0115883	0.00147788	-9.80112	1.11348e-22	-0.0144849	-0.0173815	-0.0115883	0.00147788	-9.80112	1.11348e-22	0.81591
cg14258501	-0.00959722	-0.0115265	-0.00766793	0.000984351	-9.7498	1.84838e-22	-0.00959722	-0.0115265	-0.00766793	0.000984351	-9.7498	1.84838e-22	0.53354
cg07738730	0.0104406	0.00833917	0.012542	0.00107218	9.73773	2.08146e-22	0.0106352	0.00636334	0.014907	0.00217954	4.87955	1.06329e-06	0.0434453
cg10239319	-0.012555	-0.0150868	-0.0100231	0.00129178	-9.71911	2.49966e-22	-0.012555	-0.0150868	-0.0100231	0.00129178	-9.71911	2.49966e-22	0.490813
cg00481600	-0.00967575	-0.0116277	-0.00772379	0.000995914	-9.71545	2.59112e-22	-0.00988495	-0.0128414	-0.00692854	0.0015084	-6.55327	5.62919e-11	0.140294
cg03720100	-0.010234	-0.012302	-0.00816601	0.00105512	-9.69941	3.03261e-22	-0.010234	-0.012302	-0.00816601	0.00105512	-9.69941	3.03261e-22	0.920514
cg18183624	0.0132057	0.0105338	0.0158777	0.00136327	9.68677	3.43199e-22	0.0132057	0.0105338	0.0158777	0.00136327	9.68677	3.43199e-22	0.967976
cg19240637	-0.0111143	-0.0133636	-0.00886507	0.0011476	-9.68481	3.49844e-22	-0.0111368	-0.0157119	-0.00656181	0.00233424	-4.77108	1.83243e-06	0.0419662
cg27165456	-0.0106056	-0.0127547	-0.0084565	0.00109651	-9.67215	3.95958e-22	-0.0106056	-0.0127547	-0.0084565	0.00109651	-9.67215	3.95958e-22	0.865029
cg10458216	-0.0122437	-0.0147252	-0.00976232	0.00126605	-9.6708	4.01242e-22	-0.0122437	-0.0147252	-0.00976232	0.00126605	-9.6708	4.01242e-22	0.956061
cg07352544	-0.00833863	-0.0100291	-0.00664821	0.000862476	-9.66825	4.11353e-22	-0.00835633	-0.0102177	-0.00649499	0.00094968	-8.7991	1.37918e-18	0.271734
cg13335054	-0.00770032	-0.0092615	-0.00613913	0.000796538	-9.66724	4.15443e-22	-0.00770032	-0.0092615	-0.00613913	0.000796538	-9.66724	4.15443e-22	0.967252
cg22907189	-0.00740762	-0.00891034	-0.0059049	0.000766709	-9.66158	4.39019e-22	-0.00740762	-0.00891034	-0.0059049	0.000766709	-9.66158	4.39019e-22	0.607835
cg17473673	-0.00833425	-0.0100255	-0.00664299	0.000862899	-9.65842	4.52785e-22	-0.00844749	-0.011682	-0.00521301	0.00165027	-5.11884	3.07414e-07	0.0568416
cg08810238	-0.00943843	-0.0113558	-0.00752108	0.000978259	-9.64819	5.00313e-22	-0.00943843	-0.0113558	-0.00752108	0.000978259	-9.64819	5.00313e-22	0.541451
cg12403889	-0.00873146	-0.0105118	-0.00695115	0.00090834	-9.61255	7.07759e-22	-0.00873146	-0.0105118	-0.00695115	0.00090834	-9.61255	7.07759e-22	0.881168
cg00411595	-0.00771614	-0.00929041	-0.00614187	0.000803214	-9.60659	7.49921e-22	-0.00771614	-0.00929041	-0.00614187	0.000803214	-9.60659	7.49921e-22	0.871464
cg10495270	-0.00425871	-0.00512901	-0.0033884	0.000444041	-9.5908	8.74038e-22	-0.00425871	-0.00512901	-0.0033884	0.000444041	-9.5908	8.74038e-22	0.538699
cg23889047	-0.0122214	-0.0147199	-0.0097229	0.00127478	-9.5871	9.05971e-22	-0.0122214	-0.0147199	-0.0097229	0.00127478	-9.5871	9.05971e-22	0.927039
cg14619949	-0.0133462	-0.0160754	-0.010617	0.00139248	-9.58447	9.29342e-22	-0.0133462	-0.0160754	-0.010617	0.00139248	-9.58447	9.29342e-22	0.632812
cg07988060	-0.00685373	-0.00825608	-0.00545138	0.000715497	-9.57898	9.80086e-22	-0.00685373	-0.00825608	-0.00545138	0.000715497	-9.57898	9.80086e-22	0.91236
cg22828383	-0.00909789	-0.0109675	-0.00722831	0.000953883	-9.53774	1.45978e-21	-0.00909789	-0.0109675	-0.00722831	0.000953883	-9.53774	1.45978e-21	0.522351
cg03390636	-0.0120629	-0.014542	-0.00958393	0.00126483	-9.53721	1.46725e-21	-0.0120629	-0.014542	-0.00958393	0.00126483	-9.53721	1.46725e-21	0.534073
cg08282819	-0.0107442	-0.0129532	-0.00853517	0.00112706	-9.53291	1.52935e-21	-0.0109779	-0.0147498	-0.00720597	0.00192447	-5.70435	1.16785e-08	0.0927777
cg21574271	-0.0121342	-0.014629	-0.00963932	0.00127291	-9.53263	1.53355e-21	-0.0121342	-0.014629	-0.00963932	0.00127291	-9.53263	1.53355e-21	0.826387
cg21557473	-0.0107997	-0.0130233	-0.00857605	0.00113451	-9.5192	1.74513e-21	-0.0107997	-0.0130233	-0.00857605	0.00113451	-9.5192	1.74513e-21	0.345776
cg04384810	-0.00975805	-0.0117675	-0.00774857	0.00102526	-9.51759	1.77243e-21	-0.00969332	-0.0120747	-0.0073119	0.00121503	-7.97784	1.48913e-15	0.240196
cg26657240	-0.0128197	-0.0154643	-0.0101751	0.0013493	-9.50099	2.07897e-21	-0.0128197	-0.0154643	-0.0101751	0.0013493	-9.50099	2.07897e-21	0.690117
cg03746015	-0.0154371	-0.0186231	-0.0122512	0.00162551	-9.49681	2.16415e-21	-0.0156935	-0.0198708	-0.0115162	0.00213131	-7.36331	1.79405e-13	0.204051
cg02137956	-0.0112073	-0.0135215	-0.00889318	0.00118071	-9.49202	2.26598e-21	-0.0115245	-0.0191402	-0.00390878	0.00388563	-2.96592	0.00301775	0.00104663
cg04276536	-0.00860233	-0.0103787	-0.00682599	0.000906312	-9.49158	2.27561e-21	-0.00860233	-0.0103787	-0.00682599	0.000906312	-9.49158	2.27561e-21	0.421122
cg13353574	-0.00815667	-0.00984354	-0.0064698	0.000860664	-9.47718	2.61244e-21	-0.00815667	-0.00984354	-0.0064698	0.000860664	-9.47718	2.61244e-21	0.870131
cg13189271	-0.00913527	-0.0110246	-0.00724595	0.000963955	-9.47686	2.62047e-21	-0.00913527	-0.0110246	-0.00724595	0.000963955	-9.47686	2.62047e-21	0.62222
cg27518892	-0.00761869	-0.00919527	-0.00604212	0.00080439	-9.47139	2.76135e-21	-0.00764633	-0.00944069	-0.00585197	0.000915509	-8.352	6.71172e-17	0.2568
cg05177060	0.0108411	0.00859703	0.0130851	0.00114495	9.46864	2.83508e-21	0.0110165	0.00623882	0.0157942	0.00243765	4.51933	6.20365e-06	0.0339754
cg20427144	-0.00846669	-0.0102233	-0.00671011	0.000896228	-9.44702	3.48598e-21	-0.00846669	-0.0102233	-0.00671011	0.000896228	-9.44702	3.48598e-21	0.612002
cg02567958	-0.00476231	-0.00575363	-0.00377099	0.000505783	-9.41571	4.69877e-21	-0.00477969	-0.00618133	-0.00337806	0.000715134	-6.68363	2.33093e-11	0.157757
cg15165154	-0.0102498	-0.0123838	-0.0081158	0.0010888	-9.41384	4.7834e-21	-0.0103453	-0.0141002	-0.00659037	0.00191581	-5.39995	6.6659e-08	0.0792135
cg24144853	-0.00508086	-0.00613872	-0.004023	0.000539734	-9.41363	4.79269e-21	-0.00508086	-0.00613872	-0.004023	0.000539734	-9.41363	4.79269e-21	0.662063
cg08894487	-0.0186409	-0.022522	-0.0147597	0.00198021	-9.41358	4.7951e-21	-0.0186409	-0.022522	-0.0147597	0.00198021	-9.41358	4.7951e-21	0.819292
cg04160501	-0.00668775	-0.00808678	-0.00528871	0.000713806	-9.36914	7.31231e-21	-0.00668775	-0.00808678	-0.00528871	0.000713806	-9.36914	7.31231e-21	0.879712
cg00499700	-0.0112422	-0.0135944	-0.00888992	0.00120014	-9.36736	7.43685e-21	-0.0112422	-0.0135944	-0.00888992	0.00120014	-9.36736	7.43685e-21	0.379936
cg15030415	-0.00990362	-0.0119785	-0.00782871	0.00105865	-9.35497	8.36245e-21	-0.00990362	-0.0119785	-0.00782871	0.00105865	-9.35497	8.36245e-21	0.673863
cg21081878	-0.0133339	-0.0161295	-0.0105383	0.00142634	-9.34829	8.90769e-21	-0.0133339	-0.0161295	-0.0105383	0.00142634	-9.34829	8.90769e-21	0.917887
cg19220719	-0.00985396	-0.0119213	-0.00778658	0.0010548	-9.34198	9.45493e-21	-0.00985396	-0.0119213	-0.00778658	0.0010548	-9.34198	9.45493e-21	0.420869
cg05526498	-0.00911897	-0.0110339	-0.00720402	0.000977031	-9.33335	1.02577e-20	-0.00922467	-0.0117837	-0.00666566	0.00130564	-7.06526	1.60321e-12	0.186815
cg01832549	-0.0102555	-0.0124209	-0.00809014	0.00110479	-9.28274	1.6518e-20	-0.0102555	-0.0124209	-0.00809014	0.00110479	-9.28274	1.6518e-20	0.994788
cg18897025	-0.0157826	-0.0191161	-0.0124491	0.00170081	-9.27947	1.70325e-20	-0.01642	-0.0227814	-0.0100586	0.00324566	-5.05907	4.2131e-07	0.0658598
cg25072666	-0.00765586	-0.00927472	-0.006037	0.000825963	-9.26902	1.8787e-20	-0.00765586	-0.00927472	-0.006037	0.000825963	-9.26902	1.8787e-20	0.329526
cg19075787	-0.0106006	-0.0128433	-0.00835778	0.0011443	-9.26382	1.97243e-20	-0.0106107	-0.0139619	-0.00725946	0.00170983	-6.20568	5.4462e-10	0.135135
cg14434062	-0.0103982	-0.0126028	-0.0081936	0.00112482	-9.24434	2.367e-20	-0.0105654	-0.013866	-0.00726481	0.00168401	-6.27395	3.51991e-10	0.139638
cg03281561	0.0122749	0.00967236	0.0148774	0.00132783	9.24427	2.36841e-20	0.0125501	0.00874527	0.016355	0.00194129	6.46483	1.01411e-10	0.156337
cg15451250	-0.00982797	-0.0119148	-0.00774109	0.00106476	-9.23026	2.69978e-20	-0.00982797	-0.0119148	-0.00774109	0.00106476	-9.23026	2.69978e-20	0.3943
cg20211816	-0.0100311	-0.0121626	-0.00789954	0.00108754	-9.22366	2.87131e-20	-0.0100559	-0.0125993	-0.00751248	0.00129768	-7.74912	9.25315e-15	0.233272
cg02404304	-0.014599	-0.0177013	-0.0114968	0.00158281	-9.22349	2.87588e-20	-0.014599	-0.0177013	-0.0114968	0.00158281	-9.22349	2.87588e-20	0.847873
cg12488187	-0.0119953	-0.0145446	-0.009446	0.00130068	-9.22232	2.90727e-20	-0.0121937	-0.0167312	-0.00765628	0.00231507	-5.26712	1.38581e-07	0.077204
cg02522196	-0.00638005	-0.00774005	-0.00502005	0.000693891	-9.1946	3.76408e-20	-0.00638005	-0.00774005	-0.00502005	0.000693891	-9.1946	3.76408e-20	0.987154
cg05298628	-0.00766945	-0.00930475	-0.00603415	0.00083435	-9.19212	3.85161e-20	-0.0076627	-0.0102064	-0.00511895	0.00129785	-5.90413	3.54503e-09	0.119833
cg06753281	-0.00553104	-0.00671062	-0.00435146	0.000601838	-9.19025	3.91931e-20	-0.00553104	-0.00671062	-0.00435146	0.000601838	-9.19025	3.91931e-20	0.398455
cg04213841	0.0178397	0.0140281	0.0216512	0.0019447	9.17347	4.58027e-20	0.0188337	0.00585444	0.0318129	0.00662218	2.84403	0.0044547	0.000781944
cg05877497	-0.00678298	-0.00823241	-0.00533356	0.000739514	-9.17221	4.634e-20	-0.00678298	-0.00823241	-0.00533356	0.000739514	-9.17221	4.634e-20	0.794001
cg11765288	-0.00493936	-0.00599508	-0.00388364	0.000538641	-9.17004	4.72864e-20	-0.00493936	-0.00599508	-0.00388364	0.000538641	-9.17004	4.72864e-20	0.867947
cg09982224	-0.0109859	-0.0133346	-0.00863722	0.00119834	-9.16764	4.83488e-20	-0.010985	-0.0133426	-0.00862739	0.00120289	-9.13217	6.71407e-20	0.315511
cg19619003	-0.0100791	-0.0122461	-0.00791218	0.0011056	-9.11641	7.76523e-20	-0.010259	-0.0134479	-0.00707015	0.001627	-6.30548	2.87308e-10	0.148211
cg11261958	-0.00819404	-0.00995646	-0.00643161	0.000899213	-9.11246	8.0536e-20	-0.00819404	-0.00995646	-0.00643161	0.000899213	-9.11246	8.0536e-20	0.782243
cg20824977	-0.0145237	-0.0176508	-0.0113966	0.00159548	-9.10301	8.78629e-20	-0.0145237	-0.0176508	-0.0113966	0.00159548	-9.10301	8.78629e-20	0.790934
cg12690119	-0.011444	-0.0139086	-0.00897945	0.00125747	-9.10085	8.96259e-20	-0.011444	-0.0139086	-0.00897945	0.00125747	-9.10085	8.96259e-20	0.656152
cg02571874	-0.0103678	-0.0126007	-0.00813483	0.00113928	-9.10026	9.01187e-20	-0.0103678	-0.0126007	-0.00813483	0.00113928	-9.10026	9.01187e-20	0.703261
cg13587908	-0.00947785	-0.0115209	-0.00743482	0.00104238	-9.09251	9.67777e-20	-0.00947785	-0.0115209	-0.00743482	0.00104238	-9.09251	9.67777e-20	0.349144
cg00430895	-0.008825	-0.0107275	-0.00692254	0.000970663	-9.09172	9.74828e-20	-0.008825	-0.0107275	-0.00692254	0.000970663	-9.09172	9.74828e-20	0.846124
cg27281690	-0.0106212	-0.0129116	-0.0083307	0.00116863	-9.08858	1.00339e-19	-0.0109434	-0.0172579	-0.00462895	0.00322173	-3.39675	0.000681902	0.00616722
cg06664254	-0.0106628	-0.0129646	-0.00836109	0.00117438	-9.07952	1.09056e-19	-0.0106628	-0.0129646	-0.00836109	0.00117438	-9.07952	1.09056e-19	0.934167
cg10152449	-0.0119277	-0.014503	-0.0093524	0.00131395	-9.07774	1.1085e-19	-0.0119277	-0.014503	-0.0093524	0.00131395	-9.07774	1.1085e-19	0.863371
cg25114611	-0.00628215	-0.00763893	-0.00492536	0.00069225	-9.07497	1.13711e-19	-0.00620404	-0.00806418	-0.0043439	0.00094907	-6.53697	6.27782e-11	0.175368
cg08217545	-0.0160704	-0.0195432	-0.0125976	0.00177187	-9.06976	1.19277e-19	-0.0158737	-0.0214096	-0.0103377	0.00282452	-5.61996	1.91004e-08	0.112947
cg04094640	-0.00700653	-0.00852146	-0.00549161	0.000772934	-9.06486	1.24768e-19	-0.00700653	-0.00852146	-0.00549161	0.000772934	-9.06486	1.24768e-19	0.534548
cg18028767	-0.00817759	-0.00994575	-0.00640943	0.00090214	-9.06466	1.24994e-19	-0.00817759	-0.00994575	-0.00640943	0.00090214	-9.06466	1.24994e-19	0.695052
cg13641317	-0.00733929	-0.00892827	-0.0057503	0.00081072	-9.0528	1.39343e-19	-0.00733929	-0.00892827	-0.0057503	0.00081072	-9.0528	1.39343e-19	0.42213
cg06652329	-0.008086	-0.00983816	-0.00633384	0.000893977	-9.04497	1.497e-19	-0.008086	-0.00983816	-0.00633384	0.000893977	-9.04497	1.497e-19	0.80297
cg00186909	-0.0106375	-0.0129454	-0.00832956	0.00117753	-9.03375	1.65892e-19	-0.0106375	-0.0129454	-0.00832956	0.00117753	-9.03375	1.65892e-19	0.693205
cg04345034	-0.00665721	-0.00810337	-0.00521106	0.000737848	-9.02248	1.83885e-19	-0.00665721	-0.00810337	-0.00521106	0.000737848	-9.02248	1.83885e-19	0.855002
cg14107488	-0.0118303	-0.0144014	-0.00925919	0.0013118	-9.01833	1.90979e-19	-0.0118303	-0.0144014	-0.00925919	0.0013118	-9.01833	1.90979e-19	0.464331
cg15948030	-0.00709763	-0.00864131	-0.00555395	0.000787605	-9.01166	2.02955e-19	-0.00719852	-0.00926558	-0.00513147	0.00105464	-6.82558	8.7573e-12	0.188183
cg07932300	-0.0090106	-0.0109709	-0.00705031	0.00100017	-9.00911	2.07732e-19	-0.0090106	-0.0109709	-0.00705031	0.00100017	-9.00911	2.07732e-19	0.782432
cg16170346	-0.012188	-0.0148397	-0.00953627	0.00135293	-9.00858	2.0874e-19	-0.012188	-0.0148397	-0.00953627	0.00135293	-9.00858	2.0874e-19	0.368758
cg15085899	-0.0169471	-0.0206413	-0.0132528	0.00188485	-8.9912	2.44551e-19	-0.0169471	-0.0206413	-0.0132528	0.00188485	-8.9912	2.44551e-19	0.414676
cg17477052	-0.0156632	-0.0190802	-0.0122461	0.00174342	-8.98417	2.60694e-19	-0.0156632	-0.0190802	-0.0122461	0.00174342	-8.98417	2.60694e-19	0.37736
cg07324381	-0.00766253	-0.00933429	-0.00599077	0.000852955	-8.98351	2.62271e-19	-0.00773851	-0.00973623	-0.0057408	0.00101926	-7.59229	3.14297e-14	0.240435
cg26706803	-0.0130746	-0.0159292	-0.0102201	0.00145644	-8.9771	2.77994e-19	-0.013086	-0.0166847	-0.00948736	0.00183608	-7.12716	1.02462e-12	0.20747
cg15659420	-0.0170916	-0.0208238	-0.0133593	0.00190427	-8.97539	2.82344e-19	-0.0170908	-0.0209875	-0.013194	0.00198818	-8.5962	8.24002e-18	0.296457
cg16477774	-0.00680103	-0.0082867	-0.00531536	0.000758007	-8.97225	2.90512e-19	-0.00685499	-0.00909834	-0.00461164	0.00114459	-5.98905	2.11067e-09	0.132154
cg22854223	-0.00640613	-0.00780654	-0.00500573	0.000714504	-8.96585	3.07883e-19	-0.00640613	-0.00780654	-0.00500573	0.000714504	-8.96585	3.07883e-19	0.607258
cg25197194	-0.0108747	-0.013253	-0.00849641	0.00121343	-8.96193	3.19055e-19	-0.0108747	-0.013253	-0.00849641	0.00121343	-8.96193	3.19055e-19	0.59238
cg22787719	-0.0100228	-0.012215	-0.00783068	0.00111847	-8.9612	3.21178e-19	-0.0100383	-0.0125224	-0.0075541	0.00126746	-7.92002	2.37479e-15	0.257414
cg08937102	-0.0090976	-0.0110875	-0.00710773	0.00101526	-8.96087	3.22133e-19	-0.0090976	-0.0110875	-0.00710773	0.00101526	-8.96087	3.22133e-19	0.715133
cg26983198	-0.0111348	-0.0135715	-0.00869799	0.00124327	-8.956	3.36656e-19	-0.0111348	-0.0135715	-0.00869799	0.00124327	-8.956	3.36656e-19	0.99432
cg25287071	-0.0115234	-0.0140453	-0.00900141	0.00128674	-8.95549	3.3823e-19	-0.0115234	-0.0140453	-0.00900141	0.00128674	-8.95549	3.3823e-19	0.475479
cg08645860	-0.0086444	-0.0105363	-0.00675248	0.000965285	-8.95528	3.38873e-19	-0.0086444	-0.0105363	-0.00675248	0.000965285	-8.95528	3.38873e-19	0.464902
cg16776035	-0.00770243	-0.00938839	-0.00601648	0.000860197	-8.95427	3.41987e-19	-0.00770243	-0.00938839	-0.00601648	0.000860197	-8.95427	3.41987e-19	0.340811
cg03050022	-0.00894923	-0.0109087	-0.0069898	0.000999729	-8.95166	3.50178e-19	-0.00894923	-0.0109087	-0.0069898	0.000999729	-8.95166	3.50178e-19	0.425127
cg25303150	-0.00931385	-0.0113552	-0.00727247	0.00104154	-8.94237	3.80897e-19	-0.00931385	-0.0113552	-0.00727247	0.00104154	-8.94237	3.80897e-19	0.941189
cg11859584	-0.00668528	-0.00815126	-0.0052193	0.000747963	-8.93799	3.9633e-19	-0.00668528	-0.00815126	-0.0052193	0.000747963	-8.93799	3.9633e-19	0.620801
cg24873093	-0.0089657	-0.010932	-0.00699942	0.00100322	-8.93689	4.00278e-19	-0.0089657	-0.010932	-0.00699942	0.00100322	-8.93689	4.00278e-19	0.888334
cg25374813	-0.00929925	-0.011339	-0.00725947	0.00104072	-8.93538	4.05795e-19	-0.00929925	-0.011339	-0.00725947	0.00104072	-8.93538	4.05795e-19	0.486289
cg12054453	-0.0110823	-0.0135138	-0.00865077	0.0012406	-8.93301	4.14588e-19	-0.0111171	-0.0137637	-0.00847052	0.00135032	-8.23292	1.82709e-16	0.278392
cg24279744	0.00619319	0.0048342	0.00755218	0.000693376	8.93193	4.18623e-19	0.00639214	0.0039473	0.00883698	0.00124739	5.12441	2.98473e-07	0.0795169
cg04422625	-0.00711488	-0.00867815	-0.00555161	0.000797601	-8.92036	4.64795e-19	-0.00711488	-0.00867815	-0.00555161	0.000797601	-8.92036	4.64795e-19	0.395411
cg23140706	-0.0104876	-0.0127921	-0.00818315	0.00117577	-8.91977	4.6726e-19	-0.0104876	-0.0127921	-0.00818315	0.00117577	-8.91977	4.6726e-19	0.407538
cg03848580	-0.0096595	-0.0117835	-0.00753554	0.00108367	-8.91365	4.93788e-19	-0.00982977	-0.0132875	-0.00637205	0.00176418	-5.57187	2.52013e-08	0.107229
cg13052625	-0.00830375	-0.0101302	-0.00647727	0.000931898	-8.91058	5.07664e-19	-0.00831775	-0.0105901	-0.0060454	0.00115938	-7.1743	7.26795e-13	0.213615
cg19821297	-0.011747	-0.0143328	-0.00916123	0.0013193	-8.90395	5.38947e-19	-0.011747	-0.0143328	-0.00916123	0.0013193	-8.90395	5.38947e-19	0.809312
cg11436362	-0.00825598	-0.0100751	-0.00643687	0.000928137	-8.89522	5.83026e-19	-0.00825797	-0.0101571	-0.00635886	0.000968952	-8.52258	1.56032e-17	0.296521
cg13222915	-0.00918273	-0.0112081	-0.0071574	0.00103335	-8.88638	6.31346e-19	-0.00918273	-0.0112081	-0.0071574	0.00103335	-8.88638	6.31346e-19	0.366235
cg17224892	-0.00877677	-0.0107154	-0.00683812	0.000989122	-8.87329	7.1018e-19	-0.00896257	-0.0117119	-0.00621326	0.00140274	-6.38935	1.66592e-10	0.168388
cg24257309	-0.00970816	-0.0118528	-0.00756352	0.00109422	-8.87218	7.17269e-19	-0.00970816	-0.0118528	-0.00756352	0.00109422	-8.87218	7.17269e-19	0.474288
cg07749597	-0.00816057	-0.00996424	-0.0063569	0.000920258	-8.8677	7.46726e-19	-0.00816057	-0.00996424	-0.0063569	0.000920258	-8.8677	7.46726e-19	0.854784
cg13519902	-0.00703176	-0.00858645	-0.00547708	0.000793222	-8.86481	7.66337e-19	-0.00703176	-0.00858645	-0.00547708	0.000793222	-8.86481	7.66337e-19	0.524073
cg05514299	-0.00904967	-0.0110518	-0.0070475	0.00102153	-8.85894	8.07805e-19	-0.00904967	-0.0110518	-0.0070475	0.00102153	-8.85894	8.07805e-19	0.659604
cg04384031	-0.00887375	-0.0108372	-0.00691031	0.00100177	-8.85804	8.14344e-19	-0.00887375	-0.0108372	-0.00691031	0.00100177	-8.85804	8.14344e-19	0.560782
cg25975690	-0.009254	-0.0113024	-0.00720561	0.00104512	-8.85452	8.40423e-19	-0.009254	-0.0113024	-0.00720561	0.00104512	-8.85452	8.40423e-19	0.760809
cg21057323	0.0118594	0.00923348	0.0144852	0.00133976	8.85187	8.60668e-19	0.0118594	0.00923348	0.0144852	0.00133976	8.85187	8.60668e-19	0.351863
cg10619379	-0.00843227	-0.0102994	-0.00656513	0.000952639	-8.85149	8.63589e-19	-0.00843227	-0.0102994	-0.00656513	0.000952639	-8.85149	8.63589e-19	0.569503
cg06728055	-0.0103816	-0.0126825	-0.00808069	0.00117396	-8.84321	9.30042e-19	-0.0103816	-0.0126825	-0.00808069	0.00117396	-8.84321	9.30042e-19	0.369672
cg02578070	-0.00820786	-0.0100274	-0.00638837	0.000928328	-8.84155	9.43967e-19	-0.00820786	-0.0100274	-0.00638837	0.000928328	-8.84155	9.43967e-19	0.632631
cg22000727	0.00661478	0.00514799	0.00808158	0.000748378	8.83883	9.67235e-19	0.0068999	0.0015645	0.0122353	0.00272219	2.53469	0.0112548	0.000301369
cg13423759	-0.0116272	-0.0142059	-0.0090485	0.00131569	-8.83736	9.80059e-19	-0.011662	-0.0156777	-0.00764626	0.00204886	-5.69192	1.25622e-08	0.119537
cg09626867	-0.0120283	-0.0146986	-0.00935808	0.0013624	-8.82879	1.05816e-18	-0.0120283	-0.0146986	-0.00935808	0.0013624	-8.82879	1.05816e-18	0.631116
cg06396119	0.0116483	0.00906005	0.0142365	0.00132055	8.82079	1.1365e-18	0.0120329	0.00301612	0.0210498	0.00460051	2.61557	0.00890788	0.000521675
cg11474701	-0.0119484	-0.0146064	-0.0092903	0.00135618	-8.81029	1.24824e-18	-0.0120257	-0.0152544	-0.00879708	0.0016473	-7.30028	2.87159e-13	0.227261
cg23091302	-0.0134012	-0.0163853	-0.010417	0.00152255	-8.80179	1.3465e-18	-0.0134012	-0.0163853	-0.010417	0.00152255	-8.80179	1.3465e-18	0.952049
cg02753354	-0.00640992	-0.00783744	-0.00498241	0.000728338	-8.80075	1.35902e-18	-0.00640992	-0.00783744	-0.00498241	0.000728338	-8.80075	1.35902e-18	0.334031
cg03619256	-0.00676332	-0.00826956	-0.00525707	0.000768506	-8.8006	1.36081e-18	-0.00676332	-0.00826956	-0.00525707	0.000768506	-8.8006	1.36081e-18	0.687523
cg14419435	-0.00881138	-0.0107741	-0.00684865	0.00100141	-8.79898	1.38069e-18	-0.00932847	-0.0141327	-0.00452421	0.00245119	-3.80568	0.000141414	0.0178671
cg08654091	0.00873784	0.00679126	0.0106844	0.000993169	8.79794	1.39355e-18	0.00873784	0.00679126	0.0106844	0.000993169	8.79794	1.39355e-18	0.402751
cg02503763	-0.0144457	-0.0176669	-0.0112245	0.00164348	-8.78968	1.49984e-18	-0.0144457	-0.0176669	-0.0112245	0.00164348	-8.78968	1.49984e-18	0.59263
cg11250194	-0.00938812	-0.0114855	-0.00729074	0.00107012	-8.773	1.73963e-18	-0.00948166	-0.0129456	-0.00601776	0.00176733	-5.36497	8.09616e-08	0.0996598
cg01799015	-0.0102063	-0.012488	-0.00792454	0.00116417	-8.767	1.83497e-18	-0.0102063	-0.012488	-0.00792454	0.00116417	-8.767	1.83497e-18	0.884696
cg20793071	-0.00812882	-0.00994663	-0.006311	0.000927473	-8.76448	1.87641e-18	-0.00812882	-0.00994663	-0.006311	0.000927473	-8.76448	1.87641e-18	0.93639
cg05087455	-0.0108638	-0.0132932	-0.00843434	0.00123954	-8.76438	1.87814e-18	-0.010977	-0.0148813	-0.00707271	0.00199202	-5.51049	3.57838e-08	0.109346
cg17924072	-0.00870669	-0.0106543	-0.00675911	0.000993681	-8.76206	1.91716e-18	-0.00910512	-0.0150534	-0.00315688	0.00303487	-3.00016	0.00269834	0.00251775
cg08965235	-0.00610354	-0.00746943	-0.00473766	0.000696894	-8.75821	1.9837e-18	-0.00608508	-0.00779854	-0.00437162	0.00087423	-6.96051	3.39046e-12	0.210131
cg23414595	-0.0110399	-0.0135122	-0.00856772	0.00126136	-8.75241	2.08838e-18	-0.0113305	-0.0158725	-0.00678842	0.00231741	-4.88928	1.01208e-06	0.0703106
cg14013497	-0.0087198	-0.0106735	-0.00676609	0.000996808	-8.74773	2.17694e-18	-0.0087198	-0.0106735	-0.00676609	0.000996808	-8.74773	2.17694e-18	0.925901
cg03450829	-0.00727558	-0.00890589	-0.00564527	0.000831806	-8.74673	2.1963e-18	-0.00727558	-0.00890589	-0.00564527	0.000831806	-8.74673	2.1963e-18	0.789267
cg00153101	-0.00605216	-0.00740951	-0.00469481	0.000692538	-8.7391	2.34968e-18	-0.00605216	-0.00740951	-0.00469481	0.000692538	-8.7391	2.34968e-18	0.871354
cg04417773	-0.00464692	-0.00569212	-0.00360173	0.000533273	-8.71396	2.93428e-18	-0.00464692	-0.00569212	-0.00360173	0.000533273	-8.71396	2.93428e-18	0.408144
cg18681014	-0.00899932	-0.0110248	-0.00697386	0.00103342	-8.70832	3.08412e-18	-0.00899932	-0.0110248	-0.00697386	0.00103342	-8.70832	3.08412e-18	0.390484
cg00569418	-0.00688978	-0.00844193	-0.00533763	0.000791927	-8.70002	3.31813e-18	-0.00688978	-0.00844193	-0.00533763	0.000791927	-8.70002	3.31813e-18	0.530359
cg21163444	-0.0105236	-0.0128962	-0.00815102	0.00121054	-8.69334	3.51952e-18	-0.0106133	-0.0142155	-0.00701111	0.00183789	-5.77473	7.70787e-09	0.130121
cg05840541	-0.00839008	-0.0102823	-0.00649789	0.000965418	-8.69062	3.60465e-18	-0.00856084	-0.0115441	-0.00557759	0.00152209	-5.62439	1.86162e-08	0.120558
cg02507296	-0.00866057	-0.0106146	-0.00670657	0.000996956	-8.68701	3.72095e-18	-0.00873615	-0.0116255	-0.00584682	0.00147417	-5.92613	3.10163e-09	0.140642
cg06647068	-0.00996444	-0.0122134	-0.00771548	0.00114745	-8.684	3.82105e-18	-0.00996444	-0.0122134	-0.00771548	0.00114745	-8.684	3.82105e-18	0.615416
cg26219092	-0.00704002	-0.00862999	-0.00545005	0.000811223	-8.67828	4.01786e-18	-0.00704002	-0.00862999	-0.00545005	0.000811223	-8.67828	4.01786e-18	0.828402
cg01076459	-0.00792912	-0.00971991	-0.00613834	0.000913684	-8.67819	4.02113e-18	-0.00792912	-0.00971991	-0.00613834	0.000913684	-8.67819	4.02113e-18	0.967684
cg16292768	-0.0107088	-0.0131275	-0.00829017	0.00123402	-8.67796	4.02928e-18	-0.0111621	-0.0179071	-0.00441715	0.00344138	-3.24351	0.00118069	0.00583273
cg01182697	-0.00852935	-0.010456	-0.00660271	0.000982998	-8.67688	4.06786e-18	-0.00852935	-0.010456	-0.00660271	0.000982998	-8.67688	4.06786e-18	0.825836
cg26766373	-0.00718651	-0.00881009	-0.00556293	0.000828371	-8.67547	4.11841e-18	-0.00718651	-0.00881009	-0.00556293	0.000828371	-8.67547	4.11841e-18	0.768989
cg25207224	-0.00600566	-0.00736261	-0.00464871	0.000692334	-8.67451	4.1535e-18	-0.00600566	-0.00736261	-0.00464871	0.000692334	-8.67451	4.1535e-18	0.630903
cg03008387	-0.00802312	-0.00983676	-0.00620948	0.000925344	-8.67042	4.30523e-18	-0.00802312	-0.00983676	-0.00620948	0.000925344	-8.67042	4.30523e-18	0.937901
cg04797957	-0.00672499	-0.0082452	-0.00520477	0.000775635	-8.6703	4.30988e-18	-0.0067698	-0.00903291	-0.00450669	0.00115467	-5.86297	4.54659e-09	0.137359
cg24760467	-0.010588	-0.0129833	-0.00819269	0.00122212	-8.66365	4.56896e-18	-0.010588	-0.0129833	-0.00819269	0.00122212	-8.66365	4.56896e-18	0.803757
cg02461269	-0.00985335	-0.0120844	-0.00762232	0.0011383	-8.65619	4.87789e-18	-0.00985335	-0.0120844	-0.00762232	0.0011383	-8.65619	4.87789e-18	0.718561
cg14479136	-0.00646993	-0.00793538	-0.00500448	0.000747692	-8.65321	5.00726e-18	-0.00646993	-0.00793538	-0.00500448	0.000747692	-8.65321	5.00726e-18	0.410165
cg25213452	-0.00939083	-0.0115188	-0.00726287	0.00108572	-8.64944	5.17522e-18	-0.00939083	-0.0115188	-0.00726287	0.00108572	-8.64944	5.17522e-18	0.772967
cg11810998	-0.0084948	-0.0104218	-0.00656783	0.000983167	-8.64024	5.60941e-18	-0.0084948	-0.0104218	-0.00656783	0.000983167	-8.64024	5.60941e-18	0.879874
cg24736933	-0.0121173	-0.0148675	-0.00936721	0.00140315	-8.63579	5.83228e-18	-0.0121173	-0.0148675	-0.00936721	0.00140315	-8.63579	5.83228e-18	0.711276
cg17313709	-0.0101987	-0.0125138	-0.00788362	0.0011812	-8.63423	5.91226e-18	-0.0101214	-0.0128742	-0.00736858	0.00140452	-7.20628	5.75015e-13	0.23883
cg17452301	-0.0065605	-0.00804999	-0.00507102	0.000759955	-8.63275	5.98941e-18	-0.0065605	-0.00804999	-0.00507102	0.000759955	-8.63275	5.98941e-18	0.901863
cg10324998	0.00670725	0.00518397	0.00823052	0.000777197	8.63005	6.13252e-18	0.00683727	0.00257253	0.011102	0.00217593	3.14223	0.00167664	0.00521838
cg24847046	-0.00642036	-0.0078786	-0.00496211	0.000744014	-8.62934	6.17047e-18	-0.00642036	-0.0078786	-0.00496211	0.000744014	-8.62934	6.17047e-18	0.950106
cg13607248	-0.0088333	-0.01084	-0.0068266	0.00102384	-8.62759	6.26603e-18	-0.0088333	-0.01084	-0.0068266	0.00102384	-8.62759	6.26603e-18	0.659407
cg04813911	-0.00690504	-0.00847393	-0.00533615	0.000800471	-8.62622	6.34106e-18	-0.00690504	-0.00847393	-0.00533615	0.000800471	-8.62622	6.34106e-18	0.98432
cg14989988	-0.00830028	-0.0101887	-0.00641189	0.000963483	-8.61487	7.00229e-18	-0.00838005	-0.0111469	-0.00561323	0.00141167	-5.93627	2.91574e-09	0.144656
cg07419740	-0.00512041	-0.00628599	-0.00395484	0.000594693	-8.61018	7.29443e-18	-0.00512041	-0.00628599	-0.00395484	0.000594693	-8.61018	7.29443e-18	0.886918
cg01143454	-0.00857492	-0.0105277	-0.0066221	0.000996358	-8.60627	7.54794e-18	-0.00857492	-0.0105277	-0.0066221	0.000996358	-8.60627	7.54794e-18	0.645533
cg10501360	-0.007798	-0.009574	-0.006022	0.000906139	-8.60574	7.58278e-18	-0.007798	-0.009574	-0.006022	0.000906139	-8.60574	7.58278e-18	0.765226
cg01891966	-0.00930568	-0.0114277	-0.00718365	0.00108268	-8.59501	8.32608e-18	-0.00929655	-0.0126721	-0.00592099	0.00172226	-5.39789	6.74284e-08	0.111682
cg06687489	-0.00934502	-0.011478	-0.00721203	0.00108828	-8.58697	8.92929e-18	-0.00934502	-0.011478	-0.00721203	0.00108828	-8.58697	8.92929e-18	0.812526
cg19116959	-0.0134014	-0.0164621	-0.0103408	0.0015616	-8.58189	9.33268e-18	-0.0135557	-0.0173851	-0.00972628	0.00195382	-6.93805	3.97563e-12	0.217923
cg19265300	-0.00744357	-0.00914377	-0.00574336	0.000867465	-8.58082	9.41987e-18	-0.00748093	-0.00939075	-0.0055711	0.000974419	-7.67732	1.62457e-14	0.264552
cg02926266	-0.0072808	-0.0089442	-0.00561741	0.000848686	-8.57891	9.57784e-18	-0.0072808	-0.0089442	-0.00561741	0.000848686	-8.57891	9.57784e-18	0.815456
cg03875330	-0.0080893	-0.00993767	-0.00624093	0.000943063	-8.57769	9.67984e-18	-0.0080893	-0.00993767	-0.00624093	0.000943063	-8.57769	9.67984e-18	0.725628
cg10118456	-0.00734519	-0.00902466	-0.00566573	0.000856885	-8.57197	1.01726e-17	-0.00734519	-0.00902466	-0.00566573	0.000856885	-8.57197	1.01726e-17	0.38079
cg23384027	-0.00848184	-0.0104213	-0.00654237	0.000989545	-8.57145	1.0219e-17	-0.00848184	-0.0104213	-0.00654237	0.000989545	-8.57145	1.0219e-17	0.519225
cg06763375	-0.00625604	-0.00768676	-0.00482532	0.000729971	-8.57025	1.0326e-17	-0.00626074	-0.00789086	-0.00463062	0.000831711	-7.52755	5.17024e-14	0.254606
cg01005605	-0.00756179	-0.00929164	-0.00583195	0.00088259	-8.56773	1.05543e-17	-0.00756179	-0.00929164	-0.00583195	0.00088259	-8.56773	1.05543e-17	0.967405
cg10341242	-0.00929657	-0.0114288	-0.00716431	0.00108791	-8.54536	1.28134e-17	-0.00991962	-0.0161181	-0.0037212	0.00316252	-3.13662	0.00170908	0.00460298
cg24085039	-0.00674771	-0.00829641	-0.00519901	0.000790168	-8.53959	1.34695e-17	-0.00674771	-0.00829641	-0.00519901	0.000790168	-8.53959	1.34695e-17	0.570651
cg16398956	-0.00534182	-0.00656874	-0.00411491	0.000625988	-8.53342	1.42084e-17	-0.00534182	-0.00656874	-0.00411491	0.000625988	-8.53342	1.42084e-17	0.546048
cg23188579	-0.00682435	-0.00839188	-0.00525683	0.00079977	-8.53289	1.42732e-17	-0.00682435	-0.00839188	-0.00525683	0.00079977	-8.53289	1.42732e-17	0.641256
cg02835421	-0.00648106	-0.00796974	-0.00499238	0.000759545	-8.53282	1.42817e-17	-0.00648106	-0.00796974	-0.00499238	0.000759545	-8.53282	1.42817e-17	0.880956
cg10505630	-0.00592944	-0.0072915	-0.00456737	0.000694945	-8.53224	1.43543e-17	-0.00600888	-0.00884415	-0.00317361	0.00144659	-4.15382	3.26977e-05	0.0378428
cg06329093	-0.00697127	-0.00857341	-0.00536913	0.000817433	-8.52824	1.48593e-17	-0.00697127	-0.00857341	-0.00536913	0.000817433	-8.52824	1.48593e-17	0.339527
cg14147151	-0.00729045	-0.00896615	-0.00561476	0.000854963	-8.52721	1.49917e-17	-0.00729045	-0.00896615	-0.00561476	0.000854963	-8.52721	1.49917e-17	0.562976
cg09244312	-0.00640086	-0.00787262	-0.00492911	0.000750911	-8.52413	1.53956e-17	-0.00640436	-0.00793246	-0.00487625	0.000779658	-8.21431	2.13381e-16	0.299268
cg18518916	-0.00634037	-0.0077993	-0.00488144	0.000744367	-8.51781	1.62599e-17	-0.00634037	-0.0077993	-0.00488144	0.000744367	-8.51781	1.62599e-17	0.519023
cg25938530	-0.0123517	-0.0151943	-0.00950914	0.00145031	-8.5166	1.64306e-17	-0.0126796	-0.016747	-0.00861229	0.00207521	-6.11004	9.96052e-10	0.170324
cg01548777	-0.00939439	-0.0115573	-0.00723151	0.00110353	-8.51305	1.69412e-17	-0.00939439	-0.0115573	-0.00723151	0.00110353	-8.51305	1.69412e-17	0.981139
cg27230009	-0.00911377	-0.0112124	-0.00701512	0.00107076	-8.51152	1.71665e-17	-0.00916046	-0.0123379	-0.00598305	0.00162116	-5.65057	1.59919e-08	0.130426
cg16936953	-0.0113849	-0.0140081	-0.00876161	0.00133842	-8.50622	1.79699e-17	-0.0115722	-0.0153926	-0.00775183	0.00194922	-5.93686	2.90536e-09	0.150757
cg16647844	-0.0140028	-0.0172324	-0.0107732	0.00164778	-8.49799	1.92905e-17	-0.014015	-0.0173783	-0.0106517	0.00171601	-8.16718	3.15683e-16	0.297991
cg09143713	-0.00928339	-0.0114247	-0.00714205	0.00109254	-8.49707	1.94434e-17	-0.00928339	-0.0114247	-0.00714205	0.00109254	-8.49707	1.94434e-17	0.923496
cg21187669	-0.00919086	-0.0113111	-0.00707061	0.00108178	-8.49606	1.9613e-17	-0.00932659	-0.013036	-0.00561712	0.00189262	-4.92788	8.31281e-07	0.0817559
cg14656043	-0.0111394	-0.0137096	-0.0085693	0.00131132	-8.49484	1.98204e-17	-0.0112526	-0.0148012	-0.00770396	0.00181054	-6.21501	5.13206e-10	0.170103
cg18187035	-0.00910168	-0.011202	-0.00700135	0.00107162	-8.49339	2.00703e-17	-0.00910168	-0.011202	-0.00700135	0.00107162	-8.49339	2.00703e-17	0.84964
cg06046912	-0.0063294	-0.00779087	-0.00486793	0.000745662	-8.48829	2.09698e-17	-0.0063294	-0.00779087	-0.00486793	0.000745662	-8.48829	2.09698e-17	0.780955
cg21228424	0.0136186	0.0104698	0.0167675	0.0016066	8.47668	2.31706e-17	0.0142477	0.00758522	0.0209101	0.00339927	4.19139	2.77252e-05	0.0397524
cg08554257	-0.0105987	-0.0130497	-0.00814768	0.00125055	-8.47524	2.34591e-17	-0.0105987	-0.0130497	-0.00814768	0.00125055	-8.47524	2.34591e-17	0.615501
cg11579421	-0.00834	-0.0102692	-0.00641075	0.000984328	-8.47278	2.39604e-17	-0.00834	-0.0102692	-0.00641075	0.000984328	-8.47278	2.39604e-17	0.967136
cg01723892	-0.0138711	-0.0170803	-0.0106619	0.00163739	-8.47147	2.4231e-17	-0.0140096	-0.0226556	-0.00536362	0.00441131	-3.17584	0.00149401	0.00709486
cg07759162	-0.00871924	-0.0107372	-0.00670128	0.00102959	-8.46866	2.48238e-17	-0.00871924	-0.0107372	-0.00670128	0.00102959	-8.46866	2.48238e-17	0.935789
cg15034393	-0.0116775	-0.0143801	-0.00897484	0.00137893	-8.46854	2.48488e-17	-0.0120037	-0.0187771	-0.00523035	0.00345586	-3.47343	0.000513842	0.0127494
cg24304617	-0.00546022	-0.00672446	-0.00419598	0.000645033	-8.46503	2.56086e-17	-0.00546022	-0.00672446	-0.00419598	0.000645033	-8.46503	2.56086e-17	0.878192
cg19723805	-0.0112738	-0.0138861	-0.00866153	0.00133282	-8.4586	2.70611e-17	-0.0112738	-0.0138861	-0.00866153	0.00133282	-8.4586	2.70611e-17	0.380992
cg16037981	-0.0076967	-0.00948033	-0.00591306	0.000910033	-8.4576	2.72926e-17	-0.0076967	-0.00948033	-0.00591306	0.000910033	-8.4576	2.72926e-17	0.903057
cg23013850	-0.00717187	-0.00883485	-0.00550889	0.000848476	-8.45265	2.84774e-17	-0.00717187	-0.00883485	-0.00550889	0.000848476	-8.45265	2.84774e-17	0.976505
cg23378546	0.0110711	0.00850367	0.0136385	0.00130994	8.45162	2.87297e-17	0.0110675	0.00812589	0.014009	0.00150083	7.37424	1.65282e-13	0.251921
cg27585939	-0.011551	-0.0142311	-0.0088708	0.00136746	-8.44705	2.98749e-17	-0.011551	-0.0142311	-0.0088708	0.00136746	-8.44705	2.98749e-17	0.50292
cg03485667	-0.00666787	-0.00821529	-0.00512046	0.000789511	-8.44557	3.02553e-17	-0.00674807	-0.00932746	-0.00416868	0.00131604	-5.12756	2.93521e-07	0.0968596
cg08326019	0.0133365	0.0102389	0.016434	0.00158042	8.43858	3.21206e-17	0.0133365	0.0102389	0.016434	0.00158042	8.43858	3.21206e-17	0.457071
cg06474225	-0.0142493	-0.0175612	-0.0109374	0.00168977	-8.43268	3.37824e-17	-0.0143128	-0.0218653	-0.00676027	0.00385339	-3.71433	0.000203741	0.0226098
cg10148280	-0.00766494	-0.00944737	-0.00588251	0.000909421	-8.42838	3.50493e-17	-0.00766494	-0.00944737	-0.00588251	0.000909421	-8.42838	3.50493e-17	0.824407
cg05908442	-0.00849979	-0.0104766	-0.006523	0.00100859	-8.42743	3.53345e-17	-0.00849979	-0.0104766	-0.006523	0.00100859	-8.42743	3.53345e-17	0.707839
cg10547843	-0.00849821	-0.0104762	-0.00652023	0.0010092	-8.42078	3.73988e-17	-0.00849821	-0.0104762	-0.00652023	0.0010092	-8.42078	3.73988e-17	0.38182
cg20911180	-0.0101515	-0.0125154	-0.00778759	0.0012061	-8.41681	3.8687e-17	-0.0101515	-0.0125154	-0.00778759	0.0012061	-8.41681	3.8687e-17	0.787486
cg24706505	-0.0115632	-0.0142582	-0.0088682	0.00137503	-8.40942	4.12027e-17	-0.0115632	-0.0142582	-0.0088682	0.00137503	-8.40942	4.12027e-17	0.727115
cg25202280	-0.00428522	-0.00528399	-0.00328645	0.000509584	-8.40924	4.12678e-17	-0.00428522	-0.00528399	-0.00328645	0.000509584	-8.40924	4.12678e-17	0.817576
cg19317715	-0.00898436	-0.0110793	-0.00688942	0.00106887	-8.40551	4.26019e-17	-0.00898436	-0.0110793	-0.00688942	0.00106887	-8.40551	4.26019e-17	0.688184
cg10493186	-0.00995951	-0.0122824	-0.00763662	0.00118517	-8.40346	4.33509e-17	-0.00995951	-0.0122824	-0.00763662	0.00118517	-8.40346	4.33509e-17	0.823732
cg06774445	-0.00719331	-0.00887123	-0.0055154	0.000856094	-8.40248	4.37154e-17	-0.00728445	-0.00950058	-0.00506832	0.0011307	-6.44243	1.17576e-10	0.192191
cg13280041	0.0114866	0.00880725	0.014166	0.00136706	8.40243	4.37318e-17	0.0127302	0.00176576	0.0236947	0.00559422	2.2756	0.0228697	7.01652e-05
cg26472910	-0.0123834	-0.0152722	-0.00949463	0.0014739	-8.4018	4.39697e-17	-0.0124773	-0.0177316	-0.00722303	0.0026808	-4.65432	3.25053e-06	0.0692537
cg12642815	-0.00495963	-0.00611744	-0.00380183	0.00059073	-8.39578	4.62818e-17	-0.00497172	-0.00632641	-0.00361703	0.00069118	-7.19309	6.33427e-13	0.242448
cg13424393	-0.0125307	-0.0154566	-0.00960476	0.00149284	-8.39383	4.70564e-17	-0.0133882	-0.0211851	-0.00559125	0.0039781	-3.36547	0.000764128	0.00989116
cg17680767	-0.00853326	-0.0105261	-0.00654042	0.00101677	-8.39249	4.75937e-17	-0.00843182	-0.012202	-0.00466165	0.00192359	-4.38338	1.16854e-05	0.0591377
cg25671837	-0.0123692	-0.0152581	-0.00948022	0.00147397	-8.39171	4.79122e-17	-0.0123692	-0.0152581	-0.00948022	0.00147397	-8.39171	4.79122e-17	0.387756
cg13443592	-0.00773169	-0.00953925	-0.00592413	0.000922243	-8.38357	5.13445e-17	-0.00803194	-0.0110506	-0.00501327	0.00154017	-5.21498	1.83836e-07	0.110584
cg09002358	-0.00916574	-0.0113105	-0.007021	0.00109428	-8.37606	5.47303e-17	-0.00916574	-0.0113105	-0.007021	0.00109428	-8.37606	5.47303e-17	0.954946
cg19576697	-0.00966751	-0.0119298	-0.00740522	0.00115425	-8.37558	5.49519e-17	-0.00967091	-0.0124604	-0.0068814	0.00142325	-6.79496	1.08346e-11	0.217563
cg09349128	-0.00713475	-0.00880516	-0.00546435	0.000852263	-8.37153	5.68734e-17	-0.00713475	-0.00880516	-0.00546435	0.000852263	-8.37153	5.68734e-17	0.95779
cg15481493	-0.00943412	-0.0116436	-0.0072246	0.00112733	-8.36858	5.83175e-17	-0.00960769	-0.0157914	-0.00342401	0.003155	-3.04523	0.00232502	0.00521945
cg21301224	-0.011812	-0.0145786	-0.00904553	0.00141151	-8.36836	5.84242e-17	-0.0119923	-0.0172368	-0.00674781	0.00267582	-4.48174	7.40375e-06	0.0590208
cg19115490	-0.00472941	-0.0058371	-0.00362171	0.000565162	-8.36823	5.84924e-17	-0.00472941	-0.0058371	-0.00362171	0.000565162	-8.36823	5.84924e-17	0.444382
cg24296397	-0.00765652	-0.00945025	-0.00586278	0.000915188	-8.36606	5.95763e-17	-0.00765652	-0.00945025	-0.00586278	0.000915188	-8.36606	5.95763e-17	0.461623
cg21132686	-0.00651503	-0.00804274	-0.00498733	0.000779455	-8.35845	6.35503e-17	-0.00651503	-0.00804274	-0.00498733	0.000779455	-8.35845	6.35503e-17	0.347808
cg06832677	-0.00816668	-0.0100821	-0.00625124	0.000977286	-8.35649	6.46103e-17	-0.00820152	-0.0103144	-0.00608867	0.001078	-7.60807	2.78219e-14	0.272735
cg18865207	0.00791715	0.00606012	0.00977417	0.000947478	8.35602	6.48706e-17	0.00792982	0.00560896	0.0102507	0.00118413	6.69673	2.13138e-11	0.211502
cg00782811	0.00684933	0.00524218	0.00845648	0.000819989	8.35295	6.65761e-17	0.00684933	0.00524218	0.00845648	0.000819989	8.35295	6.65761e-17	0.563272
cg17332198	-0.00940291	-0.0116108	-0.00719505	0.00112648	-8.34716	6.99222e-17	-0.00944054	-0.0122033	-0.00667775	0.00140961	-6.69725	2.12373e-11	0.211553
cg09440563	-0.00671028	-0.00828631	-0.00513424	0.000804115	-8.34492	7.1261e-17	-0.00671028	-0.00828631	-0.00513424	0.000804115	-8.34492	7.1261e-17	0.781407
cg09936895	-0.00524725	-0.00648035	-0.00401416	0.00062914	-8.34035	7.4069e-17	-0.00524725	-0.00648035	-0.00401416	0.00062914	-8.34035	7.4069e-17	0.997024
cg23911433	-0.0139646	-0.0172482	-0.0106811	0.00167533	-8.33544	7.72085e-17	-0.0143853	-0.0212191	-0.00755147	0.00348671	-4.12575	3.69524e-05	0.0397315
cg25484139	-0.00868537	-0.0107277	-0.00664302	0.00104203	-8.33502	7.74869e-17	-0.00850098	-0.012532	-0.00446999	0.00205666	-4.13338	3.57465e-05	0.0499794
cg07047815	-0.00683097	-0.00843731	-0.00522463	0.000819576	-8.33475	7.76608e-17	-0.00683763	-0.0086414	-0.00503387	0.000920304	-7.42976	1.08795e-13	0.261588
cg19174643	-0.00831014	-0.0102646	-0.00635566	0.000997205	-8.33343	7.85307e-17	-0.00831014	-0.0102646	-0.00635566	0.000997205	-8.33343	7.85307e-17	0.402593
cg04945216	-0.0149495	-0.0184684	-0.0114307	0.00179536	-8.32677	8.30795e-17	-0.0153326	-0.0204852	-0.01018	0.00262891	-5.83231	5.46652e-09	0.156443
cg18900591	0.0101322	0.00774329	0.0125211	0.00121885	8.31289	9.33952e-17	0.0106035	0.00565958	0.0155475	0.00252247	4.20363	2.62673e-05	0.0445673
cg09238801	-0.00706831	-0.00873582	-0.00540081	0.000850784	-8.308	9.7331e-17	-0.00706831	-0.00873582	-0.00540081	0.000850784	-8.308	9.7331e-17	0.341359
cg05059607	-0.0119234	-0.0147391	-0.00910765	0.00143663	-8.29957	1.04489e-16	-0.0120329	-0.0155705	-0.00849532	0.00180492	-6.66673	2.61572e-11	0.212906
cg05294455	0.00876745	0.00669637	0.0108385	0.00105669	8.29707	1.06709e-16	0.00920446	0.00431576	0.0140932	0.00249428	3.69023	0.000224052	0.0210629
cg03699958	-0.00668235	-0.0082615	-0.0051032	0.000805702	-8.29383	1.09661e-16	-0.00668235	-0.0082615	-0.0051032	0.000805702	-8.29383	1.09661e-16	0.382762
cg06537333	-0.00652775	-0.00807099	-0.00498452	0.00078738	-8.29047	1.12799e-16	-0.0066848	-0.00921047	-0.00415913	0.00128863	-5.18751	2.1312e-07	0.107634
cg01418188	-0.0110635	-0.0136791	-0.00844786	0.00133453	-8.29016	1.13093e-16	-0.0111122	-0.0140771	-0.00814724	0.00151275	-7.34568	2.04715e-13	0.259042
cg14097568	-0.00864534	-0.0106897	-0.00660099	0.00104306	-8.28847	1.14713e-16	-0.00864534	-0.0106897	-0.00660099	0.00104306	-8.28847	1.14713e-16	0.825249
cg12081645	-0.0139535	-0.0172537	-0.0106533	0.00168382	-8.28683	1.16306e-16	-0.0142543	-0.0200209	-0.00848761	0.00294223	-4.84472	1.2679e-06	0.083818
cg12342675	-0.00870472	-0.0107645	-0.00664495	0.00105092	-8.28294	1.2017e-16	-0.00870472	-0.0107645	-0.00664495	0.00105092	-8.28294	1.2017e-16	0.523274
cg00861646	-0.0114789	-0.0141962	-0.00876164	0.00138639	-8.27971	1.23474e-16	-0.0114789	-0.0141962	-0.00876164	0.00138639	-8.27971	1.23474e-16	0.723123
cg12345526	-0.0111844	-0.0138332	-0.0085357	0.00135142	-8.27608	1.27294e-16	-0.0112177	-0.0140128	-0.0084225	0.00142614	-7.86578	3.66798e-15	0.294035
cg25145687	-0.00864009	-0.0106872	-0.00659294	0.00104448	-8.27214	1.31574e-16	-0.00864009	-0.0106872	-0.00659294	0.00104448	-8.27214	1.31574e-16	0.904101
cg23915792	-0.00542261	-0.00670781	-0.0041374	0.000655728	-8.2696	1.3441e-16	-0.00542261	-0.00670781	-0.0041374	0.000655728	-8.2696	1.3441e-16	0.74585
cg23344321	-0.0119269	-0.0147538	-0.00909993	0.00144234	-8.26912	1.34952e-16	-0.0119269	-0.0147538	-0.00909993	0.00144234	-8.26912	1.34952e-16	0.514615
cg02905900	-0.00898314	-0.0111124	-0.00685387	0.00108638	-8.26885	1.35254e-16	-0.00898314	-0.0111124	-0.00685387	0.00108638	-8.26885	1.35254e-16	0.649243
cg25583651	-0.00899013	-0.0111225	-0.00685777	0.00108796	-8.26329	1.41708e-16	-0.00899013	-0.0111225	-0.00685777	0.00108796	-8.26329	1.41708e-16	0.977793
cg26723524	-0.0114281	-0.0141417	-0.00871464	0.00138447	-8.25453	1.52501e-16	-0.0114281	-0.0141417	-0.00871464	0.00138447	-8.25453	1.52501e-16	0.531439
cg02123534	-0.00921688	-0.0114055	-0.00702828	0.00111666	-8.254	1.53177e-16	-0.00921688	-0.0114055	-0.00702828	0.00111666	-8.254	1.53177e-16	0.691319
cg05461182	-0.00822867	-0.0101834	-0.00627396	0.000997316	-8.25081	1.57321e-16	-0.0081752	-0.0105667	-0.00578373	0.00122016	-6.70011	2.08268e-11	0.22346
cg27471246	-0.00972785	-0.0120388	-0.00741689	0.00117908	-8.25038	1.57897e-16	-0.0104157	-0.0169148	-0.00391662	0.00331592	-3.14112	0.00168303	0.00629672
cg22525688	-0.0118948	-0.0147213	-0.00906839	0.00144209	-8.24833	1.60623e-16	-0.0118948	-0.0147213	-0.00906839	0.00144209	-8.24833	1.60623e-16	0.931502
cg00851028	0.00790023	0.00602275	0.00977771	0.000957915	8.24732	1.61982e-16	0.00790023	0.00602275	0.00977771	0.000957915	8.24732	1.61982e-16	0.977871
cg10692140	-0.00793439	-0.00982119	-0.00604759	0.000962671	-8.24206	1.69272e-16	-0.00793439	-0.00982119	-0.00604759	0.000962671	-8.24206	1.69272e-16	0.536122
cg10357314	-0.0126852	-0.0157029	-0.00966741	0.0015397	-8.23871	1.7408e-16	-0.0125591	-0.0175627	-0.00755554	0.00255289	-4.91957	8.67348e-07	0.0981924
cg05187003	-0.00595957	-0.00737759	-0.00454154	0.000723497	-8.23717	1.7633e-16	-0.00595957	-0.00737759	-0.00454154	0.000723497	-8.23717	1.7633e-16	0.628614
cg01104250	-0.0102683	-0.0127118	-0.0078248	0.0012467	-8.23637	1.77512e-16	-0.0102683	-0.0127118	-0.0078248	0.0012467	-8.23637	1.77512e-16	0.965176
cg01936839	-0.0100897	-0.0124908	-0.00768863	0.00122507	-8.23605	1.77991e-16	-0.00991495	-0.0141083	-0.00572157	0.00213952	-4.6342	3.58321e-06	0.0827795
cg26392737	-0.00968825	-0.0119944	-0.00738211	0.00117663	-8.23393	1.81169e-16	-0.00968825	-0.0119944	-0.00738211	0.00117663	-8.23393	1.81169e-16	0.616426
cg01014262	-0.0146767	-0.0181709	-0.0111825	0.00178278	-8.23251	1.83337e-16	-0.0146972	-0.019027	-0.0103675	0.00220909	-6.65305	2.87083e-11	0.215391
cg02589672	-0.00365153	-0.00452102	-0.00278204	0.000443624	-8.23113	1.85453e-16	-0.00365153	-0.00452102	-0.00278204	0.000443624	-8.23113	1.85453e-16	0.919133
cg04890934	-0.00551849	-0.00683477	-0.00420221	0.000671584	-8.21712	2.08447e-16	-0.00553175	-0.00692937	-0.00413413	0.000713085	-7.75749	8.66241e-15	0.2898
cg02116612	-0.0122487	-0.0151703	-0.00932707	0.00149066	-8.21697	2.08715e-16	-0.0122487	-0.0151703	-0.00932707	0.00149066	-8.21697	2.08715e-16	0.602843
cg20133890	-0.00740374	-0.00917064	-0.00563684	0.000901495	-8.21273	2.1621e-16	-0.00750342	-0.00991056	-0.00509629	0.00122815	-6.10952	9.99297e-10	0.178063
cg03750061	-0.00942988	-0.0116809	-0.00717881	0.00114852	-8.21043	2.20392e-16	-0.00929799	-0.0127298	-0.00586618	0.00175096	-5.31024	1.09483e-07	0.130163
cg10169194	-0.00417478	-0.0051714	-0.00317816	0.000508489	-8.21018	2.20861e-16	-0.00417478	-0.0051714	-0.00317816	0.000508489	-8.21018	2.20861e-16	0.902374
cg07488576	-0.0058792	-0.00728317	-0.00447523	0.000716325	-8.20744	2.25946e-16	-0.0058792	-0.00728317	-0.00447523	0.000716325	-8.20744	2.25946e-16	0.515911
cg19049607	-0.00912094	-0.0112997	-0.00694216	0.00111164	-8.20493	2.30729e-16	-0.00912094	-0.0112997	-0.00694216	0.00111164	-8.20493	2.30729e-16	0.602359
cg13672800	-0.0103799	-0.0128605	-0.00789921	0.00126567	-8.2011	2.38193e-16	-0.0103799	-0.0128605	-0.00789921	0.00126567	-8.2011	2.38193e-16	0.416491
cg11217218	-0.00398967	-0.00494316	-0.00303619	0.000486482	-8.20107	2.38262e-16	-0.00398967	-0.00494316	-0.00303619	0.000486482	-8.20107	2.38262e-16	0.388728
cg10377921	-0.00886838	-0.010988	-0.00674871	0.00108148	-8.20022	2.39949e-16	-0.00914917	-0.0141853	-0.00411303	0.0025695	-3.56068	0.000369901	0.0185028
cg13100137	-0.00706101	-0.00874897	-0.00537306	0.000861218	-8.19887	2.42651e-16	-0.00706101	-0.00874897	-0.00537306	0.000861218	-8.19887	2.42651e-16	0.627532
cg18778196	-0.00908028	-0.0112511	-0.00690949	0.00110756	-8.19842	2.43572e-16	-0.00908028	-0.0112511	-0.00690949	0.00110756	-8.19842	2.43572e-16	0.928238
cg00889363	0.00648565	0.00493514	0.00803616	0.000791092	8.19835	2.43709e-16	0.00656268	0.00429283	0.00883252	0.0011581	5.66674	1.45536e-08	0.145707
cg07372034	-0.0115083	-0.014262	-0.00875462	0.00140497	-8.19116	2.58727e-16	-0.0115083	-0.014262	-0.00875462	0.00140497	-8.19116	2.58727e-16	0.432713
cg13932501	-0.0115275	-0.0142859	-0.00876901	0.00140739	-8.19065	2.59812e-16	-0.0118551	-0.0164622	-0.0072479	0.00235064	-5.04334	4.57473e-07	0.102222
cg06498520	-0.00846646	-0.0104925	-0.00644043	0.00103371	-8.19038	2.60405e-16	-0.00841104	-0.0112998	-0.00552226	0.00147389	-5.70668	1.152e-08	0.154779
cg22761205	-0.00700108	-0.00867688	-0.00532528	0.000855015	-8.18826	2.65038e-16	-0.00700108	-0.00867688	-0.00532528	0.000855015	-8.18826	2.65038e-16	0.499785
cg25773386	-0.0048913	-0.00606249	-0.0037201	0.000597561	-8.18543	2.71335e-16	-0.0048913	-0.00606249	-0.0037201	0.000597561	-8.18543	2.71335e-16	0.62822
cg01894038	-0.00945778	-0.011723	-0.00719259	0.00115573	-8.18338	2.75986e-16	-0.00945778	-0.011723	-0.00719259	0.00115573	-8.18338	2.75986e-16	0.334292
cg03193328	-0.0110573	-0.0137061	-0.00840852	0.00135145	-8.1818	2.79639e-16	-0.0110873	-0.0147306	-0.00744403	0.00185884	-5.96462	2.45197e-09	0.169175
cg21292067	-0.00721319	-0.00894128	-0.00548509	0.000881698	-8.18101	2.81466e-16	-0.00725332	-0.00956509	-0.00494155	0.0011795	-6.1495	7.7729e-10	0.181876
cg23062810	-0.00965647	-0.01197	-0.00734295	0.00118039	-8.18074	2.82107e-16	-0.00975239	-0.0124948	-0.00700994	0.00139924	-6.9698	3.17393e-12	0.243174
cg22603569	-0.0102788	-0.0127431	-0.00781456	0.0012573	-8.17531	2.95104e-16	-0.0103139	-0.0149199	-0.00570792	0.00235003	-4.38883	1.1396e-05	0.0616603
cg20038219	-0.00945943	-0.0117291	-0.00718978	0.00115801	-8.16871	3.11699e-16	-0.00945943	-0.0117291	-0.00718978	0.00115801	-8.16871	3.11699e-16	0.98484
cg22867816	-0.0115664	-0.0143423	-0.00879054	0.00141629	-8.16672	3.16896e-16	-0.0115664	-0.0143423	-0.00879054	0.00141629	-8.16672	3.16896e-16	0.355968
cg25386611	-0.00701528	-0.00870052	-0.00533005	0.000859831	-8.15892	3.38047e-16	-0.00701528	-0.00870052	-0.00533005	0.000859831	-8.15892	3.38047e-16	0.420163
cg01790646	-0.00514114	-0.00637656	-0.00390572	0.000630329	-8.15627	3.45523e-16	-0.00516133	-0.00650082	-0.00382184	0.000683426	-7.55215	4.28142e-14	0.28108
cg05077231	0.00835226	0.0063442	0.0103603	0.00102454	8.1522	3.57363e-16	0.00883336	0.00171286	0.0159539	0.00363297	2.43144	0.015039	0.000449497
cg20716774	-0.00697555	-0.00865294	-0.00529816	0.000855829	-8.15064	3.62016e-16	-0.00697555	-0.00865294	-0.00529816	0.000855829	-8.15064	3.62016e-16	0.529339
cg27326306	0.00769461	0.00584427	0.00954496	0.000944072	8.15045	3.62572e-16	0.00769461	0.00584427	0.00954496	0.000944072	8.15045	3.62572e-16	0.818487
cg14989316	-0.00514771	-0.00638605	-0.00390938	0.000631816	-8.14749	3.7157e-16	-0.00533267	-0.00722184	-0.00344349	0.000963881	-5.53249	3.1571e-08	0.148898
cg18520238	-0.0117359	-0.0145599	-0.00891189	0.00144084	-8.14516	3.78791e-16	-0.0117359	-0.0145599	-0.00891189	0.00144084	-8.14516	3.78791e-16	0.4609
cg01921773	-0.00979809	-0.0121571	-0.0074391	0.00120359	-8.14074	3.92873e-16	-0.0098823	-0.0131002	-0.00666444	0.0016418	-6.0192	1.75278e-09	0.174455
cg24045875	-0.00584704	-0.00725499	-0.00443909	0.000718354	-8.1395	3.9691e-16	-0.00584704	-0.00725499	-0.00443909	0.000718354	-8.1395	3.9691e-16	0.370611
cg23963984	-0.00967771	-0.0120095	-0.00734594	0.0011897	-8.13457	4.13395e-16	-0.00967771	-0.0120095	-0.00734594	0.0011897	-8.13457	4.13395e-16	0.970341
cg17852032	-0.0105945	-0.0131472	-0.0080418	0.00130243	-8.1344	4.13984e-16	-0.010536	-0.0144894	-0.0065825	0.00201711	-5.2233	1.75762e-07	0.121832
cg07248440	-0.00995079	-0.0123484	-0.00755315	0.00122331	-8.13434	4.14194e-16	-0.0101948	-0.0139808	-0.00640873	0.0019317	-5.27763	1.30864e-07	0.121588
cg17276002	-0.00541324	-0.00671899	-0.00410749	0.000666211	-8.12541	4.45861e-16	-0.00541324	-0.00671899	-0.00410749	0.000666211	-8.12541	4.45861e-16	0.480242
cg13912311	0.00781613	0.0059298	0.00970246	0.000962431	8.12124	4.61452e-16	0.00789283	0.00323333	0.0125523	0.00237734	3.32002	0.000900098	0.0135737
cg01712428	-0.00699967	-0.00868946	-0.00530988	0.000862154	-8.11881	4.70769e-16	-0.00699967	-0.00868946	-0.00530988	0.000862154	-8.11881	4.70769e-16	0.559236
cg06285727	-0.0072035	-0.0089427	-0.00546431	0.000887362	-8.11788	4.74384e-16	-0.0071858	-0.00947699	-0.00489462	0.00116899	-6.14701	7.89585e-10	0.1879
cg07667560	-0.00836819	-0.0103888	-0.0063476	0.00103093	-8.1171	4.77464e-16	-0.00836819	-0.0103888	-0.0063476	0.00103093	-8.1171	4.77464e-16	0.727356
cg11087101	-0.0109698	-0.0136212	-0.00831834	0.0013528	-8.10896	5.1055e-16	-0.0110101	-0.0139016	-0.00811854	0.00147529	-7.46297	8.45952e-14	0.277668
cg11360522	-0.00988726	-0.0122777	-0.00749685	0.00121962	-8.10684	5.19512e-16	-0.00988726	-0.0122777	-0.00749685	0.00121962	-8.10684	5.19512e-16	0.78501
cg01108243	-0.00965608	-0.011991	-0.00732116	0.00119131	-8.10544	5.2556e-16	-0.00965608	-0.011991	-0.00732116	0.00119131	-8.10544	5.2556e-16	0.351947
cg26619671	-0.00599623	-0.0074466	-0.00454585	0.000740002	-8.10298	5.36271e-16	-0.00599623	-0.0074466	-0.00454585	0.000740002	-8.10298	5.36271e-16	0.737728
cg04159302	-0.00888792	-0.0110382	-0.00673766	0.00109709	-8.10134	5.4356e-16	-0.00888792	-0.0110382	-0.00673766	0.00109709	-8.10134	5.4356e-16	0.787346
cg27110277	0.00722572	0.00547738	0.00897406	0.000892028	8.10033	5.48101e-16	0.00725421	0.0048941	0.00961432	0.00120416	6.02429	1.69853e-09	0.177462
cg25702652	0.00711897	0.00539577	0.00884218	0.000879202	8.09709	5.62904e-16	0.00711842	0.0053289	0.00890793	0.000913035	7.79643	6.36814e-15	0.299048
cg02619205	-0.00854843	-0.0106188	-0.00647802	0.00105635	-8.09241	5.84937e-16	-0.00854843	-0.0106188	-0.00647802	0.00105635	-8.09241	5.84937e-16	0.731278
cg06625576	-0.0060341	-0.00749572	-0.00457247	0.00074574	-8.09143	5.89695e-16	-0.0060341	-0.00749572	-0.00457247	0.00074574	-8.09143	5.89695e-16	0.627619
cg04387597	-0.00988471	-0.0122795	-0.00748996	0.00122183	-8.09006	5.96369e-16	-0.0103156	-0.0183667	-0.00226455	0.00410778	-2.51125	0.0120305	0.000838514
cg03699843	-0.00683901	-0.00849613	-0.00518189	0.000845486	-8.08886	6.02277e-16	-0.00683901	-0.00849613	-0.00518189	0.000845486	-8.08886	6.02277e-16	0.392233
cg07719604	-0.00805093	-0.0100023	-0.00609955	0.000995619	-8.08635	6.14787e-16	-0.00805093	-0.0100023	-0.00609955	0.000995619	-8.08635	6.14787e-16	0.675336
cg12646786	-0.0119652	-0.0148656	-0.00906472	0.00147984	-8.08543	6.1947e-16	-0.0119652	-0.0148656	-0.00906472	0.00147984	-8.08543	6.1947e-16	0.617382
cg21671607	-0.0101741	-0.0126411	-0.00770717	0.00125868	-8.08318	6.30973e-16	-0.0101741	-0.0126411	-0.00770717	0.00125868	-8.08318	6.30973e-16	0.442396
cg05433642	-0.0111337	-0.0138338	-0.00843354	0.00137765	-8.08163	6.39046e-16	-0.0111337	-0.0138338	-0.00843354	0.00137765	-8.08163	6.39046e-16	0.802104
cg01932734	-0.00765848	-0.00951624	-0.00580072	0.000947854	-8.07981	6.48661e-16	-0.00765848	-0.00951624	-0.00580072	0.000947854	-8.07981	6.48661e-16	0.994534
cg10327769	-0.0048377	-0.0060114	-0.003664	0.000598838	-8.07847	6.55839e-16	-0.00484176	-0.00614569	-0.00353782	0.000665287	-7.27769	3.39588e-13	0.266669
cg20476019	-0.0119389	-0.0148366	-0.00904125	0.00147843	-8.07542	6.7245e-16	-0.0119389	-0.0148366	-0.00904125	0.00147843	-8.07542	6.7245e-16	0.737117
cg21837069	-0.00708098	-0.00880053	-0.00536142	0.000877341	-8.07095	6.97517e-16	-0.00708098	-0.00880053	-0.00536142	0.000877341	-8.07095	6.97517e-16	0.527121
cg27066989	-0.00876576	-0.0108946	-0.00663691	0.00108617	-8.07036	7.00897e-16	-0.00876576	-0.0108946	-0.00663691	0.00108617	-8.07036	7.00897e-16	0.738097
cg22510074	-0.0102361	-0.0127229	-0.00774927	0.0012688	-8.06753	7.17363e-16	-0.0102361	-0.0127229	-0.00774927	0.0012688	-8.06753	7.17363e-16	0.934211
cg23169111	-0.00652444	-0.00810978	-0.0049391	0.00080886	-8.06622	7.25105e-16	-0.00652444	-0.00810978	-0.0049391	0.00080886	-8.06622	7.25105e-16	0.551379
cg13586051	-0.00742068	-0.00922422	-0.00561714	0.000920191	-8.06428	7.36693e-16	-0.00742068	-0.00922422	-0.00561714	0.000920191	-8.06428	7.36693e-16	0.538183
cg10322794	-0.00770945	-0.00958339	-0.00583552	0.000956106	-8.06339	7.42103e-16	-0.00770945	-0.00958339	-0.00583552	0.000956106	-8.06339	7.42103e-16	0.892015
cg13896106	-0.00723568	-0.00899453	-0.00547684	0.000897385	-8.06307	7.44011e-16	-0.00736884	-0.00986115	-0.00487653	0.00127161	-5.79488	6.83683e-09	0.163774
cg11220732	-0.00671108	-0.00834288	-0.00507929	0.000832565	-8.06074	7.58365e-16	-0.00671108	-0.00834288	-0.00507929	0.000832565	-8.06074	7.58365e-16	0.752857
cg13928490	-0.0152369	-0.0189417	-0.011532	0.00189027	-8.06069	7.58669e-16	-0.0152369	-0.0189417	-0.011532	0.00189027	-8.06069	7.58669e-16	0.815244
cg21121843	-0.00850332	-0.0105718	-0.00643483	0.00105537	-8.05718	7.80777e-16	-0.00850332	-0.0105718	-0.00643483	0.00105537	-8.05718	7.80777e-16	0.734814
cg14830371	-0.00887805	-0.0110379	-0.00671821	0.00110198	-8.05646	7.85377e-16	-0.00887805	-0.0110379	-0.00671821	0.00110198	-8.05646	7.85377e-16	0.885212
cg01593345	-0.0143721	-0.0178709	-0.0108733	0.00178513	-8.05101	8.21168e-16	-0.0144052	-0.0191636	-0.00964673	0.00242783	-5.93337	2.96787e-09	0.173955
cg13385114	-0.00787191	-0.0097883	-0.00595553	0.000977765	-8.05092	8.21749e-16	-0.00787191	-0.0097883	-0.00595553	0.000977765	-8.05092	8.21749e-16	0.848746
cg09022230	-0.00720255	-0.00895606	-0.00544904	0.000894662	-8.05058	8.24027e-16	-0.00720255	-0.00895606	-0.00544904	0.000894662	-8.05058	8.24027e-16	0.414756
cg00289503	-0.0100544	-0.0125027	-0.00760605	0.00124918	-8.0488	8.36122e-16	-0.0100544	-0.0125027	-0.00760605	0.00124918	-8.0488	8.36122e-16	0.712567
cg14625581	0.00481636	0.00364346	0.00598925	0.000598427	8.04836	8.39107e-16	0.00481636	0.00364346	0.00598925	0.000598427	8.04836	8.39107e-16	0.425443
cg06134964	-0.00801996	-0.00997367	-0.00606625	0.000996807	-8.04565	8.57912e-16	-0.00801996	-0.00997367	-0.00606625	0.000996807	-8.04565	8.57912e-16	0.978987
cg11435826	-0.00592563	-0.00736935	-0.00448191	0.000736605	-8.04451	8.65914e-16	-0.00592563	-0.00736935	-0.00448191	0.000736605	-8.04451	8.65914e-16	0.337632
cg23916044	-0.00506108	-0.00629686	-0.00382529	0.000630514	-8.02691	9.99617e-16	-0.00506108	-0.00629686	-0.00382529	0.000630514	-8.02691	9.99617e-16	0.996945
cg23014759	0.0097153	0.00734287	0.0120877	0.00121045	8.02621	1.00531e-15	0.00992398	0.00437016	0.0154778	0.00283363	3.50221	0.000461412	0.0197137
cg27217148	-0.00709436	-0.00882786	-0.00536087	0.000884453	-8.02118	1.0473e-15	-0.00709436	-0.00882786	-0.00536087	0.000884453	-8.02118	1.0473e-15	0.49262
cg17339794	-0.00467565	-0.00581836	-0.00353295	0.000583023	-8.01967	1.06033e-15	-0.00471108	-0.00603331	-0.00338885	0.000674619	-6.98332	2.88294e-12	0.252124
cg14081270	-0.00881421	-0.0109685	-0.00665996	0.00109913	-8.01929	1.06358e-15	-0.00881421	-0.0109685	-0.00665996	0.00109913	-8.01929	1.06358e-15	0.886768
cg12424598	-0.00707788	-0.00880815	-0.00534761	0.000882807	-8.01747	1.07941e-15	-0.00707788	-0.00880815	-0.00534761	0.000882807	-8.01747	1.07941e-15	0.720864
cg22520791	-0.00930236	-0.0115769	-0.0070278	0.00116051	-8.01577	1.0945e-15	-0.00930236	-0.0115769	-0.0070278	0.00116051	-8.01577	1.0945e-15	0.364594
cg17843212	-0.00510819	-0.00635759	-0.00385878	0.000637465	-8.01328	1.11689e-15	-0.00510819	-0.00635759	-0.00385878	0.000637465	-8.01328	1.11689e-15	0.415767
cg16329896	-0.00869017	-0.0108164	-0.00656396	0.00108482	-8.01068	1.14072e-15	-0.00869017	-0.0108164	-0.00656396	0.00108482	-8.01068	1.14072e-15	0.516399
cg03676485	-0.00686035	-0.00853908	-0.00518163	0.000856507	-8.00969	1.15e-15	-0.00686035	-0.00853908	-0.00518163	0.000856507	-8.00969	1.15e-15	0.665057
cg14387452	-0.0083306	-0.0103704	-0.00629081	0.00104073	-8.00459	1.19869e-15	-0.0083306	-0.0103704	-0.00629081	0.00104073	-8.00459	1.19869e-15	0.455689
cg02966574	-0.00460915	-0.00573778	-0.00348052	0.00057584	-8.00422	1.20231e-15	-0.00459092	-0.00586401	-0.00331783	0.000649549	-7.06786	1.57346e-12	0.260935
cg25953130	-0.0130875	-0.0162924	-0.0098827	0.00163515	-8.00389	1.20551e-15	-0.0130875	-0.0162924	-0.0098827	0.00163515	-8.00389	1.20551e-15	0.332808
cg13185177	-0.00898671	-0.0111875	-0.0067859	0.00112289	-8.00323	1.21199e-15	-0.00898671	-0.0111875	-0.0067859	0.00112289	-8.00323	1.21199e-15	0.797424
cg07450210	-0.00542491	-0.00675365	-0.00409618	0.000677939	-8.00207	1.22343e-15	-0.00542491	-0.00675365	-0.00409618	0.000677939	-8.00207	1.22343e-15	0.413983
cg20563269	-0.00823541	-0.0102528	-0.006218	0.00102931	-8.00091	1.23508e-15	-0.00841978	-0.0117114	-0.00512815	0.00167943	-5.01346	5.34592e-07	0.10756
cg21681320	-0.00534982	-0.00666074	-0.00403891	0.000668847	-7.99857	1.25869e-15	-0.00537595	-0.00747914	-0.00327275	0.00107308	-5.00984	5.44756e-07	0.108871
cg26306437	-0.00802394	-0.00999068	-0.0060572	0.00100346	-7.9963	1.28213e-15	-0.00803204	-0.01009	-0.00597406	0.00105001	-7.64951	2.0175e-14	0.295703
cg26267561	-0.0083249	-0.0103656	-0.00628416	0.00104122	-7.99536	1.29194e-15	-0.0083249	-0.0103656	-0.00628416	0.00104122	-7.99536	1.29194e-15	0.326418
cg27027631	-0.00897238	-0.0111726	-0.00677214	0.00112259	-7.99258	1.32146e-15	-0.00897238	-0.0111726	-0.00677214	0.00112259	-7.99258	1.32146e-15	0.802831
cg11217865	-0.00926328	-0.0115349	-0.00699165	0.00115901	-7.99238	1.32357e-15	-0.00926328	-0.0115349	-0.00699165	0.00115901	-7.99238	1.32357e-15	0.932154
cg24878115	-0.00741408	-0.00923308	-0.00559508	0.000928078	-7.98864	1.36431e-15	-0.00741408	-0.00923308	-0.00559508	0.000928078	-7.98864	1.36431e-15	0.535218
cg08700083	-0.0124515	-0.0155067	-0.00939622	0.00155883	-7.98771	1.37474e-15	-0.0124515	-0.0155067	-0.00939622	0.00155883	-7.98771	1.37474e-15	0.857907
cg15100426	-0.00936482	-0.0116628	-0.00706688	0.00117244	-7.98744	1.37771e-15	-0.00936482	-0.0116628	-0.00706688	0.00117244	-7.98744	1.37771e-15	0.679544
cg12799029	-0.00957922	-0.0119298	-0.00722864	0.00119929	-7.98738	1.37842e-15	-0.00957922	-0.0119298	-0.00722864	0.00119929	-7.98738	1.37842e-15	0.469035
cg04463638	0.00871615	0.00657621	0.0108561	0.00109183	7.98309	1.42719e-15	0.00874614	0.00631887	0.0111734	0.00123843	7.0623	1.63765e-12	0.257819
cg18608055	-0.00775739	-0.00966236	-0.00585241	0.000971944	-7.98131	1.44785e-15	-0.00775739	-0.00966236	-0.00585241	0.000971944	-7.98131	1.44785e-15	0.72539
cg10689689	-0.00587466	-0.00731814	-0.00443119	0.000736482	-7.97666	1.50346e-15	-0.00594144	-0.00826233	-0.00362055	0.00118415	-5.01747	5.23563e-07	0.109152
cg04772575	-0.00678848	-0.00845666	-0.00512029	0.00085113	-7.97584	1.51346e-15	-0.00678552	-0.00905295	-0.00451809	0.00115687	-5.8654	4.48041e-09	0.174082
cg08813888	-0.00641089	-0.00798639	-0.0048354	0.000803839	-7.97534	1.51961e-15	-0.00641089	-0.00798639	-0.0048354	0.000803839	-7.97534	1.51961e-15	0.860438
cg18234115	0.0109825	0.00828319	0.0136819	0.00137724	7.97429	1.53254e-15	0.0109983	0.0075438	0.0144527	0.00176251	6.24011	4.37262e-10	0.200711
cg19851816	-0.013749	-0.0171297	-0.0103683	0.00172489	-7.97092	1.575e-15	-0.013749	-0.0171297	-0.0103683	0.00172489	-7.97092	1.575e-15	0.828684
cg14349538	-0.00634744	-0.00790833	-0.00478655	0.000796387	-7.9703	1.58296e-15	-0.00634744	-0.00790833	-0.00478655	0.000796387	-7.9703	1.58296e-15	0.406998
cg07405370	-0.00750505	-0.00935064	-0.00565946	0.000941645	-7.97015	1.58479e-15	-0.00750505	-0.00935064	-0.00565946	0.000941645	-7.97015	1.58479e-15	0.913746
cg20550458	-0.00574145	-0.00715406	-0.00432883	0.000720735	-7.9661	1.63756e-15	-0.00574145	-0.00715406	-0.00432883	0.000720735	-7.9661	1.63756e-15	0.383655
cg06665453	-0.00566021	-0.00705305	-0.00426736	0.000710647	-7.96486	1.6541e-15	-0.00566021	-0.00705305	-0.00426736	0.000710647	-7.96486	1.6541e-15	0.670206
cg00750518	-0.00866723	-0.0108001	-0.00653439	0.0010882	-7.96474	1.6557e-15	-0.00861109	-0.0136188	-0.00360339	0.00255499	-3.3703	0.000750872	0.0189206
cg13784312	-0.00788244	-0.00982221	-0.00594267	0.000989696	-7.9645	1.65894e-15	-0.00778175	-0.0104542	-0.0051093	0.00136352	-5.70711	1.14912e-08	0.172189
cg23889010	-0.0121751	-0.015172	-0.00917829	0.00152904	-7.96263	1.68418e-15	-0.0121751	-0.015172	-0.00917829	0.00152904	-7.96263	1.68418e-15	0.553176
cg22626522	-0.00519271	-0.00647089	-0.00391454	0.000652142	-7.96255	1.6853e-15	-0.00519271	-0.00647089	-0.00391454	0.000652142	-7.96255	1.6853e-15	0.454819
cg04525852	-0.013124	-0.0163552	-0.00989285	0.00164859	-7.96076	1.70987e-15	-0.013124	-0.0163552	-0.00989285	0.00164859	-7.96076	1.70987e-15	0.715971
cg06839398	-0.0066626	-0.00830374	-0.00502145	0.000837335	-7.95691	1.76392e-15	-0.00672361	-0.00985273	-0.00359448	0.00159652	-4.2114	2.53789e-05	0.0568817
cg21876925	-0.0079735	-0.00993769	-0.00600932	0.00100215	-7.95637	1.77164e-15	-0.0079735	-0.00993769	-0.00600932	0.00100215	-7.95637	1.77164e-15	0.72263
cg03591753	-0.00818524	-0.0102016	-0.00616888	0.00102877	-7.95632	1.77238e-15	-0.00843135	-0.0130121	-0.00385057	0.00233717	-3.6075	0.000309164	0.0242621
cg06540458	0.00646899	0.0048754	0.00806258	0.000813072	7.95623	1.77359e-15	0.00669189	0.00297587	0.0104079	0.00189597	3.52954	0.000416278	0.0209896
cg26297819	-0.00482182	-0.00600972	-0.00363392	0.000606084	-7.9557	1.78122e-15	-0.00482182	-0.00600972	-0.00363392	0.000606084	-7.9557	1.78122e-15	0.968291
cg07060794	-0.0091912	-0.0114562	-0.00692617	0.00115565	-7.9533	1.81605e-15	-0.0091912	-0.0114562	-0.00692617	0.00115565	-7.9533	1.81605e-15	0.379315
cg22563815	-0.00873419	-0.0108866	-0.00658176	0.0010982	-7.95319	1.81769e-15	-0.00872308	-0.0109713	-0.00647484	0.00114708	-7.60458	2.85834e-14	0.296784
cg26313955	-0.0120516	-0.0150222	-0.00908103	0.00151563	-7.95155	1.84193e-15	-0.0120516	-0.0150222	-0.00908103	0.00151563	-7.95155	1.84193e-15	0.795028
cg08274633	-0.00678079	-0.0084538	-0.00510779	0.000853591	-7.94384	1.9601e-15	-0.00678079	-0.0084538	-0.00510779	0.000853591	-7.94384	1.9601e-15	0.957332
cg24939194	-0.00598596	-0.0074629	-0.00450901	0.000753556	-7.94361	1.9638e-15	-0.00598596	-0.0074629	-0.00450901	0.000753556	-7.94361	1.9638e-15	0.554814
cg03479289	-0.00912471	-0.0113765	-0.00687291	0.0011489	-7.94212	1.98754e-15	-0.00934118	-0.0145479	-0.00413446	0.00265654	-3.5163	0.000437608	0.0213937
cg26950531	-0.0106607	-0.0132924	-0.00802899	0.00134273	-7.93954	2.02925e-15	-0.0106501	-0.0135601	-0.00774005	0.00148472	-7.17309	7.33236e-13	0.26896
cg00688840	-0.0153528	-0.0191431	-0.0115625	0.00193385	-7.93899	2.03833e-15	-0.0153528	-0.0191431	-0.0115625	0.00193385	-7.93899	2.03833e-15	0.364039
cg26096752	-0.0126329	-0.0157532	-0.00951271	0.00159198	-7.93535	2.09899e-15	-0.0133319	-0.0205672	-0.00609652	0.00369157	-3.61143	0.00030451	0.0240631
cg04952627	-0.00760103	-0.00947991	-0.00572215	0.000958628	-7.92907	2.20793e-15	-0.00805993	-0.0119563	-0.00416358	0.00198797	-4.05435	5.02738e-05	0.0478835
cg02889774	-0.00909993	-0.0113494	-0.00685048	0.0011477	-7.92883	2.21216e-15	-0.00911429	-0.0114577	-0.00677084	0.00119566	-7.62281	2.48211e-14	0.298404
cg21363348	-0.0051326	-0.00640273	-0.00386247	0.000648037	-7.92023	2.37071e-15	-0.0051326	-0.00640273	-0.00386247	0.000648037	-7.92023	2.37071e-15	0.920283
cg08276042	-0.00845646	-0.0105493	-0.00636361	0.0010678	-7.91954	2.38395e-15	-0.00848046	-0.0128033	-0.0041576	0.00220558	-3.845	0.000120553	0.0388901
cg15531512	-0.00985491	-0.0122953	-0.0074145	0.00124513	-7.91477	2.47703e-15	-0.00993443	-0.0133177	-0.00655115	0.00172619	-5.75511	8.65878e-09	0.167081
cg16733203	-0.00801606	-0.0100013	-0.00603087	0.00101287	-7.91418	2.48881e-15	-0.00801606	-0.0100013	-0.00603087	0.00101287	-7.91418	2.48881e-15	0.902094
cg18651932	-0.00677281	-0.00845029	-0.00509532	0.000855874	-7.91333	2.50602e-15	-0.00677281	-0.00845029	-0.00509532	0.000855874	-7.91333	2.50602e-15	0.869891
cg26537478	-0.00573876	-0.00716015	-0.00431738	0.000725211	-7.91323	2.50798e-15	-0.00573876	-0.00716015	-0.00431738	0.000725211	-7.91323	2.50798e-15	0.772306
cg15996984	-0.00989411	-0.0123447	-0.0074435	0.00125034	-7.91317	2.50924e-15	-0.00989411	-0.0123447	-0.0074435	0.00125034	-7.91317	2.50924e-15	0.531906
cg14212748	-0.0067588	-0.00843347	-0.00508412	0.000854441	-7.91019	2.56993e-15	-0.0067588	-0.00843347	-0.00508412	0.000854441	-7.91019	2.56993e-15	0.469889
cg06635952	-0.00698312	-0.00871359	-0.00525265	0.000882909	-7.90922	2.59008e-15	-0.00698312	-0.00871359	-0.00525265	0.000882909	-7.90922	2.59008e-15	0.487075
cg18942579	-0.00838168	-0.0104588	-0.00630461	0.00105975	-7.90912	2.59211e-15	-0.00838168	-0.0104588	-0.00630461	0.00105975	-7.90912	2.59211e-15	0.499538
cg12214451	0.00511593	0.00384755	0.00638431	0.000647145	7.90538	2.67116e-15	0.00532122	0.00268911	0.00795332	0.00134294	3.96237	7.42079e-05	0.0418406
cg04155862	-0.00742832	-0.00927024	-0.00558639	0.000939775	-7.90435	2.69329e-15	-0.00742832	-0.00927024	-0.00558639	0.000939775	-7.90435	2.69329e-15	0.485748
cg00846554	-0.00790915	-0.00987204	-0.00594625	0.0010015	-7.89732	2.84967e-15	-0.00790915	-0.00987204	-0.00594625	0.0010015	-7.89732	2.84967e-15	0.761985
cg20663219	-0.00724803	-0.00904691	-0.00544915	0.000917813	-7.89707	2.85544e-15	-0.00724803	-0.00904691	-0.00544915	0.000917813	-7.89707	2.85544e-15	0.822809
cg21176629	-0.00681979	-0.00851255	-0.00512703	0.000863668	-7.8963	2.87296e-15	-0.00681979	-0.00851255	-0.00512703	0.000863668	-7.8963	2.87296e-15	0.499804
cg12430029	-0.00688107	-0.00858917	-0.00517298	0.000871494	-7.89572	2.88638e-15	-0.00699144	-0.0102371	-0.00374579	0.00165598	-4.22195	2.422e-05	0.0584039
cg15541611	-0.00868041	-0.0108356	-0.00652519	0.00109962	-7.89398	2.92704e-15	-0.0088828	-0.0121422	-0.00562344	0.00166297	-5.34152	9.21697e-08	0.138317
cg26170244	-0.00808538	-0.0100929	-0.00607781	0.00102429	-7.89364	2.93502e-15	-0.00863272	-0.0135616	-0.00370381	0.0025148	-3.43277	0.000597452	0.0177706
cg10783149	0.00833407	0.00626467	0.0104035	0.00105584	7.89333	2.94227e-15	0.00863173	0.0038729	0.0133906	0.00242802	3.55505	0.000377906	0.0229718
cg14161821	-0.0109314	-0.0136465	-0.00821618	0.00138532	-7.89084	3.00169e-15	-0.0109314	-0.0136465	-0.00821618	0.00138532	-7.89084	3.00169e-15	0.442019
cg22365313	-0.0116001	-0.0144819	-0.00871837	0.00147031	-7.88957	3.03218e-15	-0.0116001	-0.0144819	-0.00871837	0.00147031	-7.88957	3.03218e-15	0.495569
cg11254532	0.00891824	0.00670273	0.0111338	0.00113039	7.88955	3.03278e-15	0.00943854	0.0030703	0.0158068	0.00324916	2.90491	0.00367354	0.00470471
cg02856688	-0.00864049	-0.010787	-0.00649394	0.0010952	-7.88942	3.03586e-15	-0.00864177	-0.0108097	-0.00647385	0.0011061	-7.81281	5.59265e-15	0.31255
cg20004827	-0.00562024	-0.00701669	-0.00422379	0.000712487	-7.8882	3.06582e-15	-0.00562024	-0.00701669	-0.00422379	0.000712487	-7.8882	3.06582e-15	0.925373
cg11074232	-0.00751687	-0.00938546	-0.00564829	0.000953377	-7.88447	3.15875e-15	-0.00751687	-0.00938546	-0.00564829	0.000953377	-7.88447	3.15875e-15	0.376609
cg19592472	-0.0129299	-0.0161445	-0.00971524	0.00164016	-7.88332	3.18801e-15	-0.0129982	-0.0170453	-0.00895104	0.0020649	-6.29481	3.07776e-10	0.209156
cg13921921	-0.00973738	-0.0121596	-0.00731515	0.00123586	-7.87906	3.29865e-15	-0.00973738	-0.0121596	-0.00731515	0.00123586	-7.87906	3.29865e-15	0.773649
cg14600987	-0.0104883	-0.0130974	-0.00787913	0.00133121	-7.87873	3.3073e-15	-0.0104883	-0.0130974	-0.00787913	0.00133121	-7.87873	3.3073e-15	0.445577
cg11783834	-0.00783623	-0.00978572	-0.00588675	0.000994654	-7.87835	3.31727e-15	-0.00785476	-0.0101819	-0.00552759	0.00118735	-6.61536	3.70658e-11	0.232908
cg24295985	-0.00418181	-0.00522221	-0.0031414	0.000530828	-7.87788	3.3297e-15	-0.00409347	-0.00579059	-0.00239634	0.000865898	-4.72743	2.27385e-06	0.106963
cg04740679	-0.00944252	-0.011793	-0.00709206	0.00119924	-7.87378	3.44085e-15	-0.00944252	-0.011793	-0.00709206	0.00119924	-7.87378	3.44085e-15	0.640442
cg14662750	-0.00919802	-0.011488	-0.00690801	0.0011684	-7.87235	3.48048e-15	-0.00919802	-0.011488	-0.00690801	0.0011684	-7.87235	3.48048e-15	0.553651
cg04522575	0.00846733	0.00635863	0.010576	0.00107589	7.8701	3.54346e-15	0.00854713	0.00374317	0.0133511	0.00245105	3.48714	0.000488225	0.0228232
cg24149590	-0.00664876	-0.00830469	-0.00499284	0.000844875	-7.86952	3.56005e-15	-0.0067201	-0.00899039	-0.00444981	0.00115833	-5.80153	6.57107e-09	0.173102
cg22500132	-0.00584187	-0.00729693	-0.0043868	0.000742394	-7.86895	3.5762e-15	-0.00584187	-0.00729693	-0.0043868	0.000742394	-7.86895	3.5762e-15	0.99115
cg06753787	-0.00679392	-0.00848695	-0.00510088	0.000863811	-7.86505	3.68941e-15	-0.00692605	-0.0112078	-0.00264428	0.00218462	-3.17037	0.00152243	0.0116462
cg20301308	-0.00576343	-0.00720002	-0.00432684	0.000732968	-7.86315	3.74604e-15	-0.00576343	-0.00720002	-0.00432684	0.000732968	-7.86315	3.74604e-15	0.93629
cg26890706	0.00658698	0.00494438	0.00822958	0.000838075	7.85965	3.85207e-15	0.00677589	0.000855776	0.012696	0.00302052	2.24328	0.0248785	0.000323302
cg01071966	-0.0100824	-0.012597	-0.00756782	0.00128297	-7.85866	3.88265e-15	-0.0100824	-0.012597	-0.00756782	0.00128297	-7.85866	3.88265e-15	0.6389
cg03309393	-0.00894196	-0.0111735	-0.00671042	0.00113856	-7.85375	4.03774e-15	-0.00887362	-0.0119404	-0.00580688	0.00156469	-5.67116	1.41837e-08	0.170697
cg03700131	-0.00620462	-0.00775333	-0.00465591	0.000790173	-7.85223	4.08698e-15	-0.00620462	-0.00775333	-0.00465591	0.000790173	-7.85223	4.08698e-15	0.890297
cg27210390	0.00719178	0.00539656	0.00898701	0.000915948	7.85174	4.10313e-15	0.00752672	0.00417613	0.0108773	0.00170951	4.40284	1.06841e-05	0.0723119
cg10298567	-0.0111949	-0.0139895	-0.00840026	0.00142585	-7.85138	4.11491e-15	-0.0111949	-0.0139895	-0.00840026	0.00142585	-7.85138	4.11491e-15	0.401789
cg21626540	0.00908292	0.00681514	0.0113507	0.00115705	7.85005	4.15876e-15	0.00913362	0.00644752	0.0118197	0.00137049	6.66451	2.65554e-11	0.2382
cg00469897	-0.00855167	-0.0106869	-0.00641645	0.00108942	-7.84973	4.16921e-15	-0.00854906	-0.010726	-0.00637209	0.00111072	-7.69689	1.39419e-14	0.308014
cg01526217	-0.0135017	-0.0168738	-0.0101295	0.0017205	-7.8475	4.24411e-15	-0.0135017	-0.0168738	-0.0101295	0.0017205	-7.8475	4.24411e-15	0.846517
cg09393448	-0.0160029	-0.0200004	-0.0120054	0.0020396	-7.8461	4.2919e-15	-0.0160029	-0.0200004	-0.0120054	0.0020396	-7.8461	4.2919e-15	0.351489
cg03224126	-0.00504241	-0.00630224	-0.00378257	0.000642786	-7.84462	4.34281e-15	-0.00504241	-0.00630224	-0.00378257	0.000642786	-7.84462	4.34281e-15	0.395077
cg11873462	-0.0150859	-0.0188552	-0.0113167	0.00192313	-7.84446	4.34829e-15	-0.0150859	-0.0188552	-0.0113167	0.00192313	-7.84446	4.34829e-15	0.344007
cg04882213	-0.00910606	-0.0113813	-0.00683078	0.00116088	-7.84411	4.3604e-15	-0.00910226	-0.0125473	-0.00565718	0.00175773	-5.17842	2.23771e-07	0.129993
cg10416593	-0.00830518	-0.0103804	-0.00622998	0.0010588	-7.84397	4.36536e-15	-0.00852182	-0.012543	-0.00450068	0.00205164	-4.15366	3.27198e-05	0.0550155
cg17779658	-0.0101796	-0.012724	-0.0076352	0.00129818	-7.84142	4.45495e-15	-0.0102736	-0.0132409	-0.00730634	0.00151394	-6.78602	1.1527e-11	0.250195
cg04071430	-0.00867393	-0.0108425	-0.00650534	0.00110644	-7.83948	4.5242e-15	-0.00867393	-0.0108425	-0.00650534	0.00110644	-7.83948	4.5242e-15	0.633978
cg13647973	0.0111145	0.00833306	0.0138959	0.00141912	7.83195	4.80369e-15	0.0118184	0.0038303	0.0198064	0.00407562	2.89977	0.00373433	0.00485955
cg23481246	-0.00892007	-0.0111525	-0.00668762	0.00113902	-7.83132	4.82755e-15	-0.00892007	-0.0111525	-0.00668762	0.00113902	-7.83132	4.82755e-15	0.980185
cg17258387	-0.0100711	-0.0125918	-0.0075503	0.00128612	-7.83056	4.85706e-15	-0.0103463	-0.0145882	-0.0061045	0.00216425	-4.78057	1.74798e-06	0.0982928
cg16677144	-0.00512004	-0.00640208	-0.00383801	0.000654112	-7.82747	4.97795e-15	-0.00511017	-0.00651992	-0.00370042	0.000719273	-7.10463	1.20648e-12	0.271982
cg05251190	-0.00672546	-0.00840957	-0.00504135	0.000859256	-7.82708	4.99332e-15	-0.00672546	-0.00840957	-0.00504135	0.000859256	-7.82708	4.99332e-15	0.927548
cg16401270	-0.00663114	-0.00829192	-0.00497037	0.00084735	-7.82574	5.04673e-15	-0.00663114	-0.00829192	-0.00497037	0.00084735	-7.82574	5.04673e-15	0.996493
cg19499884	-0.0102604	-0.0128307	-0.00768999	0.00131143	-7.82379	5.12582e-15	-0.0102604	-0.0128307	-0.00768999	0.00131143	-7.82379	5.12582e-15	0.88365
cg13675859	-0.00934006	-0.0116802	-0.00699995	0.00119396	-7.82278	5.1671e-15	-0.00934006	-0.0116802	-0.00699995	0.00119396	-7.82278	5.1671e-15	0.692296
cg07319315	-0.0112961	-0.0141268	-0.00846546	0.00144423	-7.82153	5.2184e-15	-0.0113291	-0.0167887	-0.0058696	0.00278553	-4.06714	4.75938e-05	0.0537939
cg12096762	-0.0113149	-0.0141507	-0.00847903	0.00144689	-7.82015	5.27601e-15	-0.0115076	-0.0177896	-0.00522553	0.00320518	-3.5903	0.000330296	0.0271641
cg11540997	0.00504552	0.00378041	0.00631063	0.000645477	7.81674	5.42105e-15	0.00551252	0.00022995	0.0107951	0.00269524	2.04528	0.0408271	4.05397e-05
cg10750182	-0.00581048	-0.00726776	-0.0043532	0.000743525	-7.81478	5.506e-15	-0.00582542	-0.00795363	-0.00369722	0.00108584	-5.3649	8.09924e-08	0.144287
cg02935904	-0.00617751	-0.00772705	-0.00462796	0.000790598	-7.81371	5.55277e-15	-0.00620953	-0.00818759	-0.00423148	0.00100923	-6.15274	7.61558e-10	0.202724
cg18420868	-0.00451763	-0.00565096	-0.00338431	0.00057824	-7.81274	5.59598e-15	-0.00452518	-0.0062061	-0.00284426	0.000857629	-5.27639	1.31755e-07	0.13807
cg21221899	-0.00346148	-0.0043303	-0.00259267	0.000443281	-7.80878	5.77423e-15	-0.00346148	-0.0043303	-0.00259267	0.000443281	-7.80878	5.77423e-15	0.372549
cg02893429	-0.00825035	-0.0103221	-0.00617858	0.00105704	-7.80511	5.94482e-15	-0.00825035	-0.0103221	-0.00617858	0.00105704	-7.80511	5.94482e-15	0.460443
cg10489463	-0.00911262	-0.0114016	-0.00682365	0.00116786	-7.80282	6.05366e-15	-0.00911262	-0.0114016	-0.00682365	0.00116786	-7.80282	6.05366e-15	0.638261
cg12490887	0.0055785	0.00417702	0.00697998	0.000715054	7.80151	6.11692e-15	0.00593827	0.00294994	0.00892659	0.00152468	3.89476	9.82977e-05	0.0420859
cg23217983	0.00944502	0.00707132	0.0118187	0.00121109	7.79875	6.25253e-15	0.00984613	0.00264116	0.0170511	0.00367607	2.67844	0.00739664	0.00258933
cg07739369	-0.00759679	-0.00950629	-0.0056873	0.000974251	-7.79758	6.31068e-15	-0.00759679	-0.00950629	-0.0056873	0.000974251	-7.79758	6.31068e-15	0.904898
cg03852570	-0.00649978	-0.00813365	-0.00486592	0.000833619	-7.79707	6.33613e-15	-0.00649978	-0.00813365	-0.00486592	0.000833619	-7.79707	6.33613e-15	0.642689
cg05360958	-0.00744261	-0.00931421	-0.00557101	0.000954915	-7.794	6.49224e-15	-0.00744261	-0.00931421	-0.00557101	0.000954915	-7.794	6.49224e-15	0.997529
cg17901584	-0.0112874	-0.0141261	-0.00844876	0.00144832	-7.79348	6.51904e-15	-0.0112744	-0.0163671	-0.00618169	0.00259837	-4.33903	1.43115e-05	0.0728097
cg10522770	-0.00746467	-0.00934232	-0.00558702	0.000958002	-7.79192	6.60011e-15	-0.00746467	-0.00934232	-0.00558702	0.000958002	-7.79192	6.60011e-15	0.331255
cg00713294	-0.00940058	-0.0117668	-0.00703441	0.00120726	-7.78674	6.87597e-15	-0.00940058	-0.0117668	-0.00703441	0.00120726	-7.78674	6.87597e-15	0.734516
cg17940587	-0.0115619	-0.0144721	-0.00865157	0.00148487	-7.78646	6.8913e-15	-0.0116404	-0.017856	-0.00542487	0.00317126	-3.6706	0.000241982	0.0327857
cg08133584	0.00582307	0.00435714	0.00728901	0.00074794	7.78548	6.94465e-15	0.00585689	0.00359886	0.00811492	0.00115208	5.08377	3.70017e-07	0.123878
cg09476997	0.0126324	0.00945206	0.0158127	0.00162265	7.78505	6.9687e-15	0.0126324	0.00945206	0.0158127	0.00162265	7.78505	6.9687e-15	0.939079
cg19657214	-0.00858139	-0.010742	-0.00642075	0.00110239	-7.78437	7.00611e-15	-0.00858139	-0.010742	-0.00642075	0.00110239	-7.78437	7.00611e-15	0.505587
cg19350357	-0.00766438	-0.00959494	-0.00573381	0.000984999	-7.7811	7.18962e-15	-0.00766438	-0.00959494	-0.00573381	0.000984999	-7.7811	7.18962e-15	0.695515
cg18120259	-0.00881454	-0.0110359	-0.00659318	0.00113337	-7.77731	7.40803e-15	-0.00881454	-0.0110359	-0.00659318	0.00113337	-7.77731	7.40803e-15	0.94088
cg01447475	0.00878378	0.00656877	0.0109988	0.00113012	7.7724	7.70102e-15	0.00878378	0.00656877	0.0109988	0.00113012	7.7724	7.70102e-15	0.433692
cg14519350	-0.00568246	-0.00711608	-0.00424885	0.00073145	-7.76877	7.92534e-15	-0.00568246	-0.00711608	-0.00424885	0.00073145	-7.76877	7.92534e-15	0.971412
cg01564818	-0.00965248	-0.0120894	-0.00721555	0.00124335	-7.76328	8.2763e-15	-0.00965248	-0.0120894	-0.00721555	0.00124335	-7.76328	8.2763e-15	0.61989
cg22193385	-0.00828911	-0.010382	-0.00619624	0.00106781	-7.76271	8.31321e-15	-0.00828911	-0.010382	-0.00619624	0.00106781	-7.76271	8.31321e-15	0.927474
cg20534570	-0.00576934	-0.00722629	-0.00431238	0.000743356	-7.7612	8.41307e-15	-0.00576934	-0.00722629	-0.00431238	0.000743356	-7.7612	8.41307e-15	0.74782
cg03687650	-0.00689963	-0.00864205	-0.00515722	0.000889004	-7.76108	8.42076e-15	-0.00677122	-0.00952702	-0.00401542	0.00140605	-4.81578	1.46623e-06	0.117387
cg17806401	-0.00621509	-0.00778677	-0.0046434	0.000801895	-7.7505	9.15292e-15	-0.00624227	-0.00828979	-0.00419474	0.00104467	-5.97533	2.2963e-09	0.193244
cg13992911	-0.00806444	-0.0101038	-0.00602504	0.00104053	-7.75035	9.16403e-15	-0.00806444	-0.0101038	-0.00602504	0.00104053	-7.75035	9.16403e-15	0.718427
cg21340621	-0.00844054	-0.0105751	-0.00630599	0.00108908	-7.75016	9.17736e-15	-0.00844054	-0.0105751	-0.00630599	0.00108908	-7.75016	9.17736e-15	0.519888
cg03196720	-0.0124594	-0.0156111	-0.00930778	0.00160802	-7.74832	9.3116e-15	-0.0124594	-0.0156111	-0.00930778	0.00160802	-7.74832	9.3116e-15	0.90539
cg14701867	-0.0113792	-0.0142578	-0.00850064	0.0014687	-7.74782	9.3481e-15	-0.0118721	-0.0173198	-0.00642434	0.00277951	-4.27128	1.94352e-05	0.0662296
cg02254407	0.00788869	0.00589281	0.00988457	0.00101832	7.74674	9.42838e-15	0.00839495	0.00215871	0.0146312	0.00318181	2.63842	0.00832939	0.00210317
cg00257775	-0.0115342	-0.0144526	-0.00861573	0.00148902	-7.74615	9.47233e-15	-0.0113273	-0.0159705	-0.00668406	0.00236904	-4.78139	1.7409e-06	0.114861
cg08104568	0.00776277	0.00579845	0.00972709	0.00100222	7.74554	9.51755e-15	0.00776277	0.00579845	0.00972709	0.00100222	7.74554	9.51755e-15	0.574626
cg24585377	-0.00917695	-0.0115002	-0.00685371	0.00118535	-7.74197	9.78883e-15	-0.00917695	-0.0115002	-0.00685371	0.00118535	-7.74197	9.78883e-15	0.439509
cg16692277	-0.00780499	-0.00978148	-0.00582849	0.00100844	-7.73969	9.96584e-15	-0.00780499	-0.00978148	-0.00582849	0.00100844	-7.73969	9.96584e-15	0.721633
cg06397161	-0.00861373	-0.0107951	-0.00643234	0.00111297	-7.7394	9.9888e-15	-0.00861373	-0.0107951	-0.00643234	0.00111297	-7.7394	9.9888e-15	0.687597
cg14999189	-0.00636158	-0.00797291	-0.00475024	0.000822126	-7.73796	1.01025e-14	-0.00636158	-0.00797291	-0.00475024	0.000822126	-7.73796	1.01025e-14	0.360772
cg12297590	-0.00963974	-0.0120818	-0.00719768	0.00124597	-7.73672	1.02015e-14	-0.00963974	-0.0120818	-0.00719768	0.00124597	-7.73672	1.02015e-14	0.68425
cg06029700	-0.0131311	-0.016459	-0.00980328	0.00169791	-7.73369	1.04473e-14	-0.0131311	-0.016459	-0.00980328	0.00169791	-7.73369	1.04473e-14	0.814013
cg01231543	-0.00876113	-0.0109818	-0.00654045	0.00113302	-7.73252	1.05438e-14	-0.00876113	-0.0109818	-0.00654045	0.00113302	-7.73252	1.05438e-14	0.927344
cg05857996	0.00899855	0.00671766	0.0112794	0.00116374	7.73246	1.0549e-14	0.00899855	0.00671766	0.0112794	0.00116374	7.73246	1.0549e-14	0.759697
cg08928958	-0.00820695	-0.0102879	-0.00612596	0.00106175	-7.72965	1.07839e-14	-0.00821679	-0.0104164	-0.00601723	0.00112225	-7.32173	2.44803e-13	0.29086
cg17808882	0.00505028	0.00376851	0.00633206	0.00065398	7.72239	1.14169e-14	0.00506788	0.00263677	0.00749899	0.00124038	4.08573	4.39383e-05	0.0579158
cg18843739	-0.007981	-0.0100066	-0.00595536	0.00103351	-7.72224	1.14303e-14	-0.007981	-0.0100066	-0.00595536	0.00103351	-7.72224	1.14303e-14	0.61223
cg13117948	-0.00951722	-0.0119328	-0.00710162	0.00123247	-7.72206	1.14461e-14	-0.00951722	-0.0119328	-0.00710162	0.00123247	-7.72206	1.14461e-14	0.322249
cg14872454	-0.00793738	-0.00995208	-0.00592267	0.00102793	-7.72171	1.14783e-14	-0.00791844	-0.0100952	-0.00574171	0.00111059	-7.12991	1.00432e-12	0.280887
cg05059480	-0.00759816	-0.00952724	-0.00566909	0.000984239	-7.71983	1.16485e-14	-0.00759816	-0.00952724	-0.00566909	0.000984239	-7.71983	1.16485e-14	0.716184
cg21527621	-0.00541601	-0.00679129	-0.00404074	0.000701685	-7.71858	1.17631e-14	-0.00541601	-0.00679129	-0.00404074	0.000701685	-7.71858	1.17631e-14	0.668887
cg12217625	0.00953585	0.00711418	0.0119575	0.00123557	7.71779	1.18365e-14	0.00980705	0.00584156	0.0137726	0.00202325	4.84718	1.25231e-06	0.108773
cg24035898	0.00760294	0.00567197	0.00953391	0.000985207	7.71709	1.19012e-14	0.00775087	0.00419018	0.0113116	0.00181671	4.26643	1.98627e-05	0.0668536
cg15035133	-0.00605498	-0.00759285	-0.0045171	0.000784645	-7.71684	1.19252e-14	-0.00605498	-0.00759285	-0.0045171	0.000784645	-7.71684	1.19252e-14	0.990365
cg16460860	-0.008695	-0.0109035	-0.00648647	0.00112682	-7.7164	1.19665e-14	-0.008695	-0.0109035	-0.00648647	0.00112682	-7.7164	1.19665e-14	0.631368
cg02816425	-0.00725826	-0.00910204	-0.00541447	0.000940726	-7.71559	1.20425e-14	-0.00749738	-0.0110385	-0.00395626	0.00180673	-4.1497	3.32907e-05	0.0586995
cg25671716	-0.00427666	-0.00536322	-0.0031901	0.000554376	-7.71437	1.21585e-14	-0.00427666	-0.00536322	-0.0031901	0.000554376	-7.71437	1.21585e-14	0.546625
cg06616081	-0.00783847	-0.00983076	-0.00584618	0.00101649	-7.7113	1.24546e-14	-0.00783847	-0.00983076	-0.00584618	0.00101649	-7.7113	1.24546e-14	0.714374
cg25144135	-0.00582959	-0.00731131	-0.00434788	0.000755991	-7.71119	1.24646e-14	-0.00582959	-0.00731131	-0.00434788	0.000755991	-7.71119	1.24646e-14	0.591173
cg02573176	-0.0125264	-0.0157105	-0.00934227	0.00162458	-7.71053	1.25299e-14	-0.0125264	-0.0157105	-0.00934227	0.00162458	-7.71053	1.25299e-14	0.452839
cg25800753	-0.00641602	-0.00804748	-0.00478457	0.000832389	-7.70796	1.27842e-14	-0.00628479	-0.00945919	-0.0031104	0.00161962	-3.88041	0.000104279	0.0530306
cg04033732	-0.00678595	-0.00851154	-0.00506037	0.000880418	-7.70765	1.28153e-14	-0.006827	-0.00904742	-0.00460658	0.00113289	-6.0262	1.67861e-09	0.199387
cg16874095	0.00595594	0.00444088	0.007471	0.000773003	7.70494	1.30907e-14	0.00628573	0.00295298	0.00961849	0.00170042	3.69659	0.000218517	0.0328329
cg24671734	-0.00908377	-0.0113945	-0.00677301	0.00117898	-7.70476	1.31088e-14	-0.00982543	-0.0165492	-0.00310164	0.00343057	-2.86408	0.00418222	0.00478936
cg12352038	-0.00971577	-0.0121877	-0.00724383	0.00126122	-7.70347	1.32423e-14	-0.0100332	-0.0139834	-0.00608292	0.00201548	-4.97806	6.42231e-07	0.121343
cg26104196	-0.00612874	-0.00768919	-0.00456829	0.000796165	-7.69783	1.38395e-14	-0.00612874	-0.00768919	-0.00456829	0.000796165	-7.69783	1.38395e-14	0.483226
cg01130991	0.00887725	0.00661694	0.0111376	0.00115324	7.69766	1.38582e-14	0.00887725	0.00661694	0.0111376	0.00115324	7.69766	1.38582e-14	0.799619
cg09555736	-0.0106861	-0.0134073	-0.007965	0.00138836	-7.69693	1.39369e-14	-0.0106861	-0.0134073	-0.007965	0.00138836	-7.69693	1.39369e-14	0.851866
cg02884928	-0.0101307	-0.0127105	-0.00755077	0.00131629	-7.69638	1.39975e-14	-0.0101307	-0.0127105	-0.00755077	0.00131629	-7.69638	1.39975e-14	0.649132
cg16684817	-0.0117503	-0.0147427	-0.00875791	0.00152676	-7.69623	1.40137e-14	-0.0117503	-0.0147427	-0.00875791	0.00152676	-7.69623	1.40137e-14	0.550832
cg07420362	-0.0126689	-0.0158956	-0.00944226	0.00164629	-7.69543	1.41022e-14	-0.0126689	-0.0158956	-0.00944226	0.00164629	-7.69543	1.41022e-14	0.588553
cg26682407	-0.00601708	-0.00754959	-0.00448457	0.000781909	-7.69537	1.41088e-14	-0.00601708	-0.00754959	-0.00448457	0.000781909	-7.69537	1.41088e-14	0.405343
cg23598378	-0.00859808	-0.0107881	-0.00640801	0.0011174	-7.69471	1.41821e-14	-0.00858105	-0.0122675	-0.00489463	0.00188086	-4.56231	5.05947e-06	0.0923565
cg04340651	-0.00810238	-0.0101662	-0.00603853	0.001053	-7.69455	1.41996e-14	-0.00810238	-0.0101662	-0.00603853	0.001053	-7.69455	1.41996e-14	0.966674
cg02979520	-0.00476419	-0.00597777	-0.00355062	0.000619182	-7.69433	1.42235e-14	-0.00476419	-0.00597777	-0.00355062	0.000619182	-7.69433	1.42235e-14	0.884838
cg19668476	0.00566369	0.00422075	0.00710664	0.000736208	7.69307	1.43651e-14	0.0060685	0.00138579	0.0107512	0.00238918	2.53999	0.0110856	0.00143258
cg01351315	-0.00568945	-0.00713895	-0.00423994	0.000739557	-7.69304	1.43676e-14	-0.00568945	-0.00713895	-0.00423994	0.000739557	-7.69304	1.43676e-14	0.949557
cg04998202	-0.01145	-0.0143672	-0.00853279	0.0014884	-7.69284	1.43899e-14	-0.01145	-0.0143672	-0.00853279	0.0014884	-7.69284	1.43899e-14	0.724154
cg06713671	-0.00528003	-0.00662593	-0.00393413	0.000686696	-7.68903	1.4825e-14	-0.00528003	-0.00662593	-0.00393413	0.000686696	-7.68903	1.4825e-14	0.92057
cg02057211	-0.0108381	-0.0136029	-0.0080734	0.0014106	-7.68333	1.55003e-14	-0.0108381	-0.0136029	-0.0080734	0.0014106	-7.68333	1.55003e-14	0.497639
cg09205945	-0.0139489	-0.017508	-0.0103897	0.00181593	-7.68138	1.57382e-14	-0.0140386	-0.0197443	-0.008333	0.00291109	-4.82247	1.41792e-06	0.109301
cg02487452	-0.0068368	-0.00858161	-0.005092	0.000890224	-7.67987	1.59255e-14	-0.00680304	-0.00907914	-0.00452695	0.00116129	-5.85816	4.68035e-09	0.192793
cg01168584	-0.011815	-0.0148313	-0.00879871	0.00153895	-7.6773	1.62475e-14	-0.011815	-0.0148313	-0.00879871	0.00153895	-7.6773	1.62475e-14	0.913973
cg02743878	-0.00648467	-0.00814036	-0.00482897	0.000844758	-7.67637	1.63666e-14	-0.00648467	-0.00814036	-0.00482897	0.000844758	-7.67637	1.63666e-14	0.556687
cg13357602	-0.00676759	-0.00849577	-0.00503941	0.000881742	-7.67525	1.65095e-14	-0.00689944	-0.0100906	-0.00370827	0.00162817	-4.23753	2.25994e-05	0.0664549
cg05099464	-0.0135957	-0.0170678	-0.0101237	0.00177147	-7.67483	1.65637e-14	-0.0135957	-0.0170678	-0.0101237	0.00177147	-7.67483	1.65637e-14	0.864691
cg09907542	-0.00971587	-0.0121971	-0.00723465	0.00126595	-7.67477	1.6572e-14	-0.00971587	-0.0121971	-0.00723465	0.00126595	-7.67477	1.6572e-14	0.397184
cg01324550	0.0063663	0.00474047	0.00799213	0.000829522	7.67466	1.65855e-14	0.00658575	0.0030775	0.010094	0.00178996	3.67928	0.000233891	0.0329819
cg01963696	-0.00723547	-0.00908333	-0.00538761	0.000942803	-7.67442	1.66168e-14	-0.00745944	-0.01241	-0.00250885	0.00252586	-2.95323	0.00314466	0.00769718
cg26335578	-0.00704985	-0.00885174	-0.00524795	0.000919352	-7.66828	1.74322e-14	-0.00720762	-0.0104446	-0.00397067	0.00165154	-4.36419	1.27597e-05	0.0749785
cg08351131	-0.00869416	-0.0109175	-0.00647082	0.00113437	-7.66427	1.79847e-14	-0.00869416	-0.0109175	-0.00647082	0.00113437	-7.66427	1.79847e-14	0.928352
cg20258698	-0.0114429	-0.0143693	-0.00851648	0.00149309	-7.66391	1.80358e-14	-0.0114429	-0.0143693	-0.00851648	0.00149309	-7.66391	1.80358e-14	0.826849
cg02059176	-0.0157967	-0.0198367	-0.0117568	0.00206126	-7.66364	1.80733e-14	-0.0157967	-0.0198367	-0.0117568	0.00206126	-7.66364	1.80733e-14	0.332454
cg17525495	-0.00971101	-0.0121947	-0.00722733	0.00126721	-7.6633	1.81217e-14	-0.00971101	-0.0121947	-0.00722733	0.00126721	-7.6633	1.81217e-14	0.640413
cg15962969	0.00734834	0.00546807	0.00922862	0.000959341	7.65979	1.86243e-14	0.00804783	0.00158758	0.0145081	0.00329611	2.44162	0.0146217	0.000831945
cg01214061	-0.00668172	-0.00839148	-0.00497197	0.000872339	-7.65955	1.86589e-14	-0.00668172	-0.00839148	-0.00497197	0.000872339	-7.65955	1.86589e-14	0.901175
cg24601055	-0.00823425	-0.0103424	-0.00612608	0.00107562	-7.65537	1.92756e-14	-0.00823425	-0.0103424	-0.00612608	0.00107562	-7.65537	1.92756e-14	0.477106
cg13661827	-0.00910392	-0.0114348	-0.006773	0.00118927	-7.65507	1.93203e-14	-0.00918508	-0.0119704	-0.00639973	0.00142112	-6.46326	1.02472e-10	0.236727
cg15908709	0.00632923	0.0047087	0.00794975	0.000826812	7.65497	1.93351e-14	0.00632923	0.0047087	0.00794975	0.000826812	7.65497	1.93351e-14	0.672837
cg18137244	-0.00513818	-0.00645385	-0.00382252	0.000671271	-7.65441	1.94209e-14	-0.00513818	-0.00645385	-0.00382252	0.000671271	-7.65441	1.94209e-14	0.332222
cg25778871	-0.00488763	-0.00613949	-0.00363577	0.000638715	-7.65228	1.97447e-14	-0.00486136	-0.00782832	-0.00189439	0.00151378	-3.21139	0.00132093	0.0178105
cg12587615	0.0110109	0.00819016	0.0138317	0.0014392	7.65075	1.99814e-14	0.0111697	0.00547755	0.0168618	0.00290419	3.84605	0.000120038	0.0441222
cg15533023	-0.00574585	-0.00721857	-0.00427314	0.000751401	-7.64686	2.05952e-14	-0.00574585	-0.00721857	-0.00427314	0.000751401	-7.64686	2.05952e-14	0.73576
cg05626128	-0.00629814	-0.00791291	-0.00468337	0.000823878	-7.64451	2.09744e-14	-0.00648478	-0.00897002	-0.00399953	0.001268	-5.11416	3.15138e-07	0.134981
cg24633390	-0.00726041	-0.00912193	-0.00539889	0.000949772	-7.64437	2.09969e-14	-0.00722844	-0.00945105	-0.00500584	0.001134	-6.37428	1.83823e-10	0.233563
cg05955436	-0.00961005	-0.0120752	-0.00714494	0.00125774	-7.64076	2.15941e-14	-0.00961005	-0.0120752	-0.00714494	0.00125774	-7.64076	2.15941e-14	0.408423
cg22695729	-0.00402128	-0.00505301	-0.00298954	0.000526407	-7.63909	2.18756e-14	-0.00402128	-0.00505301	-0.00298954	0.000526407	-7.63909	2.18756e-14	0.973499
cg19035792	-0.00566417	-0.00711801	-0.00421032	0.00074177	-7.63601	2.24053e-14	-0.00578452	-0.0080377	-0.00353133	0.00114961	-5.03174	4.86047e-07	0.126398
cg22246785	-0.00809741	-0.0101759	-0.00601895	0.00106046	-7.63576	2.24496e-14	-0.00809741	-0.0101759	-0.00601895	0.00106046	-7.63576	2.24496e-14	0.891696
cg27246453	-0.011127	-0.0139844	-0.00826961	0.00145788	-7.63233	2.30543e-14	-0.011127	-0.0139844	-0.00826961	0.00145788	-7.63233	2.30543e-14	0.54162
cg02466798	-0.00690284	-0.00867575	-0.00512993	0.000904563	-7.63113	2.32704e-14	-0.00691635	-0.0088646	-0.0049681	0.000994021	-6.95795	3.4526e-12	0.27229
cg26272069	-0.00916203	-0.0115152	-0.00680884	0.00120063	-7.63102	2.32898e-14	-0.00916203	-0.0115152	-0.00680884	0.00120063	-7.63102	2.32898e-14	0.322272
cg06000144	0.00701998	0.00521658	0.00882337	0.000920116	7.62945	2.35765e-14	0.00716985	0.00403956	0.0103001	0.00159712	4.48925	7.14738e-06	0.0853849
cg01607849	-0.00707814	-0.00889649	-0.00525978	0.000927752	-7.62934	2.35953e-14	-0.00707814	-0.00889649	-0.00525978	0.000927752	-7.62934	2.35953e-14	0.651326
cg01287088	0.00777317	0.00577615	0.00977019	0.00101891	7.62894	2.36684e-14	0.00785173	0.00410866	0.0115948	0.00190976	4.11136	3.93339e-05	0.0612793
cg19628988	-0.0110497	-0.0138896	-0.00820984	0.00144894	-7.62605	2.42049e-14	-0.0110497	-0.0138896	-0.00820984	0.00144894	-7.62605	2.42049e-14	0.657651
cg18410271	-0.00781166	-0.00981967	-0.00580364	0.00102452	-7.62473	2.4455e-14	-0.00781166	-0.00981967	-0.00580364	0.00102452	-7.62473	2.4455e-14	0.431164
cg27563121	-0.00677376	-0.00851513	-0.0050324	0.000888468	-7.62409	2.45757e-14	-0.00692029	-0.00933408	-0.00450649	0.00123155	-5.61917	1.91882e-08	0.176297
cg27198696	-0.00627037	-0.00788292	-0.00465782	0.000822745	-7.62128	2.51167e-14	-0.00627037	-0.00788292	-0.00465782	0.000822745	-7.62128	2.51167e-14	0.371593
cg03005293	-0.010026	-0.0126053	-0.00744675	0.00131597	-7.61871	2.5622e-14	-0.0106576	-0.0181282	-0.00318698	0.0038116	-2.79609	0.00517249	0.00444131
cg20532887	-0.00643917	-0.00809587	-0.00478246	0.000845275	-7.61784	2.57961e-14	-0.00656559	-0.00943038	-0.00370081	0.00146165	-4.4919	7.05906e-06	0.0861562
cg00162806	0.00673429	0.00500115	0.00846743	0.00088427	7.61565	2.62363e-14	0.00710839	0.00345257	0.0107642	0.00186525	3.81096	0.000138426	0.0414615
cg12100791	-0.00469927	-0.00590899	-0.00348954	0.000617218	-7.61362	2.66525e-14	-0.00469927	-0.00590899	-0.00348954	0.000617218	-7.61362	2.66525e-14	0.967088
cg13597554	-0.0102868	-0.012935	-0.00763867	0.00135112	-7.61353	2.66706e-14	-0.0102868	-0.012935	-0.00763867	0.00135112	-7.61353	2.66706e-14	0.407721
cg17115737	-0.00792099	-0.00996013	-0.00588185	0.0010404	-7.61344	2.669e-14	-0.00815528	-0.0133642	-0.00294637	0.00265766	-3.0686	0.00215064	0.0110579
cg26686150	-0.00838255	-0.0105406	-0.00622451	0.00110106	-7.61317	2.67445e-14	-0.00838255	-0.0105406	-0.00622451	0.00110106	-7.61317	2.67445e-14	0.337268
cg14085952	0.00957709	0.00711151	0.0120427	0.00125797	7.61311	2.6757e-14	0.00963251	0.00662898	0.012636	0.00153244	6.28574	3.26299e-10	0.224742
cg01790464	0.00756351	0.0056155	0.00951152	0.0009939	7.60993	2.74246e-14	0.00776026	0.00440642	0.0111141	0.00171117	4.53506	5.75883e-06	0.0894991
cg06619077	-0.0096631	-0.0121536	-0.0071726	0.00127069	-7.60463	2.85727e-14	-0.0096631	-0.0121536	-0.0071726	0.00127069	-7.60463	2.85727e-14	0.444599
cg23429698	-0.00912543	-0.0114779	-0.00677292	0.00120028	-7.60274	2.89934e-14	-0.00912543	-0.0114779	-0.00677292	0.00120028	-7.60274	2.89934e-14	0.362787
cg04304802	-0.0109025	-0.0137132	-0.00809181	0.00143405	-7.60258	2.90278e-14	-0.0109025	-0.0137132	-0.00809181	0.00143405	-7.60258	2.90278e-14	0.964847
cg15175129	-0.00844829	-0.0106263	-0.00627028	0.00111125	-7.60251	2.90442e-14	-0.00844829	-0.0106263	-0.00627028	0.00111125	-7.60251	2.90442e-14	0.819313
cg04864179	-0.00905908	-0.0113956	-0.00672254	0.00119214	-7.59904	2.98344e-14	-0.00920935	-0.0143887	-0.00402999	0.00264258	-3.48498	0.000492165	0.027019
cg21941821	-0.00605652	-0.00762042	-0.00449262	0.000797924	-7.59034	3.19063e-14	-0.00610545	-0.0085623	-0.00364861	0.00125352	-4.87067	1.11222e-06	0.116851
cg08843623	-0.00529477	-0.0066623	-0.00392723	0.000697734	-7.58852	3.23583e-14	-0.00529226	-0.00694816	-0.00363637	0.00084486	-6.26407	3.75047e-10	0.225959
cg07556018	-0.00834214	-0.0104969	-0.00618735	0.0010994	-7.58788	3.25193e-14	-0.00834214	-0.0104969	-0.00618735	0.0010994	-7.58788	3.25193e-14	0.901132
cg17986992	0.0097698	0.007246	0.0122936	0.00128768	7.58715	3.27008e-14	0.0100145	0.00581525	0.0142138	0.00214252	4.67417	2.95142e-06	0.101006
cg09804616	-0.00690053	-0.00868359	-0.00511747	0.000909741	-7.58516	3.32079e-14	-0.00690053	-0.00868359	-0.00511747	0.000909741	-7.58516	3.32079e-14	0.906029
cg09419900	-0.00721421	-0.00907844	-0.00534998	0.000951156	-7.58467	3.33322e-14	-0.0072307	-0.00946334	-0.00499807	0.00113912	-6.34763	2.18662e-10	0.231342
cg11321035	-0.00673636	-0.00847739	-0.00499533	0.000888297	-7.58345	3.3649e-14	-0.00673636	-0.00847739	-0.00499533	0.000888297	-7.58345	3.3649e-14	0.519019
cg10803034	-0.00700848	-0.0088203	-0.00519665	0.000924418	-7.5815	3.41572e-14	-0.00733765	-0.0127758	-0.00189952	0.0027746	-2.64457	0.00817937	0.00293142
cg02449461	-0.00425617	-0.00535654	-0.00315581	0.000561421	-7.58107	3.42716e-14	-0.00425617	-0.00535654	-0.00315581	0.000561421	-7.58107	3.42716e-14	0.565611
cg01765174	-0.00656825	-0.00826672	-0.00486979	0.000866579	-7.57952	3.46839e-14	-0.00670255	-0.0117066	-0.00169853	0.00255312	-2.62524	0.00865875	0.00327095
cg15513620	-0.00734066	-0.00923921	-0.00544211	0.000968665	-7.57812	3.506e-14	-0.00734066	-0.00923921	-0.00544211	0.000968665	-7.57812	3.506e-14	0.523238
cg14691671	-0.00750951	-0.00945258	-0.00556645	0.000991376	-7.57484	3.5958e-14	-0.00750951	-0.00945258	-0.00556645	0.000991376	-7.57484	3.5958e-14	0.974252
cg16448636	0.00736186	0.00545696	0.00926676	0.000971905	7.57467	3.60038e-14	0.00755337	0.00441137	0.0106954	0.00160309	4.71176	2.45585e-06	0.10458
cg24355048	-0.00911486	-0.0114734	-0.00675636	0.00120334	-7.57465	3.60106e-14	-0.00903919	-0.014649	-0.00342938	0.0028622	-3.15813	0.00158786	0.017437
cg11864574	0.00960142	0.00711594	0.0120869	0.00126812	7.57136	3.69346e-14	0.0100245	0.00405519	0.0159938	0.00304562	3.29145	0.000996731	0.0178744
cg15288326	-0.00808407	-0.0101774	-0.00599071	0.00106806	-7.56892	3.76342e-14	-0.00808407	-0.0101774	-0.00599071	0.00106806	-7.56892	3.76342e-14	0.430229
cg05963604	-0.0111291	-0.0140112	-0.00824704	0.00147048	-7.56835	3.77987e-14	-0.0111291	-0.0140112	-0.00824704	0.00147048	-7.56835	3.77987e-14	0.620981
cg13455434	-0.0122597	-0.0154348	-0.0090846	0.00161998	-7.5678	3.79598e-14	-0.0122597	-0.0154348	-0.0090846	0.00161998	-7.5678	3.79598e-14	0.419176
cg24167372	0.0046572	0.00345025	0.00586415	0.0006158	7.56284	3.94351e-14	0.0049585	0.00224972	0.00766728	0.00138206	3.58777	0.000333519	0.0307469
cg08260891	-0.00529115	-0.00666256	-0.00391974	0.000699712	-7.56189	3.97255e-14	-0.00529115	-0.00666256	-0.00391974	0.000699712	-7.56189	3.97255e-14	0.586496
cg15954235	-0.00802623	-0.0101075	-0.00594492	0.00106192	-7.55826	4.08488e-14	-0.00805021	-0.0106894	-0.00541104	0.00134654	-5.97844	2.25281e-09	0.205097
cg20388732	-0.00443811	-0.00558925	-0.00328696	0.000587331	-7.5564	4.14374e-14	-0.00444969	-0.0056902	-0.00320918	0.000632925	-7.03037	2.05992e-12	0.282317
cg01449715	-0.00595862	-0.00750477	-0.00441247	0.000788866	-7.5534	4.24046e-14	-0.00596597	-0.00762868	-0.00430326	0.000848337	-7.03254	2.02806e-12	0.282452
cg01926614	-0.00530431	-0.00668069	-0.00392793	0.000702248	-7.55333	4.24277e-14	-0.00530431	-0.00668069	-0.00392793	0.000702248	-7.55333	4.24277e-14	0.92871
cg00601836	0.0129583	0.0095956	0.016321	0.00171571	7.55277	4.26101e-14	0.0133729	0.00823103	0.0185148	0.00262346	5.09744	3.44282e-07	0.139741
cg12798992	-0.00612658	-0.00771718	-0.00453597	0.000811549	-7.54924	4.37809e-14	-0.00612658	-0.00771718	-0.00453597	0.000811549	-7.54924	4.37809e-14	0.86744
cg12325286	-0.00566917	-0.00714225	-0.0041961	0.000751584	-7.54297	4.59391e-14	-0.00560726	-0.00809516	-0.00311936	0.00126936	-4.41739	9.98982e-06	0.0920438
cg08473752	-0.0112202	-0.0141357	-0.0083047	0.00148753	-7.54284	4.59837e-14	-0.0112202	-0.0141357	-0.0083047	0.00148753	-7.54284	4.59837e-14	0.817396
cg02642117	-0.00567502	-0.00715019	-0.00419986	0.000752651	-7.54005	4.69795e-14	-0.00567502	-0.00715019	-0.00419986	0.000752651	-7.54005	4.69795e-14	0.557272
cg19295068	-0.0103708	-0.0130675	-0.00767422	0.00137585	-7.53775	4.78158e-14	-0.0104864	-0.014314	-0.00665877	0.0019529	-5.36965	7.88902e-08	0.157978
cg24024661	-0.00836283	-0.0105391	-0.00618652	0.00111038	-7.53149	5.0163e-14	-0.00836283	-0.0105391	-0.00618652	0.00111038	-7.53149	5.0163e-14	0.964614
cg21720802	0.00789949	0.0058435	0.00995549	0.001049	7.53053	5.05351e-14	0.00789949	0.0058435	0.00995549	0.001049	7.53053	5.05351e-14	0.339534
cg02832697	0.00547175	0.00404701	0.00689649	0.000726923	7.52728	5.181e-14	0.00563236	0.000478702	0.010786	0.00262947	2.14202	0.0321921	0.000306935
cg17043722	-0.00713533	-0.0089937	-0.00527696	0.000948165	-7.52541	5.25539e-14	-0.00713533	-0.0089937	-0.00527696	0.000948165	-7.52541	5.25539e-14	0.515412
cg11721610	-0.0133064	-0.0167722	-0.00984055	0.00176831	-7.5249	5.27614e-14	-0.0135652	-0.0202738	-0.0068565	0.00342286	-3.96311	7.39782e-05	0.0541017
cg18700940	-0.00946364	-0.0119289	-0.00699838	0.00125781	-7.5239	5.31643e-14	-0.00946364	-0.0119289	-0.00699838	0.00125781	-7.5239	5.31643e-14	0.923039
cg18642234	-0.00631301	-0.0079576	-0.00466842	0.000839092	-7.52362	5.32809e-14	-0.00631301	-0.0079576	-0.00466842	0.000839092	-7.52362	5.32809e-14	0.480569
cg10112265	-0.00539706	-0.00680311	-0.00399102	0.000717382	-7.52327	5.34225e-14	-0.00539706	-0.00680311	-0.00399102	0.000717382	-7.52327	5.34225e-14	0.732952
cg07243147	-0.00883962	-0.0111437	-0.0065356	0.00117555	-7.51959	5.49475e-14	-0.00883962	-0.0111437	-0.0065356	0.00117555	-7.51959	5.49475e-14	0.726498
cg12491115	0.00793578	0.00586703	0.0100045	0.0010555	7.51848	5.54174e-14	0.00793578	0.00586703	0.0100045	0.0010555	7.51848	5.54174e-14	0.464872
cg23309046	-0.00523647	-0.0066016	-0.00387134	0.000696506	-7.5182	5.55369e-14	-0.00523647	-0.0066016	-0.00387134	0.000696506	-7.5182	5.55369e-14	0.812416
cg14752089	-0.00993641	-0.0125269	-0.00734589	0.00132171	-7.51781	5.56998e-14	-0.00993641	-0.0125269	-0.00734589	0.00132171	-7.51781	5.56998e-14	0.391298
cg03640151	-0.00551556	-0.00695358	-0.00407754	0.000733697	-7.51749	5.58361e-14	-0.00569999	-0.00800444	-0.00339555	0.00117576	-4.84792	1.24762e-06	0.120132
cg04845871	-0.00655013	-0.00825809	-0.00484218	0.000871424	-7.51659	5.6224e-14	-0.00655256	-0.00832204	-0.00478309	0.000902811	-7.25795	3.9299e-13	0.300243
cg12392104	-0.00712799	-0.00898683	-0.00526916	0.000948402	-7.51579	5.65686e-14	-0.00712799	-0.00898683	-0.00526916	0.000948402	-7.51579	5.65686e-14	0.872358
cg20208398	-0.011704	-0.0147563	-0.00865179	0.0015573	-7.51562	5.66432e-14	-0.011704	-0.0147563	-0.00865179	0.0015573	-7.51562	5.66432e-14	0.575464
cg20181887	-0.010493	-0.0132296	-0.00775636	0.00139625	-7.51511	5.6863e-14	-0.010493	-0.0132296	-0.00775636	0.00139625	-7.51511	5.6863e-14	0.975377
cg27343900	-0.00513699	-0.00647675	-0.00379724	0.000683561	-7.51505	5.689e-14	-0.00513699	-0.00647675	-0.00379724	0.000683561	-7.51505	5.689e-14	0.838246
cg17260706	-0.00498874	-0.00629013	-0.00368734	0.000663987	-7.5133	5.76556e-14	-0.00498874	-0.00629013	-0.00368734	0.000663987	-7.5133	5.76556e-14	0.820331
cg15445281	-0.00749513	-0.00945042	-0.00553983	0.000997617	-7.51303	5.77748e-14	-0.00750442	-0.00949847	-0.00551037	0.00101739	-7.37613	1.62952e-13	0.308989
cg00920892	0.0095267	0.00704101	0.0120124	0.00126823	7.51179	5.83262e-14	0.00956956	0.00648669	0.0126524	0.00157292	6.08394	1.17262e-09	0.215696
cg27377289	0.0109551	0.00809621	0.013814	0.00145864	7.51049	5.89054e-14	0.0109535	0.00541805	0.0164889	0.00282425	3.87837	0.000105159	0.0528405
cg10078415	-0.0100593	-0.0126847	-0.00743389	0.00133952	-7.50965	5.92858e-14	-0.0102533	-0.0147801	-0.00572644	0.00230966	-4.43931	9.02488e-06	0.0869296
cg10517535	0.00938023	0.00693114	0.0118293	0.00124956	7.50682	6.05813e-14	0.00949806	0.0042416	0.0147545	0.00268192	3.54152	0.000397834	0.0321082
cg04031093	-0.0120814	-0.0152364	-0.0089264	0.00160974	-7.50522	6.13253e-14	-0.0120814	-0.0152364	-0.0089264	0.00160974	-7.50522	6.13253e-14	0.936653
cg21444731	0.00756901	0.0055919	0.00954612	0.00100875	7.50338	6.21944e-14	0.00756901	0.0055919	0.00954612	0.00100875	7.50338	6.21944e-14	0.330215
cg03030757	-0.00544624	-0.00686927	-0.00402321	0.000726049	-7.5012	6.32353e-14	-0.00544624	-0.00686927	-0.00402321	0.000726049	-7.5012	6.32353e-14	0.901913
cg17209188	-0.0100397	-0.0126632	-0.00741631	0.00133851	-7.50068	6.34885e-14	-0.0100485	-0.0127607	-0.00733624	0.00138382	-7.26139	3.83132e-13	0.3015
cg09152259	-0.00860713	-0.0108563	-0.00635792	0.00114757	-7.50028	6.36826e-14	-0.0086387	-0.0112257	-0.00605173	0.0013199	-6.54494	5.95178e-11	0.251066
cg14556762	-0.00945058	-0.0119208	-0.00698037	0.00126033	-7.49847	6.45647e-14	-0.00964804	-0.0128608	-0.00643526	0.0016392	-5.88581	3.96116e-09	0.208356
cg26818820	-0.0056028	-0.00706766	-0.00413794	0.000747391	-7.49647	6.55587e-14	-0.0056028	-0.00706766	-0.00413794	0.000747391	-7.49647	6.55587e-14	0.947688
cg27429749	-0.00802252	-0.01012	-0.00592501	0.00107018	-7.49644	6.55736e-14	-0.00802252	-0.01012	-0.00592501	0.00107018	-7.49644	6.55736e-14	0.621429
cg03663556	-0.00780374	-0.00984446	-0.00576302	0.0010412	-7.49492	6.63368e-14	-0.00758526	-0.0106398	-0.00453073	0.00155846	-4.86715	1.1322e-06	0.14562
cg08701183	0.00764506	0.00564578	0.00964435	0.00102006	7.4947	6.64513e-14	0.0076984	0.00411331	0.0112835	0.00182916	4.20871	2.56837e-05	0.073176
cg25850808	-0.00747274	-0.00942732	-0.00551816	0.000997252	-7.49333	6.71472e-14	-0.00747274	-0.00942732	-0.00551816	0.000997252	-7.49333	6.71472e-14	0.631608
cg26561681	-0.0143705	-0.0181293	-0.0106117	0.0019178	-7.49322	6.7202e-14	-0.0144084	-0.021799	-0.00701788	0.00377077	-3.82109	0.000132862	0.0492956
cg24152732	-0.00808466	-0.0102	-0.0059693	0.00107929	-7.49074	6.84863e-14	-0.00808466	-0.0102	-0.0059693	0.00107929	-7.49074	6.84863e-14	0.679685
cg06567290	-0.009428	-0.0118952	-0.00696084	0.00125878	-7.4898	6.8979e-14	-0.009428	-0.0118952	-0.00696084	0.00125878	-7.4898	6.8979e-14	0.715482
cg04891053	-0.00858173	-0.0108281	-0.00633539	0.00114611	-7.4877	7.00903e-14	-0.00858173	-0.0108281	-0.00633539	0.00114611	-7.4877	7.00903e-14	0.569111
cg06069616	-0.00728752	-0.00919582	-0.00537923	0.000973638	-7.48484	7.16358e-14	-0.00728752	-0.00919582	-0.00537923	0.000973638	-7.48484	7.16358e-14	0.481989
cg01137047	-0.00827647	-0.0104438	-0.0061091	0.00110582	-7.48446	7.18437e-14	-0.00830908	-0.0108775	-0.00574064	0.00131046	-6.3406	2.2887e-10	0.236871
cg03120555	-0.0147813	-0.0186522	-0.0109103	0.00197502	-7.4841	7.20414e-14	-0.016349	-0.0277578	-0.00494021	0.00582093	-2.80866	0.0049748	0.00501798
cg19008371	-0.00634546	-0.00800765	-0.00468327	0.000848071	-7.48223	7.30726e-14	-0.00634546	-0.00800765	-0.00468327	0.000848071	-7.48223	7.30726e-14	0.951088
cg21205139	-0.00778492	-0.00982435	-0.00574549	0.00104055	-7.48158	7.3437e-14	-0.00778492	-0.00982435	-0.00574549	0.00104055	-7.48158	7.3437e-14	0.761902
cg02849507	-0.00839103	-0.0105907	-0.00619133	0.00112232	-7.47651	7.63213e-14	-0.00860218	-0.0133208	-0.00388352	0.00240752	-3.57305	0.000352854	0.0329914
cg16597079	-0.00534472	-0.00674594	-0.00394349	0.000714922	-7.47594	7.66537e-14	-0.00534472	-0.00674594	-0.00394349	0.000714922	-7.47594	7.66537e-14	0.713838
cg01468420	-0.00396731	-0.00500746	-0.00292715	0.000530702	-7.47558	7.68613e-14	-0.00396731	-0.00500746	-0.00292715	0.000530702	-7.47558	7.68613e-14	0.863956
cg05910443	-0.00888382	-0.0112133	-0.00655437	0.00118852	-7.4747	7.73813e-14	-0.00888382	-0.0112133	-0.00655437	0.00118852	-7.4747	7.73813e-14	0.599756
cg25288155	0.00549643	0.00405502	0.00693785	0.00073543	7.47377	7.79273e-14	0.0059638	0.00155039	0.0103772	0.00225178	2.64848	0.00808543	0.00290139
cg07051721	-0.0101563	-0.012822	-0.00749063	0.00136008	-7.46745	8.17666e-14	-0.0101563	-0.012822	-0.00749063	0.00136008	-7.46745	8.17666e-14	0.615862
cg15078061	0.00629167	0.00464018	0.00794316	0.000842613	7.46685	8.21372e-14	0.00656013	0.00331033	0.00980992	0.00165809	3.95644	7.60763e-05	0.0545631
cg05204193	-0.011098	-0.0140123	-0.0081836	0.00148695	-7.46359	8.41942e-14	-0.0113428	-0.0152807	-0.00740489	0.00200917	-5.6455	1.64698e-08	0.189214
cg13832441	-0.00717304	-0.00905675	-0.00528933	0.000961093	-7.46342	8.43071e-14	-0.00717304	-0.00905675	-0.00528933	0.000961093	-7.46342	8.43071e-14	0.465269
cg26581729	-0.00561758	-0.00709361	-0.00414155	0.000753089	-7.45939	8.69246e-14	-0.00565305	-0.00743516	-0.00387094	0.000909258	-6.21721	5.06064e-10	0.22924
cg00086710	-0.00941463	-0.0118884	-0.00694085	0.00126216	-7.45917	8.70706e-14	-0.00941463	-0.0118884	-0.00694085	0.00126216	-7.45917	8.70706e-14	0.476023
cg15304308	-0.00931302	-0.0117606	-0.00686539	0.00124881	-7.4575	8.81765e-14	-0.00931302	-0.0117606	-0.00686539	0.00124881	-7.4575	8.81765e-14	0.961407
cg14190761	-0.00271124	-0.00342388	-0.00199859	0.000363602	-7.4566	8.87807e-14	-0.00271124	-0.00342388	-0.00199859	0.000363602	-7.4566	8.87807e-14	0.621828
cg08896420	-0.00658991	-0.0083231	-0.00485672	0.000884298	-7.45214	9.18373e-14	-0.00658991	-0.0083231	-0.00485672	0.000884298	-7.45214	9.18373e-14	0.434465
cg06928797	-0.00638663	-0.00806656	-0.00470671	0.00085712	-7.45127	9.24425e-14	-0.00638663	-0.00806656	-0.00470671	0.00085712	-7.45127	9.24425e-14	0.877125
cg26780125	-0.0092051	-0.0116271	-0.00678306	0.00123576	-7.44894	9.4091e-14	-0.0092051	-0.0116271	-0.00678306	0.00123576	-7.44894	9.4091e-14	0.422088
cg10919111	-0.00848533	-0.0107182	-0.00625243	0.00113925	-7.44814	9.46627e-14	-0.00866816	-0.0134047	-0.00393163	0.00241664	-3.58686	0.000334679	0.0347169
cg25391820	-0.00501896	-0.00633983	-0.00369808	0.000673929	-7.4473	9.52667e-14	-0.00501896	-0.00633983	-0.00369808	0.000673929	-7.4473	9.52667e-14	0.723535
cg13598881	-0.0073281	-0.00925695	-0.00539926	0.00098412	-7.44635	9.59579e-14	-0.00731835	-0.00944817	-0.00518853	0.00108666	-6.7347	1.64267e-11	0.269703
cg13299776	-0.00696014	-0.00879228	-0.005128	0.000934784	-7.44573	9.64128e-14	-0.00696014	-0.00879228	-0.005128	0.000934784	-7.44573	9.64128e-14	0.335251
cg16153042	-0.00830508	-0.0104923	-0.00611782	0.00111597	-7.44203	9.91524e-14	-0.00830508	-0.0104923	-0.00611782	0.00111597	-7.44203	9.91524e-14	0.58202
cg07447742	0.00710775	0.00523546	0.00898004	0.000955269	7.44058	1.00246e-13	0.00757947	0.00159591	0.013563	0.0030529	2.48272	0.0130385	0.00163945
cg26689780	-0.00782841	-0.0098909	-0.00576591	0.00105231	-7.43924	1.01267e-13	-0.00782841	-0.0098909	-0.00576591	0.00105231	-7.43924	1.01267e-13	0.454055
cg03958883	-0.00721872	-0.00912075	-0.00531669	0.000970439	-7.43861	1.01747e-13	-0.00721872	-0.00912075	-0.00531669	0.000970439	-7.43861	1.01747e-13	0.912498
cg01108112	-0.00565352	-0.00714328	-0.00416377	0.000760092	-7.43795	1.02262e-13	-0.00610755	-0.00943762	-0.00277747	0.00169905	-3.59469	0.000324782	0.0352728
cg04176246	-0.0055142	-0.00696764	-0.00406076	0.000741564	-7.43591	1.0385e-13	-0.0055142	-0.00696764	-0.00406076	0.000741564	-7.43591	1.0385e-13	0.481273
cg26416887	-0.00810937	-0.0102482	-0.00597057	0.00109125	-7.4313	1.07533e-13	-0.00810937	-0.0102482	-0.00597057	0.00109125	-7.4313	1.07533e-13	0.720882
cg03566174	-0.00531777	-0.00672058	-0.00391497	0.00071573	-7.42986	1.08713e-13	-0.00531777	-0.00672058	-0.00391497	0.00071573	-7.42986	1.08713e-13	0.844657
cg05063952	0.0044777	0.00329648	0.00565892	0.000602674	7.42971	1.08834e-13	0.00460147	0.00128011	0.00792283	0.0016946	2.71537	0.00662018	0.00507716
cg19871388	0.00782214	0.00575752	0.00988677	0.0010534	7.42561	1.12261e-13	0.00801989	0.00420448	0.0118353	0.00194667	4.11979	3.79218e-05	0.0672117
cg12646820	0.00681693	0.0050173	0.00861655	0.000918193	7.42429	1.1339e-13	0.00699673	-0.000163196	0.0141567	0.00365309	1.91529	0.0554555	7.09461e-05
cg10068437	0.00483116	0.00355563	0.00610668	0.000650788	7.42355	1.14026e-13	0.00497434	0.0011414	0.00880728	0.00195562	2.54361	0.0109712	0.00274528
cg06596075	-0.00793547	-0.0100308	-0.0058402	0.00106904	-7.423	1.14498e-13	-0.00793547	-0.0100308	-0.0058402	0.00106904	-7.423	1.14498e-13	0.577757
cg16548911	-0.00952636	-0.0120424	-0.00701036	0.0012837	-7.42103	1.16214e-13	-0.00950669	-0.0125984	-0.00641503	0.00157741	-6.02679	1.67249e-09	0.219324
cg14609407	-0.0092165	-0.0116508	-0.0067822	0.00124201	-7.42063	1.16565e-13	-0.00932737	-0.0135785	-0.00507627	0.00216897	-4.30037	1.70514e-05	0.0815423
cg27642528	-0.00565971	-0.0071548	-0.00416461	0.000762819	-7.41946	1.176e-13	-0.0061469	-0.010124	-0.00216977	0.00202919	-3.02925	0.00245165	0.0106637
cg16116203	0.00580535	0.00427039	0.00734032	0.00078316	7.41273	1.23725e-13	0.00599682	0.00280187	0.00919176	0.0016301	3.6788	0.000234338	0.0395824
cg27648858	-0.00908013	-0.0114817	-0.00667859	0.0012253	-7.41055	1.25776e-13	-0.00908013	-0.0114817	-0.00667859	0.0012253	-7.41055	1.25776e-13	0.416448
cg14864103	-0.00756395	-0.00956456	-0.00556334	0.00102074	-7.41028	1.26034e-13	-0.00756395	-0.00956456	-0.00556334	0.00102074	-7.41028	1.26034e-13	0.649172
cg26215727	-0.00874886	-0.0110629	-0.00643481	0.00118066	-7.41014	1.26163e-13	-0.00874886	-0.0110629	-0.00643481	0.00118066	-7.41014	1.26163e-13	0.484864
cg05824594	-0.00759291	-0.00960125	-0.00558457	0.00102468	-7.41001	1.2629e-13	-0.00759291	-0.00960125	-0.00558457	0.00102468	-7.41001	1.2629e-13	0.800315
cg26024874	0.00855661	0.00629309	0.0108201	0.00115487	7.40913	1.27134e-13	0.00876998	0.00420725	0.0133327	0.00232797	3.76722	0.000165073	0.0453246
cg07285673	-0.00447951	-0.0056645	-0.00329452	0.000604597	-7.40909	1.27173e-13	-0.00447951	-0.0056645	-0.00329452	0.000604597	-7.40909	1.27173e-13	0.40175
cg01055591	-0.0075477	-0.0095449	-0.00555049	0.001019	-7.40697	1.2922e-13	-0.00810938	-0.0132049	-0.00301389	0.00259979	-3.11925	0.00181314	0.0136266
cg20527168	-0.00369222	-0.00466949	-0.00271495	0.000498615	-7.40494	1.3121e-13	-0.00369222	-0.00466949	-0.00271495	0.000498615	-7.40494	1.3121e-13	0.942824
cg11196848	0.00801238	0.00589145	0.0101333	0.00108212	7.4043	1.31844e-13	0.00811268	0.00487325	0.0113521	0.0016528	4.90844	9.18051e-07	0.128448
cg02329670	-0.00541936	-0.00685397	-0.00398475	0.000731956	-7.40395	1.32196e-13	-0.00532763	-0.00725225	-0.00340301	0.000981967	-5.42547	5.78021e-08	0.186917
cg22740489	-0.00546241	-0.00690885	-0.00401597	0.000737995	-7.40169	1.34464e-13	-0.00546241	-0.00690885	-0.00401597	0.000737995	-7.40169	1.34464e-13	0.473128
cg11526198	-0.00396702	-0.00501766	-0.00291637	0.000536053	-7.40043	1.35749e-13	-0.00396702	-0.00501766	-0.00291637	0.000536053	-7.40043	1.35749e-13	0.487559
cg01987202	-0.00930355	-0.0117676	-0.00683949	0.0012572	-7.40023	1.35946e-13	-0.00930355	-0.0117676	-0.00683949	0.0012572	-7.40023	1.35946e-13	0.675365
cg02216481	-0.00782295	-0.00989506	-0.00575084	0.00105722	-7.39956	1.36634e-13	-0.00782295	-0.00989506	-0.00575084	0.00105722	-7.39956	1.36634e-13	0.387251
cg08534016	-0.0103424	-0.0130818	-0.0076029	0.00139771	-7.39951	1.36687e-13	-0.0103723	-0.0134121	-0.00733239	0.00155098	-6.68755	2.26935e-11	0.26802
cg08234504	-0.00468188	-0.00592203	-0.00344173	0.000632742	-7.39936	1.36844e-13	-0.00468188	-0.00592203	-0.00344173	0.000632742	-7.39936	1.36844e-13	0.624232
cg26262157	-0.00824147	-0.0104251	-0.00605784	0.00111412	-7.3973	1.38981e-13	-0.00830288	-0.0110624	-0.00554335	0.00140795	-5.89714	3.69856e-09	0.208246
cg05462570	-0.00468014	-0.00592028	-0.00344	0.000632735	-7.39668	1.39628e-13	-0.00468014	-0.00592028	-0.00344	0.000632735	-7.39668	1.39628e-13	0.833869
cg02291556	-0.00577033	-0.00729935	-0.00424131	0.000780126	-7.39667	1.39645e-13	-0.00577033	-0.00729935	-0.00424131	0.000780126	-7.39667	1.39645e-13	0.402294
cg19152255	-0.012437	-0.015735	-0.00913894	0.0016827	-7.39108	1.45644e-13	-0.012437	-0.015735	-0.00913894	0.0016827	-7.39108	1.45644e-13	0.757308
cg24126180	-0.00621292	-0.00786054	-0.00456531	0.000840635	-7.39075	1.46006e-13	-0.00621292	-0.00786054	-0.00456531	0.000840635	-7.39075	1.46006e-13	0.517802
cg13492245	-0.00824404	-0.0104315	-0.00605655	0.00111609	-7.38653	1.50706e-13	-0.00835758	-0.0118259	-0.00488927	0.00176958	-4.72292	2.32485e-06	0.1146
cg04188920	-0.00995055	-0.0125911	-0.00730996	0.00134726	-7.38575	1.51601e-13	-0.0104918	-0.017356	-0.00362757	0.00350222	-2.99576	0.00273766	0.0105609
cg20274462	-0.00597841	-0.0075653	-0.00439151	0.000809654	-7.3839	1.53721e-13	-0.00597841	-0.0075653	-0.00439151	0.000809654	-7.3839	1.53721e-13	0.646355
cg26840590	-0.0058537	-0.00740751	-0.0042999	0.000792773	-7.38383	1.53795e-13	-0.0058537	-0.00740751	-0.0042999	0.000792773	-7.38383	1.53795e-13	0.518609
cg09993699	-0.00555509	-0.00702964	-0.00408054	0.000752335	-7.38381	1.53827e-13	-0.00555799	-0.00714351	-0.00397246	0.000808956	-6.87057	6.39457e-12	0.282301
cg13487983	-0.00411697	-0.00520986	-0.00302407	0.000557608	-7.38326	1.54464e-13	-0.00409912	-0.00527111	-0.00292713	0.000597967	-6.85509	7.12659e-12	0.287
cg18033092	-0.00818318	-0.0103562	-0.00601017	0.0011087	-7.38089	1.57231e-13	-0.00832005	-0.01132	-0.00532009	0.00153062	-5.43574	5.45689e-08	0.173198
cg06562888	0.0064288	0.00472145	0.00813616	0.000871116	7.37996	1.58339e-13	0.00650178	0.00265524	0.0103483	0.00196256	3.31291	0.00092331	0.0244109
cg18709110	-0.00826026	-0.0104544	-0.00606609	0.0011195	-7.37855	1.60017e-13	-0.00831453	-0.0112087	-0.00542036	0.00147664	-5.6307	1.79475e-08	0.188278
cg13607205	-0.00875412	-0.0110799	-0.00642839	0.00118662	-7.37737	1.6145e-13	-0.00866707	-0.011387	-0.00594716	0.00138774	-6.24548	4.22504e-10	0.248864
cg20043649	-0.012726	-0.0161072	-0.00934477	0.00172515	-7.37675	1.62198e-13	-0.012726	-0.0161072	-0.00934477	0.00172515	-7.37675	1.62198e-13	0.903437
cg04682802	-0.0127682	-0.0161615	-0.00937499	0.00173128	-7.37501	1.64327e-13	-0.0127682	-0.0161615	-0.00937499	0.00173128	-7.37501	1.64327e-13	0.981367
cg02992639	0.00653412	0.00479739	0.00827086	0.000886106	7.37398	1.65614e-13	0.00680635	0.00292161	0.0106911	0.00198205	3.434	0.000594746	0.027486
cg07116972	-0.00774897	-0.00980939	-0.00568855	0.00105125	-7.37117	1.69142e-13	-0.00774897	-0.00980939	-0.00568855	0.00105125	-7.37117	1.69142e-13	0.321085
cg10287970	-0.0105579	-0.0133661	-0.00774965	0.00143279	-7.36875	1.72232e-13	-0.0105258	-0.0138109	-0.00724073	0.00167611	-6.27993	3.38722e-10	0.24263
cg03706086	-0.00979172	-0.0123968	-0.00718666	0.00132914	-7.36697	1.74544e-13	-0.0101426	-0.014228	-0.00605717	0.00208445	-4.86586	1.13963e-06	0.130971
cg08761535	-0.00467239	-0.00591576	-0.00342903	0.00063438	-7.36529	1.76756e-13	-0.00467239	-0.00591576	-0.00342903	0.00063438	-7.36529	1.76756e-13	0.847081
cg01455178	-0.00718093	-0.00909212	-0.00526974	0.000975114	-7.3642	1.78215e-13	-0.00718093	-0.00909212	-0.00526974	0.000975114	-7.3642	1.78215e-13	0.4601
cg13441156	-0.012695	-0.0160741	-0.00931594	0.00172405	-7.36348	1.79179e-13	-0.0128612	-0.0173809	-0.0083415	0.002306	-5.57726	2.4433e-08	0.185231
cg20717932	-0.00644595	-0.00816225	-0.00472965	0.00087568	-7.36108	1.82427e-13	-0.00652666	-0.00995642	-0.00309691	0.00174991	-3.72972	0.000191691	0.0460664
cg13033086	-0.00757639	-0.00959376	-0.00555901	0.00102929	-7.36076	1.82861e-13	-0.0076758	-0.0102888	-0.00506279	0.0013332	-5.75745	8.53965e-09	0.200441
cg16710042	-0.0059607	-0.00754792	-0.00437349	0.000809818	-7.36054	1.83164e-13	-0.0059607	-0.00754792	-0.00437349	0.000809818	-7.36054	1.83164e-13	0.640726
cg08394896	-0.00730203	-0.00924664	-0.00535741	0.000992171	-7.35965	1.84398e-13	-0.00730203	-0.00924664	-0.00535741	0.000992171	-7.35965	1.84398e-13	0.611498
cg14186336	-0.00863897	-0.0109398	-0.00633811	0.00117393	-7.35903	1.85247e-13	-0.00872806	-0.01207	-0.00538615	0.00170509	-5.11883	3.07437e-07	0.14794
cg19863740	-0.00528293	-0.00669004	-0.00387583	0.000717925	-7.35862	1.85822e-13	-0.00528293	-0.00669004	-0.00387583	0.000717925	-7.35862	1.85822e-13	0.597444
cg10857250	-0.00928717	-0.0117618	-0.00681256	0.00126258	-7.3557	1.89935e-13	-0.00928717	-0.0117618	-0.00681256	0.00126258	-7.3557	1.89935e-13	0.873312
cg09535924	-0.00690157	-0.00874099	-0.00506216	0.000938496	-7.35386	1.92557e-13	-0.00690157	-0.00874099	-0.00506216	0.000938496	-7.35386	1.92557e-13	0.81446
cg13590277	-0.00628355	-0.00795838	-0.00460872	0.000854521	-7.3533	1.93379e-13	-0.00628355	-0.00795838	-0.00460872	0.000854521	-7.3533	1.93379e-13	0.514112
cg27107685	-0.00679315	-0.00860403	-0.00498227	0.000923935	-7.35242	1.94655e-13	-0.00708966	-0.0110412	-0.00313807	0.00201615	-3.51643	0.0004374	0.0319429
cg04121771	-0.00906783	-0.0114856	-0.00665011	0.00123355	-7.35098	1.96754e-13	-0.00915111	-0.0123791	-0.00592308	0.00164698	-5.55628	2.75579e-08	0.183855
cg20645040	-0.00674067	-0.00853827	-0.00494307	0.000917161	-7.3495	1.98955e-13	-0.00674067	-0.00853827	-0.00494307	0.000917161	-7.3495	1.98955e-13	0.656066
cg19607845	-0.0148571	-0.0188193	-0.0108949	0.00202157	-7.34926	1.993e-13	-0.0151029	-0.0217321	-0.00847362	0.00338232	-4.46523	7.99823e-06	0.0961779
cg22039357	-0.00887255	-0.0112397	-0.00650542	0.00120774	-7.34639	2.03631e-13	-0.0088938	-0.0114273	-0.00636032	0.00129262	-6.88046	5.96583e-12	0.285487
cg07712198	-0.0104478	-0.0132355	-0.00766014	0.00142231	-7.34568	2.04713e-13	-0.0105271	-0.0138272	-0.00722694	0.00168377	-6.25207	4.05043e-10	0.239744
cg14082061	-0.00452225	-0.00572938	-0.00331513	0.00061589	-7.34264	2.09428e-13	-0.00451974	-0.00575759	-0.00328189	0.000631568	-7.15637	8.28399e-13	0.305303
cg01381829	0.00825231	0.0060494	0.0104552	0.00112395	7.34222	2.10082e-13	0.00825231	0.0060494	0.0104552	0.00112395	7.34222	2.10082e-13	0.659527
cg04860432	-0.00872516	-0.0110549	-0.0063954	0.00118868	-7.34021	2.13253e-13	-0.00876258	-0.0116839	-0.00584129	0.00149048	-5.87903	4.12688e-09	0.21053
cg12591668	-0.0115201	-0.0145973	-0.00844295	0.00157002	-7.33759	2.17481e-13	-0.0115201	-0.0145973	-0.00844295	0.00157002	-7.33759	2.17481e-13	0.424367
cg22455527	-0.0075044	-0.00950903	-0.00549978	0.00102279	-7.33721	2.18088e-13	-0.0075044	-0.00950903	-0.00549978	0.00102279	-7.33721	2.18088e-13	0.750344
cg05260469	-0.00712497	-0.00902835	-0.00522159	0.000971131	-7.33677	2.18805e-13	-0.00712497	-0.00902835	-0.00522159	0.000971131	-7.33677	2.18805e-13	0.382202
cg24159436	-0.00871179	-0.0110394	-0.0063842	0.00118757	-7.33583	2.20348e-13	-0.00871179	-0.0110394	-0.0063842	0.00118757	-7.33583	2.20348e-13	0.470946
cg26585452	0.0112592	0.00825053	0.0142679	0.00153507	7.33466	2.22285e-13	0.0112592	0.00825053	0.0142679	0.00153507	7.33466	2.22285e-13	0.673369
cg24324628	0.00580499	0.00425348	0.00735649	0.000791601	7.33323	2.24678e-13	0.00634949	0.00166243	0.0110366	0.0023914	2.65513	0.00792772	0.00349837
cg27592794	-0.00836148	-0.0105964	-0.00612652	0.00114031	-7.33266	2.25624e-13	-0.00836148	-0.0105964	-0.00612652	0.00114031	-7.33266	2.25624e-13	0.712136
cg22274117	-0.010927	-0.0138483	-0.00800558	0.00149052	-7.33094	2.28541e-13	-0.010927	-0.0138483	-0.00800558	0.00149052	-7.33094	2.28541e-13	0.469808
cg13237068	-0.0114047	-0.0144545	-0.00835492	0.00155604	-7.3293	2.31351e-13	-0.0114041	-0.0154838	-0.00732432	0.00208154	-5.47867	4.28534e-08	0.18099
cg20775254	-0.00514634	-0.0065226	-0.00377007	0.000702188	-7.329	2.3188e-13	-0.00514634	-0.0065226	-0.00377007	0.000702188	-7.329	2.3188e-13	0.592167
cg00660272	-0.00457946	-0.00580419	-0.00335474	0.000624871	-7.32865	2.32484e-13	-0.00472474	-0.00691305	-0.00253644	0.0011165	-4.23173	2.31897e-05	0.0789351
cg03217995	-0.00867999	-0.0110014	-0.00635854	0.00118443	-7.32839	2.32934e-13	-0.00867999	-0.0110014	-0.00635854	0.00118443	-7.32839	2.32934e-13	0.866991
cg21118367	-0.00393488	-0.00498745	-0.0028823	0.000537037	-7.32701	2.3534e-13	-0.00393488	-0.00498745	-0.0028823	0.000537037	-7.32701	2.3534e-13	0.789291
cg16810293	-0.00749643	-0.00950181	-0.00549105	0.00102317	-7.32666	2.35953e-13	-0.00749643	-0.00950181	-0.00549105	0.00102317	-7.32666	2.35953e-13	0.36877
cg23240927	-0.0106131	-0.013454	-0.0077722	0.00144948	-7.32204	2.44231e-13	-0.0106131	-0.013454	-0.0077722	0.00144948	-7.32204	2.44231e-13	0.532012
cg13098318	-0.0072568	-0.00919959	-0.00531402	0.000991235	-7.32097	2.46182e-13	-0.00725565	-0.00947552	-0.00503577	0.00113261	-6.40613	1.49262e-10	0.253196
cg10714509	-0.00998938	-0.0126652	-0.00731352	0.00136526	-7.31684	2.53881e-13	-0.00985413	-0.0139456	-0.00576269	0.00208751	-4.72052	2.35243e-06	0.128284
cg15355713	-0.0092822	-0.0117693	-0.00679513	0.00126893	-7.31496	2.57456e-13	-0.00976868	-0.0151464	-0.00439101	0.00274376	-3.56033	0.000370395	0.0350447
cg13518079	0.00395804	0.00289739	0.00501868	0.000541156	7.31403	2.59242e-13	0.00398185	0.00268082	0.00528287	0.000663802	5.99854	1.99096e-09	0.221461
cg13355704	-0.00861374	-0.010922	-0.00630544	0.00117772	-7.31389	2.59518e-13	-0.00861374	-0.010922	-0.00630544	0.00117772	-7.31389	2.59518e-13	0.98872
cg03508235	-0.00520009	-0.00659391	-0.00380626	0.000711149	-7.31223	2.62741e-13	-0.00520009	-0.00659391	-0.00380626	0.000711149	-7.31223	2.62741e-13	0.928918
cg15582789	-0.00694034	-0.00880134	-0.00507934	0.000949505	-7.30943	2.68285e-13	-0.00694034	-0.00880134	-0.00507934	0.000949505	-7.30943	2.68285e-13	0.507259
cg00727912	-0.00628163	-0.00796602	-0.00459723	0.000859402	-7.3093	2.68538e-13	-0.00628163	-0.00796602	-0.00459723	0.000859402	-7.3093	2.68538e-13	0.728979
cg05498905	-0.00455371	-0.00577487	-0.00333255	0.000623051	-7.30872	2.69695e-13	-0.00455371	-0.00577487	-0.00333255	0.000623051	-7.30872	2.69695e-13	0.835888
cg07427642	-0.0077176	-0.00978774	-0.00564746	0.00105621	-7.30687	2.73433e-13	-0.00775696	-0.0100608	-0.00545314	0.00117544	-6.59921	4.13348e-11	0.268429
cg01832712	-0.00748619	-0.00949486	-0.00547753	0.00102485	-7.30468	2.77918e-13	-0.00748619	-0.00949486	-0.00547753	0.00102485	-7.30468	2.77918e-13	0.794851
cg20253855	-0.00654467	-0.00830077	-0.00478857	0.000895987	-7.30442	2.78456e-13	-0.00654467	-0.00830077	-0.00478857	0.000895987	-7.30442	2.78456e-13	0.35207
cg10136168	-0.00489888	-0.00621376	-0.003584	0.000670868	-7.30229	2.82901e-13	-0.00489888	-0.00621376	-0.003584	0.000670868	-7.30229	2.82901e-13	0.332793
cg16762849	-0.00655033	-0.00830869	-0.00479198	0.000897137	-7.30137	2.84848e-13	-0.00655033	-0.00830869	-0.00479198	0.000897137	-7.30137	2.84848e-13	0.348998
cg18825531	-0.00870843	-0.0110462	-0.00637062	0.00119278	-7.30097	2.85711e-13	-0.00870843	-0.0110462	-0.00637062	0.00119278	-7.30097	2.85711e-13	0.670538
cg10206969	-0.00637842	-0.00809075	-0.00466609	0.000873654	-7.30086	2.85942e-13	-0.00640133	-0.00867719	-0.00412548	0.00116117	-5.51283	3.53105e-08	0.184126
cg21772826	-0.00780833	-0.00990483	-0.00571184	0.00106966	-7.29982	2.88143e-13	-0.00780833	-0.00990483	-0.00571184	0.00106966	-7.29982	2.88143e-13	0.793699
cg20826151	-0.00649662	-0.00824104	-0.00475219	0.000890028	-7.29934	2.89183e-13	-0.00649662	-0.00824104	-0.00475219	0.000890028	-7.29934	2.89183e-13	0.337157
cg24954207	-0.00761368	-0.00965866	-0.00556869	0.00104338	-7.29714	2.93952e-13	-0.00761368	-0.00965866	-0.00556869	0.00104338	-7.29714	2.93952e-13	0.483396
cg16374343	-0.00796551	-0.0101052	-0.0058258	0.00109171	-7.29638	2.95618e-13	-0.00811901	-0.0110658	-0.00517223	0.00150349	-5.40013	6.65942e-08	0.176223
cg05339037	-0.00609232	-0.00772892	-0.00445572	0.000835016	-7.29606	2.96317e-13	-0.00614702	-0.00904821	-0.00324583	0.00148022	-4.15276	3.28484e-05	0.0766697
cg12856114	-0.0065782	-0.00834542	-0.00481098	0.000901659	-7.29566	2.97188e-13	-0.0065782	-0.00834542	-0.00481098	0.000901659	-7.29566	2.97188e-13	0.843019
cg26954174	-0.00972821	-0.0123419	-0.0071145	0.00133355	-7.29497	2.98727e-13	-0.00972821	-0.0123419	-0.0071145	0.00133355	-7.29497	2.98727e-13	0.735563
cg20496896	0.00980444	0.00717006	0.0124388	0.0013441	7.29445	2.99889e-13	0.00978707	0.00566209	0.0139121	0.00210462	4.65028	3.31492e-06	0.117419
cg10147974	-0.00933831	-0.0118476	-0.00682901	0.00128028	-7.29398	3.00926e-13	-0.00933751	-0.0120686	-0.00660639	0.00139345	-6.70099	2.07007e-11	0.27642
cg02102075	-0.00878547	-0.0111462	-0.00642469	0.0012045	-7.29387	3.01168e-13	-0.00926771	-0.0159758	-0.00255964	0.00342255	-2.70784	0.0067723	0.00503459
cg11352146	-0.00273121	-0.00346513	-0.00199729	0.000374456	-7.2938	3.0134e-13	-0.0027599	-0.00415861	-0.0013612	0.000713639	-3.86736	0.000110018	0.0570296
cg15118606	0.007634	0.00558256	0.00968545	0.00104667	7.29358	3.01818e-13	0.00785818	0.00204299	0.0136734	0.00296699	2.64854	0.00808412	0.0047391
cg02900356	-0.00462972	-0.00587388	-0.00338556	0.000634785	-7.29336	3.02314e-13	-0.00462972	-0.00587388	-0.00338556	0.000634785	-7.29336	3.02314e-13	0.408055
cg17932911	-0.00800976	-0.0101625	-0.00585703	0.00109835	-7.29252	3.04207e-13	-0.00854244	-0.014615	-0.00246987	0.0030983	-2.75713	0.00583107	0.00567297
cg14747903	0.0107282	0.00784486	0.0136116	0.00147113	7.29251	3.04242e-13	0.0109299	0.00401462	0.0178452	0.00352827	3.09781	0.00194959	0.0167222
cg10893437	-0.00516707	-0.00655588	-0.00377826	0.000708588	-7.29206	3.05248e-13	-0.00518924	-0.00684505	-0.00353342	0.000844818	-6.14243	8.12681e-10	0.234098
cg22724765	-0.00975772	-0.0123809	-0.00713455	0.00133838	-7.2907	3.08355e-13	-0.00975772	-0.0123809	-0.00713455	0.00133838	-7.2907	3.08355e-13	0.425877
cg26697605	-0.0122985	-0.0156049	-0.00899212	0.00168697	-7.2903	3.09256e-13	-0.0122985	-0.0156049	-0.00899212	0.00168697	-7.2903	3.09256e-13	0.387536
cg18889144	-0.0047611	-0.00604115	-0.00348105	0.000653099	-7.29002	3.09917e-13	-0.00490184	-0.00696013	-0.00284354	0.00105017	-4.66765	3.04662e-06	0.115576
cg15992730	-0.008115	-0.0102969	-0.00593311	0.00111323	-7.28961	3.10849e-13	-0.008115	-0.0102969	-0.00593311	0.00111323	-7.28961	3.10849e-13	0.841537
cg20224218	-0.00595821	-0.00756031	-0.00435612	0.000817411	-7.28913	3.11972e-13	-0.00595821	-0.00756031	-0.00435612	0.000817411	-7.28913	3.11972e-13	0.31977
cg14154456	-0.0146072	-0.0185362	-0.0106783	0.00200461	-7.28682	3.17352e-13	-0.0146072	-0.0185362	-0.0106783	0.00200461	-7.28682	3.17352e-13	0.40026
cg23516002	-0.0046161	-0.0058583	-0.0033739	0.000633787	-7.28336	3.25599e-13	-0.00458543	-0.00614925	-0.00302161	0.000797884	-5.74699	9.08464e-09	0.209573
cg04811945	-0.00526571	-0.00668314	-0.00384828	0.00072319	-7.28122	3.30806e-13	-0.00526571	-0.00668314	-0.00384828	0.00072319	-7.28122	3.30806e-13	0.651034
cg11072113	-0.00466162	-0.00591664	-0.0034066	0.00064033	-7.28003	3.33747e-13	-0.00466162	-0.00591664	-0.0034066	0.00064033	-7.28003	3.33747e-13	0.710644
cg13740339	-0.00604592	-0.00767479	-0.00441705	0.000831073	-7.27483	3.46846e-13	-0.00604592	-0.00767479	-0.00441705	0.000831073	-7.27483	3.46846e-13	0.829818
cg27064708	-0.00563149	-0.00714905	-0.00411394	0.000774278	-7.27322	3.51009e-13	-0.00563149	-0.00714905	-0.00411394	0.000774278	-7.27322	3.51009e-13	0.568431
cg23904595	-0.00866526	-0.0110008	-0.00632972	0.00119163	-7.27179	3.54749e-13	-0.00866526	-0.0110008	-0.00632972	0.00119163	-7.27179	3.54749e-13	0.52063
cg27190398	-0.0079225	-0.0100586	-0.0057864	0.00108987	-7.26924	3.61508e-13	-0.0079225	-0.0100586	-0.0057864	0.00108987	-7.26924	3.61508e-13	0.946707
cg00868131	-0.00532512	-0.00676091	-0.00388934	0.000732557	-7.26923	3.61553e-13	-0.00532512	-0.00676091	-0.00388934	0.000732557	-7.26923	3.61553e-13	0.6355
cg09899220	-0.0065228	-0.00828153	-0.00476406	0.00089733	-7.26912	3.61839e-13	-0.00657359	-0.00878822	-0.00435896	0.00112993	-5.81768	5.96695e-09	0.210032
cg17397836	-0.00632837	-0.00803495	-0.0046218	0.000870718	-7.268	3.64856e-13	-0.00631535	-0.0095679	-0.0030628	0.0016595	-3.80558	0.000141471	0.0566772
cg00112238	-0.00904144	-0.0114799	-0.00660302	0.00124411	-7.26737	3.66544e-13	-0.00935209	-0.0139642	-0.00473997	0.00235317	-3.97426	7.05992e-05	0.0626956
cg07207669	-0.00729704	-0.00926504	-0.00532903	0.0010041	-7.26723	3.66947e-13	-0.00729704	-0.00926504	-0.00532903	0.0010041	-7.26723	3.66947e-13	0.519668
cg06502279	-0.00916894	-0.0116421	-0.00669577	0.00126185	-7.26629	3.69497e-13	-0.00913801	-0.0124897	-0.00578637	0.00171005	-5.3437	9.10669e-08	0.175594
cg05822017	-0.00480441	-0.00610032	-0.00350849	0.000661192	-7.26628	3.69534e-13	-0.00480441	-0.00610032	-0.00350849	0.000661192	-7.26628	3.69534e-13	0.775455
cg12620005	-0.00432842	-0.00549613	-0.00316072	0.00059578	-7.26513	3.7267e-13	-0.00432842	-0.00549613	-0.00316072	0.00059578	-7.26513	3.7267e-13	0.972918
cg02269083	0.00719855	0.00525632	0.00914079	0.000990955	7.26426	3.75093e-13	0.00737012	0.00429289	0.0104474	0.00157004	4.69421	2.67638e-06	0.118382
cg12918213	-0.00783785	-0.00995295	-0.00572275	0.00107915	-7.26297	3.78668e-13	-0.00786835	-0.0102594	-0.00547734	0.00121993	-6.44987	1.11949e-10	0.259537
cg13758331	-0.00828529	-0.0105214	-0.00604922	0.00114088	-7.26223	3.80771e-13	-0.00828529	-0.0105214	-0.00604922	0.00114088	-7.26223	3.80771e-13	0.587892
cg09167861	-0.00971495	-0.0123381	-0.00709179	0.00133837	-7.25879	3.90581e-13	-0.00971495	-0.0123381	-0.00709179	0.00133837	-7.25879	3.90581e-13	0.73962
cg26470501	-0.00617656	-0.00784469	-0.00450843	0.000851102	-7.25713	3.95379e-13	-0.00617656	-0.00784469	-0.00450843	0.000851102	-7.25713	3.95379e-13	0.587107
cg06630241	-0.0129497	-0.0164473	-0.00945203	0.00178455	-7.25656	3.97049e-13	-0.0134077	-0.0202485	-0.00656692	0.00349026	-3.84146	0.000122304	0.0540624
cg23594345	-0.0120963	-0.0153635	-0.00882906	0.00166699	-7.25638	3.97594e-13	-0.0123487	-0.0168355	-0.00786196	0.0022892	-5.39433	6.878e-08	0.178988
cg09161446	0.0085852	0.00626609	0.0109043	0.00118324	7.25566	3.99699e-13	0.00874546	0.0044504	0.0130405	0.0021914	3.99081	6.58473e-05	0.0653404
cg14202146	-0.00771184	-0.00979538	-0.0056283	0.00106305	-7.25444	4.03317e-13	-0.00771184	-0.00979538	-0.0056283	0.00106305	-7.25444	4.03317e-13	0.794001
cg09650907	-0.00901958	-0.011457	-0.00658215	0.00124361	-7.25273	4.08465e-13	-0.00901958	-0.011457	-0.00658215	0.00124361	-7.25273	4.08465e-13	0.637872
cg13575139	-0.00878136	-0.0111546	-0.00640809	0.00121087	-7.2521	4.10347e-13	-0.00878136	-0.0111546	-0.00640809	0.00121087	-7.2521	4.10347e-13	0.792858
cg01123957	-0.0105836	-0.0134441	-0.00772299	0.0014595	-7.25149	4.12208e-13	-0.0105836	-0.0134441	-0.00772299	0.0014595	-7.25149	4.12208e-13	0.836098
cg21394171	-0.00750058	-0.00952799	-0.00547318	0.00103441	-7.25109	4.13442e-13	-0.00757995	-0.0102957	-0.0048642	0.00138561	-5.47046	4.48866e-08	0.182985
cg14204586	-0.00784403	-0.0099643	-0.00572376	0.00108179	-7.25096	4.13818e-13	-0.00784403	-0.0099643	-0.00572376	0.00108179	-7.25096	4.13818e-13	0.479981
cg21221767	0.00841333	0.00613898	0.0106877	0.0011604	7.25036	4.15656e-13	0.00818415	0.00406771	0.0123006	0.00210026	3.89673	9.75014e-05	0.0735725
cg01288724	-0.0123433	-0.0156803	-0.00900634	0.00170257	-7.24981	4.17351e-13	-0.0127563	-0.0203729	-0.00513961	0.00388612	-3.28252	0.00102884	0.0236183
cg14167389	-0.00616864	-0.00783738	-0.00449989	0.000851416	-7.24515	4.31965e-13	-0.00616864	-0.00783738	-0.00449989	0.000851416	-7.24515	4.31965e-13	0.924081
cg03850986	-0.0115124	-0.0146268	-0.00839802	0.001589	-7.24506	4.32248e-13	-0.011549	-0.0149284	-0.00816969	0.00172418	-6.69825	2.10925e-11	0.279272
cg14785527	-0.0087356	-0.0110991	-0.00637211	0.00120588	-7.24415	4.35171e-13	-0.00873651	-0.0111686	-0.00630443	0.00124088	-7.04058	1.91439e-12	0.303475
cg27151174	-0.00256327	-0.00325679	-0.00186976	0.000353841	-7.24415	4.35174e-13	-0.00255915	-0.00327732	-0.00184098	0.00036642	-6.9842	2.86488e-12	0.301343
cg24492778	-0.00867193	-0.0110183	-0.00632555	0.00119715	-7.2438	4.36276e-13	-0.00872611	-0.0114072	-0.00604497	0.00136795	-6.37896	1.78289e-10	0.25614
cg00075967	0.00925066	0.00674762	0.0117537	0.00127708	7.24358	4.36994e-13	0.00950129	0.00400773	0.0149948	0.00280289	3.38982	0.000699388	0.0291633
cg25642234	0.0062654	0.0045697	0.0079611	0.000865169	7.24182	4.42708e-13	0.00666693	0.00159987	0.011734	0.00258529	2.5788	0.00991443	0.00325701
cg12999267	-0.00766551	-0.00974065	-0.00559036	0.00105877	-7.24004	4.48541e-13	-0.00766551	-0.00974065	-0.00559036	0.00105877	-7.24004	4.48541e-13	0.883808
cg07698196	-0.00754422	-0.00958657	-0.00550187	0.00104203	-7.2399	4.49021e-13	-0.00754422	-0.00958657	-0.00550187	0.00104203	-7.2399	4.49021e-13	0.671978
cg03452168	-0.00830247	-0.0105507	-0.00605422	0.00114709	-7.23787	4.55786e-13	-0.00830247	-0.0105507	-0.00605422	0.00114709	-7.23787	4.55786e-13	0.797002
cg14377923	-0.00542038	-0.00688825	-0.0039525	0.000748928	-7.23751	4.56986e-13	-0.00542038	-0.00688825	-0.0039525	0.000748928	-7.23751	4.56986e-13	0.353834
cg06024215	-0.00638514	-0.00811433	-0.00465594	0.000882258	-7.23727	4.57803e-13	-0.00638514	-0.00811433	-0.00465594	0.000882258	-7.23727	4.57803e-13	0.51357
cg22534374	-0.00856777	-0.0108881	-0.00624747	0.00118385	-7.23723	4.57948e-13	-0.00856777	-0.0108881	-0.00624747	0.00118385	-7.23723	4.57948e-13	0.520691
cg19787694	-0.0078659	-0.00999649	-0.0057353	0.00108706	-7.23595	4.6228e-13	-0.00786462	-0.010022	-0.0057072	0.00110075	-7.14481	9.01182e-13	0.311281
cg22324029	-0.00873076	-0.0110959	-0.00636561	0.00120673	-7.23505	4.65368e-13	-0.00873297	-0.0111255	-0.00634043	0.00122071	-7.15403	8.42654e-13	0.311809
cg16324121	-0.00606053	-0.00770272	-0.00441835	0.000837865	-7.23331	4.71364e-13	-0.00606053	-0.00770272	-0.00441835	0.000837865	-7.23331	4.71364e-13	0.706953
cg23374992	-0.00818844	-0.010408	-0.00596889	0.00113245	-7.23076	4.80309e-13	-0.00818844	-0.010408	-0.00596889	0.00113245	-7.23076	4.80309e-13	0.353723
cg05933510	-0.00799761	-0.0101656	-0.0058296	0.00110615	-7.23015	4.82467e-13	-0.00805143	-0.0108695	-0.00523339	0.0014378	-5.59982	2.14579e-08	0.194894
cg24124145	-0.00780797	-0.00992468	-0.00569126	0.00107997	-7.22977	4.83815e-13	-0.00823886	-0.013906	-0.0025717	0.00289146	-2.84937	0.00438054	0.00835608
cg16057915	-0.0100703	-0.0128003	-0.00734023	0.00139289	-7.22973	4.83956e-13	-0.0104146	-0.0144395	-0.00638978	0.00205353	-5.07158	3.94535e-07	0.158469
cg08136416	-0.0096137	-0.0122208	-0.00700664	0.00133016	-7.22748	4.92022e-13	-0.0096137	-0.0122208	-0.00700664	0.00133016	-7.22748	4.92022e-13	0.610185
cg02244175	-0.00695185	-0.0088372	-0.00506651	0.000961929	-7.22699	4.93811e-13	-0.00695185	-0.0088372	-0.00506651	0.000961929	-7.22699	4.93811e-13	0.922907
cg16884222	-0.0079636	-0.010124	-0.00580316	0.00110229	-7.22462	5.02494e-13	-0.007952	-0.0115028	-0.00440121	0.00181166	-4.38934	1.13694e-05	0.100285
cg26311610	-0.00846848	-0.0107664	-0.00617053	0.00117244	-7.22293	5.08801e-13	-0.00846848	-0.0107664	-0.00617053	0.00117244	-7.22293	5.08801e-13	0.622715
cg27407935	-0.0079473	-0.0101039	-0.00579066	0.00110035	-7.22253	5.10301e-13	-0.00821326	-0.0121889	-0.00423758	0.00202845	-4.04904	5.14281e-05	0.0697512
cg13995854	-0.00975268	-0.0123994	-0.00710601	0.00135037	-7.22225	5.11354e-13	-0.00975268	-0.0123994	-0.00710601	0.00135037	-7.22225	5.11354e-13	0.747837
cg23829102	-0.0093137	-0.0118416	-0.00678581	0.00128976	-7.22126	5.15079e-13	-0.0093137	-0.0118416	-0.00678581	0.00128976	-7.22126	5.15079e-13	0.871251
cg24171453	-0.00898393	-0.0114233	-0.00654461	0.00124457	-7.21848	5.25719e-13	-0.00898393	-0.0114233	-0.00654461	0.00124457	-7.21848	5.25719e-13	0.660175
cg07912689	-0.0034934	-0.00444206	-0.00254475	0.000484016	-7.21754	5.29347e-13	-0.0034934	-0.00444206	-0.00254475	0.000484016	-7.21754	5.29347e-13	0.968909
cg09307468	-0.00407104	-0.00517671	-0.00296538	0.000564125	-7.21657	5.33159e-13	-0.00407104	-0.00517671	-0.00296538	0.000564125	-7.21657	5.33159e-13	0.449551
cg23213327	-0.0090132	-0.0114614	-0.00656499	0.00124911	-7.21569	5.36611e-13	-0.0090132	-0.0114614	-0.00656499	0.00124911	-7.21569	5.36611e-13	0.317989
cg06734169	-0.00411259	-0.00522969	-0.0029955	0.000569957	-7.21561	5.36913e-13	-0.00411259	-0.00522969	-0.0029955	0.000569957	-7.21561	5.36913e-13	0.495841
cg08306076	-0.0086071	-0.0109451	-0.00626905	0.0011929	-7.21524	5.38371e-13	-0.0086071	-0.0109451	-0.00626905	0.0011929	-7.21524	5.38371e-13	0.359832
cg16151538	-0.00972735	-0.0123698	-0.00708492	0.0013482	-7.21507	5.39079e-13	-0.00995238	-0.0161729	-0.00373185	0.0031738	-3.13579	0.0017139	0.0189995
cg00691729	-0.0106698	-0.0135691	-0.00777037	0.0014793	-7.21269	5.48572e-13	-0.0106698	-0.0135691	-0.00777037	0.0014793	-7.21269	5.48572e-13	0.942483
cg17898925	-0.00679057	-0.00863671	-0.00494443	0.000941925	-7.20924	5.62631e-13	-0.00689246	-0.0110427	-0.0027422	0.00211752	-3.25497	0.00113406	0.0248206
cg06379435	-0.010315	-0.0131194	-0.00751053	0.00143087	-7.2089	5.64044e-13	-0.0105213	-0.0171738	-0.00386885	0.00339418	-3.09981	0.00193644	0.0179903
cg17103217	-0.00639409	-0.00813263	-0.00465554	0.000887027	-7.20845	5.6594e-13	-0.00639409	-0.00813263	-0.00465554	0.000887027	-7.20845	5.6594e-13	0.680754
cg22786748	0.00649373	0.00472774	0.00825971	0.00090103	7.20701	5.71956e-13	0.00646386	0.00211957	0.0108082	0.00221652	2.91623	0.00354292	0.0139066
cg25630910	-0.00446801	-0.00568317	-0.00325284	0.000619994	-7.20654	5.7393e-13	-0.00446801	-0.00568317	-0.00325284	0.000619994	-7.20654	5.7393e-13	0.961159
cg19483007	0.00680701	0.00495534	0.00865868	0.000944747	7.20511	5.79956e-13	0.0071006	0.00320173	0.0109995	0.00198925	3.56948	0.000357695	0.0386079
cg16379704	-0.00645649	-0.00821282	-0.00470015	0.000896105	-7.20506	5.80203e-13	-0.00645649	-0.00821282	-0.00470015	0.000896105	-7.20506	5.80203e-13	0.62708
cg17485717	-0.00855581	-0.0108834	-0.00622818	0.00118759	-7.20436	5.83153e-13	-0.00855581	-0.0108834	-0.00622818	0.00118759	-7.20436	5.83153e-13	0.636189
cg22374525	0.00481789	0.00350691	0.00612887	0.000668879	7.20292	5.89348e-13	0.00498303	0.00043165	0.00953442	0.00232218	2.14585	0.0318853	0.000537476
cg22521310	-0.00314557	-0.00400156	-0.00228958	0.000436737	-7.20244	5.91465e-13	-0.00314557	-0.00400156	-0.00228958	0.000436737	-7.20244	5.91465e-13	0.984807
cg10161008	-0.0068059	-0.00865831	-0.00495349	0.000945123	-7.20107	5.97404e-13	-0.0068059	-0.00865831	-0.00495349	0.000945123	-7.20107	5.97404e-13	0.882493
cg24776736	-0.00825346	-0.0105002	-0.00600672	0.00114632	-7.19999	6.0219e-13	-0.00825346	-0.0105002	-0.00600672	0.00114632	-7.19999	6.0219e-13	0.368888
cg07493197	-0.0169072	-0.02151	-0.0123044	0.0023484	-7.19945	6.04568e-13	-0.0170088	-0.0247291	-0.00928842	0.00393902	-4.31802	1.57437e-05	0.0937094
cg11039241	-0.00827189	-0.0105244	-0.00601942	0.00114924	-7.19772	6.12285e-13	-0.00827189	-0.0105244	-0.00601942	0.00114924	-7.19772	6.12285e-13	0.601615
cg18416096	-0.00611628	-0.00778328	-0.00444929	0.000850523	-7.1912	6.42253e-13	-0.00611628	-0.00778328	-0.00444929	0.000850523	-7.1912	6.42253e-13	0.963313
cg09824900	-0.00900134	-0.0114548	-0.00654791	0.00125177	-7.19087	6.43774e-13	-0.00900072	-0.0114617	-0.00653978	0.00125561	-7.16842	7.58695e-13	0.315849
cg22159815	-0.00658464	-0.00837954	-0.00478974	0.000915782	-7.19018	6.47052e-13	-0.00658464	-0.00837954	-0.00478974	0.000915782	-7.19018	6.47052e-13	0.680819
cg16674484	-0.00884985	-0.0112624	-0.00643734	0.0012309	-7.18976	6.49052e-13	-0.00884985	-0.0112624	-0.00643734	0.0012309	-7.18976	6.49052e-13	0.879296
cg03548415	-0.0130978	-0.0166686	-0.00952712	0.00182183	-7.18939	6.50791e-13	-0.0131046	-0.0167704	-0.00943869	0.00187037	-7.00638	2.4456e-12	0.304706
cg24710503	-0.00640567	-0.00815205	-0.00465929	0.000891026	-7.18909	6.52237e-13	-0.00640567	-0.00815205	-0.00465929	0.000891026	-7.18909	6.52237e-13	0.976649
cg07656173	-0.0113835	-0.0144874	-0.00827959	0.00158365	-7.18813	6.56853e-13	-0.0114882	-0.015586	-0.00739043	0.00209075	-5.49479	3.91171e-08	0.188854
cg05257528	-0.00845724	-0.0107634	-0.00615104	0.00117665	-7.18755	6.59632e-13	-0.00921129	-0.0165923	-0.00183028	0.00376589	-2.44598	0.014446	0.00180433
cg23548201	-0.00811603	-0.0103294	-0.00590266	0.00112929	-7.18682	6.63178e-13	-0.00811603	-0.0103294	-0.00590266	0.00112929	-7.18682	6.63178e-13	0.812994
cg05584950	-0.00950006	-0.0120909	-0.00690923	0.00132188	-7.18679	6.63313e-13	-0.00950006	-0.0120909	-0.00690923	0.00132188	-7.18679	6.63313e-13	0.600564
cg09244244	-0.00710838	-0.00904729	-0.00516947	0.000989257	-7.18558	6.69245e-13	-0.00718112	-0.0105797	-0.00378255	0.00173399	-4.14137	3.45232e-05	0.0801555
cg00050692	-0.00682831	-0.00869085	-0.00496576	0.000950296	-7.18545	6.69848e-13	-0.00704948	-0.0105881	-0.0035109	0.00180543	-3.9046	9.43807e-05	0.0609195
cg16912563	0.00682791	0.00496519	0.00869062	0.000950381	7.18439	6.75088e-13	0.00682791	0.00496519	0.00869062	0.000950381	7.18439	6.75088e-13	0.330218
cg18816534	0.00909638	0.00661427	0.0115785	0.0012664	7.18284	6.82773e-13	0.00909967	0.00658299	0.0116164	0.00128404	7.08673	1.37323e-12	0.310733
cg01797169	-0.00969944	-0.0123462	-0.0070527	0.0013504	-7.18262	6.8386e-13	-0.00974774	-0.0145898	-0.00490571	0.00247047	-3.94571	7.95652e-05	0.0674324
cg14138235	-0.0112178	-0.014279	-0.00815665	0.00156186	-7.18235	6.85216e-13	-0.0112255	-0.0146956	-0.00775533	0.00177052	-6.34022	2.29436e-10	0.257
cg03640051	-0.0084497	-0.0107557	-0.00614375	0.00117653	-7.18191	6.87434e-13	-0.00853463	-0.0115563	-0.00551297	0.0015417	-5.53588	3.09676e-08	0.19269
cg22152446	-0.0135418	-0.0172377	-0.00984594	0.0018857	-7.18135	6.90272e-13	-0.0135418	-0.0172377	-0.00984594	0.0018857	-7.18135	6.90272e-13	0.42523
cg03665259	-0.00248311	-0.003161	-0.00180523	0.000345866	-7.17942	7.00071e-13	-0.00248311	-0.003161	-0.00180523	0.000345866	-7.17942	7.00071e-13	0.90586
cg26092233	0.00777671	0.00565313	0.00990029	0.00108348	7.17754	7.0978e-13	0.00798321	0.00484228	0.0111242	0.00160255	4.98158	6.30688e-07	0.148816
cg15880738	0.00947204	0.00688535	0.0120587	0.00131977	7.17706	7.1224e-13	0.00947204	0.00688535	0.0120587	0.00131977	7.17706	7.1224e-13	0.399324
cg00816609	-0.00530205	-0.00674998	-0.00385412	0.000738754	-7.17701	7.1251e-13	-0.00530205	-0.00674998	-0.00385412	0.000738754	-7.17701	7.1251e-13	0.733439
cg00989249	-0.00555112	-0.00706713	-0.0040351	0.000773492	-7.1767	7.14166e-13	-0.00555112	-0.00706713	-0.0040351	0.000773492	-7.1767	7.14166e-13	0.335718
cg05017199	0.00459295	0.00333857	0.00584732	0.000639999	7.1765	7.15207e-13	0.00459994	0.00320973	0.00599015	0.000709303	6.48515	8.86424e-11	0.267965
cg15418499	-0.0113736	-0.0144803	-0.0082668	0.00158512	-7.17522	7.2191e-13	-0.0116519	-0.0175169	-0.0057869	0.00299241	-3.89382	9.86767e-05	0.0610574
cg23452458	-0.00337642	-0.00429882	-0.00245403	0.00047062	-7.17441	7.26193e-13	-0.00333298	-0.00504797	-0.00161799	0.000875011	-3.80908	0.000139486	0.0635824
cg23950233	-0.0102675	-0.0130726	-0.00746243	0.0014312	-7.17406	7.28063e-13	-0.0102675	-0.0130726	-0.00746243	0.0014312	-7.17406	7.28063e-13	0.918722
cg00819142	-0.00601004	-0.00765234	-0.00436773	0.000837925	-7.17252	7.36281e-13	-0.00605391	-0.00923718	-0.00287063	0.00162415	-3.72743	0.000193443	0.0527356
cg20291222	-0.00864398	-0.0110064	-0.00628157	0.00120534	-7.17143	7.42171e-13	-0.00864398	-0.0110064	-0.00628157	0.00120534	-7.17143	7.42171e-13	0.740953
cg27261002	-0.00936025	-0.0119186	-0.00680194	0.00130528	-7.17104	7.44275e-13	-0.00936025	-0.0119186	-0.00680194	0.00130528	-7.17104	7.44275e-13	0.848244
cg07427211	-0.00511239	-0.00651	-0.00371477	0.000713081	-7.16943	7.5309e-13	-0.00511239	-0.00651	-0.00371477	0.000713081	-7.16943	7.5309e-13	0.382481
cg06744585	0.00596549	0.00433431	0.00759667	0.00083225	7.1679	7.61559e-13	0.00606503	0.00336297	0.0087671	0.00137863	4.39932	1.08592e-05	0.0995327
cg02212836	0.0102462	0.00744435	0.013048	0.00142952	7.16756	7.63487e-13	0.0102462	0.00744435	0.013048	0.00142952	7.16756	7.63487e-13	0.617791
cg09354692	-0.00823543	-0.0104875	-0.00598337	0.00114904	-7.16726	7.65136e-13	-0.00823543	-0.0104875	-0.00598337	0.00114904	-7.16726	7.65136e-13	0.927651
cg00294109	-0.00725562	-0.00924014	-0.0052711	0.00101253	-7.16583	7.73147e-13	-0.00726133	-0.00940647	-0.00511618	0.00109448	-6.63448	3.25641e-11	0.279809
cg17668731	-0.0083464	-0.0106296	-0.00606318	0.00116493	-7.16471	7.79535e-13	-0.00835597	-0.010949	-0.00576293	0.001323	-6.3159	2.68591e-10	0.256184
cg06312848	-0.00867538	-0.0110488	-0.00630194	0.00121096	-7.16405	7.83299e-13	-0.00867538	-0.0110488	-0.00630194	0.00121096	-7.16405	7.83299e-13	0.990346
cg19628469	-0.00796655	-0.0101462	-0.0057869	0.00111209	-7.16361	7.85796e-13	-0.00796655	-0.0101462	-0.0057869	0.00111209	-7.16361	7.85796e-13	0.683603
cg26464446	-0.0060451	-0.00769913	-0.00439107	0.000843908	-7.16323	7.88e-13	-0.0060451	-0.00769913	-0.00439107	0.000843908	-7.16323	7.88e-13	0.979474
cg14710552	-0.00825668	-0.010516	-0.00599733	0.00115275	-7.16257	7.91801e-13	-0.00825668	-0.010516	-0.00599733	0.00115275	-7.16257	7.91801e-13	0.534668
cg21946195	-0.00731996	-0.00932315	-0.00531676	0.00102206	-7.16199	7.95168e-13	-0.00731996	-0.00932315	-0.00531676	0.00102206	-7.16199	7.95168e-13	0.896545
cg14553765	0.00793301	0.00576168	0.0101043	0.00110784	7.16077	8.02257e-13	0.00860638	0.00315961	0.0140531	0.00277902	3.09692	0.00195545	0.0163195
cg14398883	-0.00773219	-0.0098486	-0.00561578	0.00107982	-7.16061	8.03168e-13	-0.00773219	-0.0098486	-0.00561578	0.00107982	-7.16061	8.03168e-13	0.334323
cg19982668	-0.0071325	-0.009085	-0.00518	0.000996191	-7.15977	8.0814e-13	-0.0071325	-0.009085	-0.00518	0.000996191	-7.15977	8.0814e-13	0.533617
cg11384744	-0.00900381	-0.0114686	-0.00653902	0.00125757	-7.1597	8.08546e-13	-0.00917075	-0.0128404	-0.00550112	0.00187229	-4.89813	9.6751e-07	0.140835
cg07816074	-0.0051877	-0.00660791	-0.00376749	0.000724612	-7.15928	8.10998e-13	-0.0051877	-0.00660791	-0.00376749	0.000724612	-7.15928	8.10998e-13	0.360994
cg12090003	-0.00365	-0.00464932	-0.00265069	0.000509864	-7.15877	8.14019e-13	-0.00365	-0.00464932	-0.00265069	0.000509864	-7.15877	8.14019e-13	0.958897
cg18503234	-0.00773536	-0.00985401	-0.00561672	0.00108096	-7.156	8.30635e-13	-0.00773536	-0.00985401	-0.00561672	0.00108096	-7.156	8.30635e-13	0.422895
cg25031824	-0.00868453	-0.0110635	-0.00630561	0.00121376	-7.15507	8.36281e-13	-0.00868453	-0.0110635	-0.00630561	0.00121376	-7.15507	8.36281e-13	0.85154
cg22386583	-0.00971967	-0.0123823	-0.00705703	0.00135851	-7.15464	8.38938e-13	-0.00971967	-0.0123823	-0.00705703	0.00135851	-7.15464	8.38938e-13	0.973407
cg21185662	-0.00809985	-0.0103188	-0.00588093	0.00113212	-7.15457	8.3935e-13	-0.00809985	-0.0103188	-0.00588093	0.00113212	-7.15457	8.3935e-13	0.792515
cg06484274	-0.00898411	-0.0114454	-0.0065228	0.00125579	-7.15415	8.41933e-13	-0.00883314	-0.0150672	-0.00259908	0.0031807	-2.7771	0.00548456	0.0114415
cg23970703	-0.00289993	-0.0036945	-0.00210537	0.000405398	-7.1533	8.47143e-13	-0.00289993	-0.0036945	-0.00210537	0.000405398	-7.1533	8.47143e-13	0.554086
cg11200656	0.00791066	0.0057431	0.0100782	0.00110592	7.15303	8.48845e-13	0.00815209	0.00314567	0.0131585	0.00255435	3.19146	0.00141556	0.0217617
cg00308914	-0.0071837	-0.00915212	-0.00521528	0.00100431	-7.15284	8.49987e-13	-0.0071837	-0.00915212	-0.00521528	0.00100431	-7.15284	8.49987e-13	0.351933
cg02232751	-0.005327	-0.00678692	-0.00386709	0.000744868	-7.15161	8.57662e-13	-0.00541051	-0.00726345	-0.00355756	0.000945399	-5.72299	1.04668e-08	0.21271
cg02912316	-0.0056073	-0.00714424	-0.00407036	0.000784168	-7.15063	8.63792e-13	-0.0056073	-0.00714424	-0.00407036	0.000784168	-7.15063	8.63792e-13	0.745805
cg20317748	-0.0101724	-0.0129607	-0.00738404	0.00142265	-7.15031	8.65837e-13	-0.0101724	-0.0129607	-0.00738404	0.00142265	-7.15031	8.65837e-13	0.738667
cg17164954	-0.0104134	-0.0132681	-0.00755864	0.00145653	-7.14944	8.71303e-13	-0.0104134	-0.0132681	-0.00755864	0.00145653	-7.14944	8.71303e-13	0.366101
cg01409343	-0.00795992	-0.0101424	-0.00577749	0.00111351	-7.14851	8.77221e-13	-0.00795992	-0.0101424	-0.00577749	0.00111351	-7.14851	8.77221e-13	0.385965
cg20938359	-0.006449	-0.00821722	-0.00468077	0.000902171	-7.14831	8.78556e-13	-0.006449	-0.00821722	-0.00468077	0.000902171	-7.14831	8.78556e-13	0.415291
cg26226650	-0.00964025	-0.0122837	-0.00699683	0.00134871	-7.14776	8.82048e-13	-0.00964025	-0.0122837	-0.00699683	0.00134871	-7.14776	8.82048e-13	0.42941
cg16458838	0.00832196	0.00603997	0.0106039	0.0011643	7.14759	8.83139e-13	0.00832196	0.00603997	0.0106039	0.0011643	7.14759	8.83139e-13	0.53162
cg04504205	-0.00771893	-0.00983561	-0.00560225	0.00107996	-7.14743	8.84159e-13	-0.00771893	-0.00983561	-0.00560225	0.00107996	-7.14743	8.84159e-13	0.689882
cg26615176	-0.00559285	-0.00712664	-0.00405906	0.00078256	-7.14686	8.87859e-13	-0.00559484	-0.00734915	-0.00384054	0.000895071	-6.25073	4.08549e-10	0.252727
cg22347642	-0.00698297	-0.00889807	-0.00506788	0.000977108	-7.14657	8.89717e-13	-0.00698297	-0.00889807	-0.00506788	0.000977108	-7.14657	8.89717e-13	0.941625
cg15843331	-0.00552183	-0.00703645	-0.0040072	0.000772782	-7.14539	8.97397e-13	-0.00552183	-0.00703645	-0.0040072	0.000772782	-7.14539	8.97397e-13	0.862582
cg00708789	-0.0129971	-0.0165622	-0.00943201	0.00181895	-7.14539	8.97405e-13	-0.0130183	-0.0168747	-0.00916195	0.00196758	-6.61642	3.67992e-11	0.279741
cg02259723	-0.00496789	-0.00633064	-0.00360513	0.000695297	-7.14499	9.00017e-13	-0.00496789	-0.00633064	-0.00360513	0.000695297	-7.14499	9.00017e-13	0.895191
cg11222173	-0.00830368	-0.0105816	-0.00602571	0.00116225	-7.1445	9.03221e-13	-0.0084761	-0.0122437	-0.00470848	0.00192229	-4.40938	1.03666e-05	0.101143
cg10827253	-0.00987393	-0.012583	-0.0071649	0.00138218	-7.14373	9.08312e-13	-0.00997843	-0.0140282	-0.00592866	0.00206625	-4.82925	1.37046e-06	0.13626
cg17904988	-0.00792288	-0.0100967	-0.0057491	0.00110909	-7.14356	9.09469e-13	-0.00792288	-0.0100967	-0.0057491	0.00110909	-7.14356	9.09469e-13	0.604802
cg22932427	-0.00829799	-0.0105748	-0.00602112	0.00116169	-7.14305	9.12805e-13	-0.00829969	-0.0110264	-0.00557293	0.00139123	-5.96573	2.43546e-09	0.231077
cg07957995	-0.00784003	-0.00999192	-0.00568814	0.00109792	-7.14079	9.2797e-13	-0.00836345	-0.0141324	-0.00259452	0.00294338	-2.84144	0.00449104	0.00870435
cg09417547	-0.0103241	-0.013158	-0.00749016	0.0014459	-7.14023	9.31766e-13	-0.0107148	-0.016563	-0.00486663	0.00298383	-3.59096	0.000329456	0.0419043
cg04335714	-0.00768085	-0.00978961	-0.00557208	0.00107592	-7.13886	9.41083e-13	-0.00769982	-0.0105148	-0.00488483	0.00143625	-5.36107	8.27298e-08	0.182045
cg13622265	0.00861671	0.0062509	0.0109825	0.00120707	7.13855	9.43224e-13	0.0091385	0.00310721	0.0151698	0.00307724	2.9697	0.00298087	0.0124824
cg01373189	-0.00688044	-0.00876967	-0.00499122	0.000963909	-7.13806	9.46541e-13	-0.00688044	-0.00876967	-0.00499122	0.000963909	-7.13806	9.46541e-13	0.692111
cg25134859	-0.00566425	-0.00721959	-0.00410891	0.000793556	-7.13782	9.48259e-13	-0.00566425	-0.00721959	-0.00410891	0.000793556	-7.13782	9.48259e-13	0.494777
cg27184903	0.00731954	0.00530912	0.00932995	0.00102574	7.13586	9.61828e-13	0.00739566	0.00503653	0.0097548	0.00120366	6.14431	8.03138e-10	0.247211
cg21203569	-0.00978193	-0.0124693	-0.00709457	0.00137113	-7.13421	9.7343e-13	-0.00982448	-0.0128605	-0.0067885	0.001549	-6.34248	2.26098e-10	0.260118
cg22700246	0.0098299	0.00712817	0.0125316	0.00137846	7.13109	9.9576e-13	0.0098299	0.00712817	0.0125316	0.00137846	7.13109	9.9576e-13	0.560934
cg08894588	-0.00835009	-0.0106452	-0.00605499	0.00117099	-7.1308	9.97871e-13	-0.00816661	-0.012742	-0.00359117	0.00233445	-3.4983	0.00046823	0.0473467
cg21608519	-0.00582431	-0.00742522	-0.00422341	0.000816804	-7.13061	9.99229e-13	-0.00582431	-0.00742522	-0.00422341	0.000816804	-7.13061	9.99229e-13	0.453766
cg16363586	-0.00616774	-0.00786366	-0.00447183	0.000865279	-7.12804	1.01809e-12	-0.00616774	-0.00786366	-0.00447183	0.000865279	-7.12804	1.01809e-12	0.79924
cg09726198	-0.00741171	-0.00944988	-0.00537354	0.0010399	-7.12732	1.02344e-12	-0.0075635	-0.010255	-0.00487203	0.00137323	-5.50783	3.63275e-08	0.197912
cg07220903	-0.00976304	-0.012448	-0.00707812	0.00136988	-7.12692	1.0264e-12	-0.00976609	-0.0125248	-0.00700738	0.00140754	-6.93843	3.96467e-12	0.304233
cg15902297	-0.0054038	-0.00689029	-0.00391732	0.000758425	-7.12503	1.04057e-12	-0.0054038	-0.00689029	-0.00391732	0.000758425	-7.12503	1.04057e-12	0.482724
cg16773741	0.00851493	0.00617239	0.0108575	0.0011952	7.12429	1.04621e-12	0.00866689	0.00552542	0.0118083	0.00160282	5.40728	6.39882e-08	0.187333
cg13023677	-0.00658295	-0.00839443	-0.00477148	0.000924239	-7.12257	1.05932e-12	-0.00658295	-0.00839443	-0.00477148	0.000924239	-7.12257	1.05932e-12	0.831944
cg13922021	-0.00600139	-0.00765313	-0.00434965	0.000842739	-7.12129	1.06921e-12	-0.00600139	-0.00765313	-0.00434965	0.000842739	-7.12129	1.06921e-12	0.902549
cg20133901	-0.00729437	-0.00930209	-0.00528665	0.00102437	-7.12086	1.07256e-12	-0.00729437	-0.00930209	-0.00528665	0.00102437	-7.12086	1.07256e-12	0.714645
cg04494051	-0.00464875	-0.00592829	-0.00336922	0.000652836	-7.12086	1.07256e-12	-0.00464016	-0.00606998	-0.00321033	0.000729517	-6.36059	2.00984e-10	0.2641
cg16831185	-0.00754858	-0.00962688	-0.00547028	0.00106038	-7.11878	1.08886e-12	-0.00754858	-0.00962688	-0.00547028	0.00106038	-7.11878	1.08886e-12	0.592553
cg21250433	-0.00942302	-0.0120174	-0.00682862	0.00132369	-7.11872	1.08931e-12	-0.00943995	-0.0138759	-0.00500401	0.00226328	-4.17092	3.03371e-05	0.0873176
cg10785340	-0.00580492	-0.00740327	-0.00420658	0.000815497	-7.11826	1.09295e-12	-0.00581336	-0.00777367	-0.00385304	0.00100018	-5.81231	6.16165e-09	0.220105
cg17066531	-0.00537259	-0.00685224	-0.00389294	0.000754937	-7.11661	1.10616e-12	-0.00537259	-0.00685224	-0.00389294	0.000754937	-7.11661	1.10616e-12	0.771105
cg17963461	0.00720825	0.00522268	0.00919382	0.00101306	7.1153	1.1167e-12	0.0074948	0.0032209	0.0117687	0.0021806	3.43703	0.000588131	0.0337452
cg14423778	-0.010841	-0.0138272	-0.00785471	0.00152363	-7.11522	1.11731e-12	-0.010841	-0.0138272	-0.00785471	0.00152363	-7.11522	1.11731e-12	0.478958
cg01113988	0.00982062	0.00711451	0.0125267	0.00138069	7.11281	1.13701e-12	0.00982062	0.00711451	0.0125267	0.00138069	7.11281	1.13701e-12	0.32914
cg20026178	-0.0125015	-0.0159465	-0.00905649	0.0017577	-7.11243	1.14016e-12	-0.0125015	-0.0159465	-0.00905649	0.0017577	-7.11243	1.14016e-12	0.64794
cg13374432	-0.0108213	-0.0138034	-0.00783913	0.00152153	-7.11209	1.143e-12	-0.0108213	-0.0138034	-0.00783913	0.00152153	-7.11209	1.143e-12	0.44125
cg05099952	-0.00670896	-0.00855807	-0.00485985	0.000943442	-7.11115	1.15078e-12	-0.00670896	-0.00855807	-0.00485985	0.000943442	-7.11115	1.15078e-12	0.585979
cg24304518	-0.00647387	-0.00825851	-0.00468922	0.000910549	-7.10985	1.16168e-12	-0.00647387	-0.00825851	-0.00468922	0.000910549	-7.10985	1.16168e-12	0.435134
cg17796323	-0.00777889	-0.00992366	-0.00563413	0.00109429	-7.10863	1.172e-12	-0.00777889	-0.00992366	-0.00563413	0.00109429	-7.10863	1.172e-12	0.781604
cg14118850	-0.00991876	-0.0126536	-0.00718395	0.00139534	-7.10851	1.17303e-12	-0.00991876	-0.0126536	-0.00718395	0.00139534	-7.10851	1.17303e-12	0.335246
cg22341788	-0.0101001	-0.012885	-0.0073151	0.00142093	-7.10807	1.17673e-12	-0.0101001	-0.012885	-0.0073151	0.00142093	-7.10807	1.17673e-12	0.78629
cg24044501	-0.00408759	-0.00521472	-0.00296045	0.000575079	-7.10786	1.17854e-12	-0.00408759	-0.00521472	-0.00296045	0.000575079	-7.10786	1.17854e-12	0.592412
cg11229399	-0.00576637	-0.00735654	-0.0041762	0.000811325	-7.10735	1.18291e-12	-0.00576637	-0.00735654	-0.0041762	0.000811325	-7.10735	1.18291e-12	0.389099
cg04132540	-0.00578464	-0.00737992	-0.00418936	0.000813934	-7.10702	1.18579e-12	-0.00578464	-0.00737992	-0.00418936	0.000813934	-7.10702	1.18579e-12	0.859256
cg25066772	-0.0060463	-0.00771377	-0.00437883	0.000850766	-7.10689	1.18689e-12	-0.00599344	-0.00862444	-0.00336244	0.00134237	-4.46482	8.01367e-06	0.115266
cg00246451	-0.00681878	-0.00869948	-0.00493807	0.000959562	-7.10614	1.19335e-12	-0.00681878	-0.00869948	-0.00493807	0.000959562	-7.10614	1.19335e-12	0.861798
cg12595667	-0.0112367	-0.0143364	-0.00813692	0.00158154	-7.1049	1.20412e-12	-0.011341	-0.0159518	-0.00673008	0.00235253	-4.82075	1.43022e-06	0.137916
cg12063847	-0.00564589	-0.00720349	-0.00408829	0.000794708	-7.10436	1.20885e-12	-0.00564589	-0.00720349	-0.00408829	0.000794708	-7.10436	1.20885e-12	0.947029
cg14592365	0.00724741	0.00524789	0.00924693	0.00102018	7.10404	1.21165e-12	0.0071966	0.00327548	0.0111177	0.0020006	3.59721	0.000321648	0.0500018
cg06102602	-0.0156842	-0.0200114	-0.011357	0.0022078	-7.10401	1.21191e-12	-0.0162032	-0.0244507	-0.00795569	0.00420799	-3.85058	0.000117839	0.0601286
cg13429095	0.00810185	0.00586647	0.0103372	0.00114052	7.10364	1.2151e-12	0.00813167	0.00435682	0.0119065	0.00192598	4.2221	2.42039e-05	0.0913608
cg18334681	-0.0084127	-0.0107339	-0.0060915	0.0011843	-7.10349	1.21645e-12	-0.0084127	-0.0107339	-0.0060915	0.0011843	-7.10349	1.21645e-12	0.509288
cg01573562	-0.00399229	-0.00509387	-0.00289071	0.00056204	-7.10322	1.21886e-12	-0.00399229	-0.00509387	-0.00289071	0.00056204	-7.10322	1.21886e-12	0.964424
cg23511285	-0.00971147	-0.0123914	-0.00703158	0.00136732	-7.10258	1.22448e-12	-0.0101274	-0.0176516	-0.00260318	0.00383895	-2.63806	0.00833813	0.00533266
cg06442489	-0.00812084	-0.0103622	-0.00587952	0.00114355	-7.10143	1.23471e-12	-0.00855324	-0.0140029	-0.00310358	0.00278049	-3.07617	0.00209681	0.0168853
cg08531489	-0.00458826	-0.00585462	-0.0033219	0.000646114	-7.10131	1.23576e-12	-0.00458826	-0.00585462	-0.0033219	0.000646114	-7.10131	1.23576e-12	0.622141
cg15920669	-0.00559617	-0.00714072	-0.00405162	0.00078805	-7.10129	1.23598e-12	-0.00560192	-0.00718855	-0.00401529	0.000809519	-6.92007	4.51433e-12	0.304778
cg20320472	-0.00663362	-0.00846501	-0.00480224	0.000934395	-7.09938	1.25322e-12	-0.00659663	-0.0087786	-0.00441466	0.00111327	-5.92545	3.11434e-09	0.235006
cg19356311	-0.00594624	-0.00758806	-0.00430441	0.00083768	-7.09846	1.26159e-12	-0.00594624	-0.00758806	-0.00430441	0.00083768	-7.09846	1.26159e-12	0.614809
cg14799927	-0.00918992	-0.0117274	-0.00665245	0.00129465	-7.09838	1.26231e-12	-0.00918437	-0.0118219	-0.00654683	0.00134571	-6.82494	8.7961e-12	0.298709
cg22531371	-0.00398459	-0.0050849	-0.00288427	0.000561396	-7.09764	1.26908e-12	-0.00398459	-0.0050849	-0.00288427	0.000561396	-7.09764	1.26908e-12	0.833685
cg18158859	-0.00988472	-0.0126147	-0.0071547	0.00139289	-7.09653	1.27928e-12	-0.00964997	-0.0146259	-0.00467402	0.0025388	-3.801	0.000144113	0.070613
cg06994420	-0.00572631	-0.00730809	-0.00414453	0.000807045	-7.0954	1.2898e-12	-0.00575669	-0.00759627	-0.00391712	0.000938575	-6.13344	8.59967e-10	0.246536
cg02212389	-0.00464487	-0.00592811	-0.00336162	0.00065473	-7.09433	1.29981e-12	-0.00464487	-0.00592811	-0.00336162	0.00065473	-7.09433	1.29981e-12	0.385618
cg12167564	-0.00615289	-0.00785289	-0.00445289	0.000867362	-7.0938	1.30479e-12	-0.00615289	-0.00785289	-0.00445289	0.000867362	-7.0938	1.30479e-12	0.415361
cg06829969	-0.0103198	-0.0131714	-0.00746814	0.00145495	-7.09287	1.31359e-12	-0.0103198	-0.0131714	-0.00746814	0.00145495	-7.09287	1.31359e-12	0.458976
cg20972199	-0.00308804	-0.00394148	-0.00223459	0.000435438	-7.09179	1.32388e-12	-0.00302063	-0.0054317	-0.000609556	0.00123016	-2.45547	0.0140699	0.0048077
cg08376141	-0.00493965	-0.00630495	-0.00357436	0.000696594	-7.09116	1.32995e-12	-0.00493965	-0.00630495	-0.00357436	0.000696594	-7.09116	1.32995e-12	0.374375
cg00940577	-0.00692023	-0.00883295	-0.00500751	0.000975895	-7.09116	1.32995e-12	-0.00692023	-0.00883295	-0.00500751	0.000975895	-7.09116	1.32995e-12	0.535686
cg27093403	-0.0075099	-0.00958561	-0.00543419	0.00105906	-7.09112	1.33028e-12	-0.0075994	-0.0108489	-0.00434987	0.00165795	-4.58361	4.57024e-06	0.118754
cg09782889	-0.0060165	-0.00768002	-0.00435298	0.00084875	-7.08865	1.35423e-12	-0.0060165	-0.00768002	-0.00435298	0.00084875	-7.08865	1.35423e-12	0.669075
cg16426670	0.00861292	0.00623133	0.0109945	0.00121512	7.08813	1.35932e-12	0.00861292	0.00623133	0.0109945	0.00121512	7.08813	1.35932e-12	0.490297
cg09060789	-0.00742984	-0.00948433	-0.00537536	0.00104823	-7.08802	1.36048e-12	-0.00742984	-0.00948433	-0.00537536	0.00104823	-7.08802	1.36048e-12	0.723604
cg07069759	0.00651314	0.00471191	0.00831438	0.000919013	7.08711	1.36942e-12	0.00651314	0.00471191	0.00831438	0.000919013	7.08711	1.36942e-12	0.417954
cg01323964	-0.0141244	-0.0180307	-0.0102182	0.00199303	-7.08692	1.37132e-12	-0.0141244	-0.0180307	-0.0102182	0.00199303	-7.08692	1.37132e-12	0.76685
cg05367967	0.0101991	0.00737817	0.01302	0.00143926	7.08634	1.37702e-12	0.0105235	0.00556328	0.0154837	0.00253076	4.15823	3.20727e-05	0.0837783
cg20676580	-0.00480384	-0.00613258	-0.0034751	0.000677942	-7.08591	1.38131e-12	-0.00480204	-0.00621993	-0.00338415	0.000723426	-6.63792	3.18147e-11	0.285953
cg08879579	-0.00856865	-0.0109391	-0.00619821	0.00120943	-7.08488	1.39164e-12	-0.00869434	-0.0117351	-0.00565361	0.00155142	-5.60412	2.09321e-08	0.206099
cg15009198	-0.00684693	-0.00874161	-0.00495225	0.000966692	-7.08285	1.41224e-12	-0.00684693	-0.00874161	-0.00495225	0.000966692	-7.08285	1.41224e-12	0.982591
cg14510299	-0.00651552	-0.00831863	-0.00471241	0.000919971	-7.08231	1.41773e-12	-0.00658468	-0.0101374	-0.00303195	0.00181265	-3.63262	0.000280558	0.0490792
cg25941751	-0.00956021	-0.0122062	-0.0069142	0.00135003	-7.08147	1.42629e-12	-0.00956613	-0.0125763	-0.00655596	0.00153583	-6.22864	4.70503e-10	0.255304
cg16744973	-0.00530142	-0.00676915	-0.00383369	0.000748856	-7.07937	1.44816e-12	-0.00530142	-0.00676915	-0.00383369	0.000748856	-7.07937	1.44816e-12	0.411318
cg13617561	-0.00652399	-0.00833097	-0.00471701	0.000921945	-7.07634	1.48013e-12	-0.00652399	-0.00833097	-0.00471701	0.000921945	-7.07634	1.48013e-12	0.971865
cg13360395	-0.00919181	-0.0117378	-0.00664585	0.00129899	-7.07615	1.48216e-12	-0.00919181	-0.0117378	-0.00664585	0.00129899	-7.07615	1.48216e-12	0.891234
cg00382999	-0.0122305	-0.0156182	-0.00884287	0.00172842	-7.07611	1.48255e-12	-0.0122305	-0.0156182	-0.00884287	0.00172842	-7.07611	1.48255e-12	0.58579
cg05111779	-0.013864	-0.0177043	-0.0100236	0.00195939	-7.07566	1.48734e-12	-0.013864	-0.0177043	-0.0100236	0.00195939	-7.07566	1.48734e-12	0.601659
cg26154999	-0.00485084	-0.00619455	-0.00350712	0.000685581	-7.07551	1.48896e-12	-0.00485084	-0.00619455	-0.00350712	0.000685581	-7.07551	1.48896e-12	0.34463
cg15684702	-0.0105536	-0.0134771	-0.00763019	0.00149157	-7.0755	1.48912e-12	-0.0105565	-0.0136822	-0.00743069	0.00159481	-6.61925	3.61022e-11	0.284984
cg02971546	-0.00361187	-0.0046126	-0.00261115	0.000510585	-7.07399	1.50537e-12	-0.00361187	-0.0046126	-0.00261115	0.000510585	-7.07399	1.50537e-12	0.513473
cg13801402	-0.0112746	-0.0143985	-0.00815073	0.00159385	-7.07382	1.5073e-12	-0.011718	-0.0193757	-0.00406033	0.00390706	-2.99919	0.00270695	0.0151406
cg10249285	-0.00387773	-0.00495216	-0.0028033	0.000548189	-7.07371	1.5084e-12	-0.00387773	-0.00495216	-0.0028033	0.000548189	-7.07371	1.5084e-12	0.333396
cg18825594	0.0104308	0.0075406	0.013321	0.00147463	7.07353	1.51043e-12	0.0104991	0.00666507	0.0143331	0.00195616	5.36718	7.99758e-08	0.18564
cg24162781	-0.00846599	-0.0108125	-0.00611945	0.00119724	-7.07126	1.53528e-12	-0.00846599	-0.0108125	-0.00611945	0.00119724	-7.07126	1.53528e-12	0.947733
cg02127888	-0.0111003	-0.0141771	-0.00802344	0.00156983	-7.07097	1.5385e-12	-0.0112738	-0.0158174	-0.0067302	0.00231819	-4.86317	1.1552e-06	0.142834
cg19494100	-0.00429353	-0.00548364	-0.00310341	0.000607213	-7.07088	1.53958e-12	-0.00429353	-0.00548364	-0.00310341	0.000607213	-7.07088	1.53958e-12	0.597828
cg04063345	0.0141039	0.0101939	0.0180139	0.00199494	7.06984	1.55112e-12	0.014213	0.00985678	0.0185693	0.00222262	6.39473	1.60834e-10	0.271379
cg05689413	-0.00806635	-0.0103032	-0.00582948	0.00114128	-7.06779	1.57425e-12	-0.00806635	-0.0103032	-0.00582948	0.00114128	-7.06779	1.57425e-12	0.329242
cg10251229	-0.0100343	-0.0128172	-0.00725139	0.00141988	-7.06701	1.58312e-12	-0.0110557	-0.0191712	-0.00294021	0.00414065	-2.67005	0.00758405	0.00512364
cg03227353	-0.00367762	-0.00469767	-0.00265758	0.00052044	-7.06637	1.59038e-12	-0.00367762	-0.00469767	-0.00265758	0.00052044	-7.06637	1.59038e-12	0.403338
cg07480762	-0.00921022	-0.0117648	-0.00665561	0.0013034	-7.06632	1.59096e-12	-0.00933771	-0.0125673	-0.00610815	0.00164777	-5.66689	1.45417e-08	0.212527
cg22480558	-0.0051581	-0.0065892	-0.00372699	0.000730169	-7.06426	1.6148e-12	-0.00515474	-0.00793374	-0.00237574	0.00141789	-3.63551	0.000277429	0.0521551
cg13085403	-0.00574696	-0.00734172	-0.0041522	0.000813668	-7.06303	1.62914e-12	-0.00574696	-0.00734172	-0.0041522	0.000813668	-7.06303	1.62914e-12	0.605676
cg08356262	-0.00937503	-0.0119766	-0.00677347	0.00132736	-7.06294	1.63014e-12	-0.0093393	-0.0123585	-0.00632009	0.00154044	-6.06274	1.33825e-09	0.246703
cg16824126	-0.00641498	-0.00819524	-0.00463471	0.000908317	-7.06248	1.63551e-12	-0.00641498	-0.00819524	-0.00463471	0.000908317	-7.06248	1.63551e-12	0.342957
cg14446712	-0.00647748	-0.00827512	-0.00467985	0.000917178	-7.06241	1.63643e-12	-0.00647748	-0.00827512	-0.00467985	0.000917178	-7.06241	1.63643e-12	0.997542
cg17105139	0.00565412	0.00408497	0.00722327	0.0008006	7.06235	1.63709e-12	0.00587658	0.00012265	0.0116305	0.00293573	2.00174	0.0453125	0.000257519
cg16042943	-0.00693916	-0.00886513	-0.00501319	0.000982654	-7.06165	1.64539e-12	-0.00685536	-0.0108223	-0.00288842	0.00202398	-3.38706	0.000706455	0.0397007
cg16180531	-0.00286372	-0.0036586	-0.00206884	0.000405557	-7.06119	1.65081e-12	-0.00287289	-0.004653	-0.00109279	0.000908234	-3.16316	0.00156064	0.0251364
cg02033582	-0.0143544	-0.018339	-0.0103698	0.00203298	-7.06077	1.65577e-12	-0.0149219	-0.0223459	-0.00749801	0.00378778	-3.93949	8.1656e-05	0.0681727
cg06619959	-0.00565064	-0.00721957	-0.0040817	0.00080049	-7.05897	1.67742e-12	-0.00565064	-0.00721957	-0.0040817	0.00080049	-7.05897	1.67742e-12	0.881972
cg03797115	-0.00953276	-0.0121804	-0.00688514	0.00135085	-7.05687	1.7029e-12	-0.00954247	-0.0122865	-0.00679839	0.00140007	-6.81572	9.37931e-12	0.30033
cg11947187	-0.013453	-0.0171897	-0.00971632	0.0019065	-7.05637	1.70904e-12	-0.013453	-0.0171897	-0.00971632	0.0019065	-7.05637	1.70904e-12	0.692999
cg02930866	-0.0100154	-0.0127974	-0.00723333	0.00141942	-7.05593	1.71453e-12	-0.0100154	-0.0127974	-0.00723333	0.00141942	-7.05593	1.71453e-12	0.423266
cg25001190	-0.00535011	-0.00683652	-0.00386369	0.000758389	-7.05457	1.73131e-12	-0.00550025	-0.00752932	-0.00347119	0.00103526	-5.31294	1.0787e-07	0.190401
cg13533061	-0.00926014	-0.0118329	-0.0066874	0.00131264	-7.05457	1.7314e-12	-0.00926014	-0.0118329	-0.0066874	0.00131264	-7.05457	1.7314e-12	0.651014
cg07296841	-0.010772	-0.0137651	-0.007779	0.00152708	-7.054	1.73853e-12	-0.010772	-0.0137651	-0.007779	0.00152708	-7.054	1.73853e-12	0.670606
cg04701628	-0.00623691	-0.00796992	-0.00450389	0.000884208	-7.05366	1.74271e-12	-0.0063176	-0.00919814	-0.00343706	0.00146969	-4.29859	1.71891e-05	0.0975659
cg11155784	-0.00743758	-0.00950451	-0.00537064	0.00105458	-7.05264	1.75555e-12	-0.00743758	-0.00950451	-0.00537064	0.00105458	-7.05264	1.75555e-12	0.605692
cg01643605	0.00418335	0.00302052	0.00534618	0.00059329	7.0511	1.77505e-12	0.00427436	0.00208214	0.00646658	0.0011185	3.82151	0.000132637	0.0609295
cg10895547	-0.00582809	-0.0074481	-0.00420807	0.000826552	-7.05108	1.77531e-12	-0.00582809	-0.0074481	-0.00420807	0.000826552	-7.05108	1.77531e-12	0.404158
cg15111360	-0.0057385	-0.00733364	-0.00414337	0.000813858	-7.05099	1.77653e-12	-0.00562355	-0.00802768	-0.00321942	0.00122662	-4.5846	4.5486e-06	0.136334
cg09643312	-0.0082645	-0.0105619	-0.00596712	0.00117216	-7.05067	1.78052e-12	-0.0082645	-0.0105619	-0.00596712	0.00117216	-7.05067	1.78052e-12	0.609352
cg16396284	-0.00377611	-0.00482583	-0.00272639	0.000535582	-7.05048	1.78305e-12	-0.00377611	-0.00482583	-0.00272639	0.000535582	-7.05048	1.78305e-12	0.366854
cg18445438	-0.00689548	-0.00881237	-0.00497858	0.000978026	-7.05041	1.78396e-12	-0.00682507	-0.00999377	-0.00365638	0.00161671	-4.22158	2.42599e-05	0.0990159
cg11394785	-0.00325082	-0.00415455	-0.00234709	0.000461093	-7.05025	1.786e-12	-0.00320262	-0.00440719	-0.00199806	0.000614587	-5.21102	1.8781e-07	0.187648
cg26724018	-0.00807364	-0.0103182	-0.00582907	0.00114521	-7.04992	1.79022e-12	-0.0080533	-0.0107803	-0.00532634	0.00139133	-5.78819	7.1148e-09	0.224657
cg24647428	0.0066017	0.00476634	0.00843705	0.000936424	7.0499	1.79048e-12	0.0068493	0.00376046	0.00993813	0.00157596	4.3461	1.3858e-05	0.101669
cg26224354	-0.00858784	-0.0109756	-0.00620012	0.00121825	-7.04935	1.79761e-12	-0.00937278	-0.0145376	-0.00420794	0.00263517	-3.5568	0.000375393	0.0458883
cg21059475	-0.00325933	-0.00416566	-0.002353	0.000462422	-7.04838	1.8101e-12	-0.00325933	-0.00416566	-0.002353	0.000462422	-7.04838	1.8101e-12	0.651177
cg25165932	-0.00173277	-0.0022147	-0.00125083	0.00024589	-7.04691	1.82936e-12	-0.00170367	-0.00302571	-0.000381637	0.000674521	-2.52575	0.011545	0.00614696
cg16348158	-0.00726541	-0.00928628	-0.00524454	0.00103107	-7.04645	1.83541e-12	-0.00726541	-0.00928628	-0.00524454	0.00103107	-7.04645	1.83541e-12	0.369664
cg00842595	-0.00863291	-0.0110344	-0.0062314	0.00122528	-7.04564	1.84606e-12	-0.00863291	-0.0110344	-0.0062314	0.00122528	-7.04564	1.84606e-12	0.822745
cg10106388	-0.00525922	-0.00672335	-0.00379509	0.000747017	-7.04029	1.91835e-12	-0.00525922	-0.00672335	-0.00379509	0.000747017	-7.04029	1.91835e-12	0.410446
cg05220968	-0.00885296	-0.0113177	-0.00638817	0.00125757	-7.03975	1.92584e-12	-0.00885296	-0.0113177	-0.00638817	0.00125757	-7.03975	1.92584e-12	0.852765
cg02331649	-0.007297	-0.00932938	-0.00526461	0.00103695	-7.03699	1.96433e-12	-0.007297	-0.00932938	-0.00526461	0.00103695	-7.03699	1.96433e-12	0.550326
cg25633383	-0.00646558	-0.00826651	-0.00466465	0.000918858	-7.03654	1.97071e-12	-0.00646558	-0.00826651	-0.00466465	0.000918858	-7.03654	1.97071e-12	0.412596
cg03224013	-0.00920887	-0.0117744	-0.00664332	0.00130898	-7.03514	1.99064e-12	-0.00924302	-0.0120099	-0.00647617	0.00141169	-6.5475	5.85075e-11	0.282811
cg01867764	0.00718487	0.00518304	0.00918669	0.00102136	7.03462	1.99798e-12	0.00715563	0.00403195	0.0102793	0.00159374	4.48983	7.12801e-06	0.11881
cg09229492	-0.00680013	-0.00869503	-0.00490523	0.000966804	-7.03361	2.01251e-12	-0.00680013	-0.00869503	-0.00490523	0.000966804	-7.03361	2.01251e-12	0.928711
cg21579209	-0.0074396	-0.00951305	-0.00536615	0.0010579	-7.03242	2.02984e-12	-0.0074396	-0.00951305	-0.00536615	0.0010579	-7.03242	2.02984e-12	0.60576
cg14040131	0.0102212	0.00737232	0.01307	0.00145353	7.03199	2.03608e-12	0.0105368	0.00496925	0.0161044	0.00284066	3.70929	0.000207841	0.0531954
cg19656486	-0.00550114	-0.00703449	-0.00396778	0.000782339	-7.03165	2.04107e-12	-0.00550114	-0.00703449	-0.00396778	0.000782339	-7.03165	2.04107e-12	0.993062
cg01991752	-0.00585779	-0.00749073	-0.00422486	0.000833145	-7.03094	2.05148e-12	-0.00581657	-0.00812959	-0.00350355	0.00118013	-4.92874	8.27631e-07	0.157396
cg27040468	-0.00981625	-0.0125533	-0.00707924	0.00139646	-7.02939	2.07436e-12	-0.00981625	-0.0125533	-0.00707924	0.00139646	-7.02939	2.07436e-12	0.45488
cg26644674	-0.00804467	-0.0102878	-0.0058015	0.0011445	-7.02901	2.08005e-12	-0.00842581	-0.0125057	-0.00434589	0.00208163	-4.0477	5.17236e-05	0.0787201
cg15440661	-0.00717296	-0.00917359	-0.00517233	0.00102075	-7.02714	2.10806e-12	-0.00717296	-0.00917359	-0.00517233	0.00102075	-7.02714	2.10806e-12	0.673353
cg11529819	-0.00761192	-0.00973526	-0.00548858	0.00108336	-7.02625	2.12164e-12	-0.00761192	-0.00973526	-0.00548858	0.00108336	-7.02625	2.12164e-12	0.838192
cg14715778	-0.00679871	-0.00869529	-0.00490212	0.000967664	-7.02589	2.127e-12	-0.00679871	-0.00869529	-0.00490212	0.000967664	-7.02589	2.127e-12	0.489873
cg24277817	0.00566696	0.00408606	0.00724787	0.000806597	7.02577	2.1289e-12	0.00566696	0.00408606	0.00724787	0.000806597	7.02577	2.1289e-12	0.482727
cg24496021	-0.0140436	-0.0179618	-0.0101255	0.00199908	-7.02505	2.13982e-12	-0.0146181	-0.022195	-0.00704121	0.00386584	-3.78136	0.000155976	0.0580111
cg10588617	0.00779235	0.00561804	0.00996665	0.00110936	7.02418	2.15333e-12	0.00764681	0.00408873	0.0112049	0.00181538	4.21223	2.52861e-05	0.104225
cg23261343	-0.0106618	-0.013637	-0.0076865	0.00151801	-7.02349	2.16391e-12	-0.0106617	-0.0141898	-0.00713359	0.00180008	-5.92289	3.16327e-09	0.235696
cg10338518	-0.0128728	-0.0164658	-0.00927981	0.00183319	-7.02207	2.186e-12	-0.0128728	-0.0164658	-0.00927981	0.00183319	-7.02207	2.186e-12	0.567936
cg07197642	-0.00381915	-0.00488534	-0.00275296	0.000543984	-7.02071	2.20744e-12	-0.00381915	-0.00488534	-0.00275296	0.000543984	-7.02071	2.20744e-12	0.426058
cg10531355	-0.00887682	-0.0113551	-0.00639857	0.00126444	-7.02036	2.21291e-12	-0.00887682	-0.0113551	-0.00639857	0.00126444	-7.02036	2.21291e-12	0.942173
cg12082609	-0.00725557	-0.0092813	-0.00522985	0.00103355	-7.02003	2.21814e-12	-0.0072316	-0.0103121	-0.00415106	0.00157173	-4.60103	4.20398e-06	0.128445
cg06001524	-0.012753	-0.0163157	-0.00919027	0.00181774	-7.01584	2.28567e-12	-0.012753	-0.0163157	-0.00919027	0.00181774	-7.01584	2.28567e-12	0.319917
cg05903330	-0.00553238	-0.00707803	-0.00398673	0.000788611	-7.01535	2.29372e-12	-0.0056018	-0.00875851	-0.00244509	0.00161059	-3.47809	0.000504994	0.0414282
cg19473656	0.00918016	0.00661455	0.0117458	0.00130901	7.01307	2.3314e-12	0.00918016	0.00661455	0.0117458	0.00130901	7.01307	2.3314e-12	0.372298
cg23732182	-0.00727623	-0.00930997	-0.00524248	0.00103764	-7.01225	2.3451e-12	-0.00727623	-0.00930997	-0.00524248	0.00103764	-7.01225	2.3451e-12	0.488606
cg00396865	-0.00523092	-0.00669333	-0.00376852	0.000746138	-7.01066	2.37197e-12	-0.00523092	-0.00669333	-0.00376852	0.000746138	-7.01066	2.37197e-12	0.704048
cg02696253	-0.00757309	-0.00969065	-0.00545552	0.00108041	-7.00945	2.39255e-12	-0.00757309	-0.00969065	-0.00545552	0.00108041	-7.00945	2.39255e-12	0.808192
cg13924996	-0.00662182	-0.00847344	-0.00477019	0.000944726	-7.00925	2.39603e-12	-0.00662182	-0.00847344	-0.00477019	0.000944726	-7.00925	2.39603e-12	0.337887
cg14732969	0.00741706	0.00534301	0.0094911	0.00105821	7.00909	2.3987e-12	0.00771883	0.00347669	0.011961	0.0021644	3.56628	0.000362091	0.0442037
cg00103299	0.00821112	0.00591494	0.0105073	0.00117154	7.00882	2.40344e-12	0.00821112	0.00591494	0.0105073	0.00117154	7.00882	2.40344e-12	0.542494
cg27200630	-0.009861	-0.0126189	-0.0071031	0.00140712	-7.00793	2.41874e-12	-0.009861	-0.0126189	-0.0071031	0.00140712	-7.00793	2.41874e-12	0.781987
cg19204859	-0.007944	-0.0101662	-0.0057218	0.00113379	-7.00656	2.44256e-12	-0.00847588	-0.0147876	-0.00216411	0.00322035	-2.63198	0.008489	0.00527548
cg11597043	-0.00810918	-0.0103776	-0.00584076	0.00115738	-7.0065	2.44348e-12	-0.00810918	-0.0103776	-0.00584076	0.00115738	-7.0065	2.44348e-12	0.618167
cg13740985	-0.00841143	-0.0107645	-0.00605839	0.00120055	-7.00632	2.44664e-12	-0.00841143	-0.0107645	-0.00605839	0.00120055	-7.00632	2.44664e-12	0.65461
cg24397007	-0.00827187	-0.0105867	-0.00595701	0.00118108	-7.00367	2.49346e-12	-0.00827187	-0.0105867	-0.00595701	0.00118108	-7.00367	2.49346e-12	0.732896
cg19304352	-0.00571178	-0.00731052	-0.00411304	0.000815698	-7.00232	2.5176e-12	-0.00571178	-0.00731052	-0.00411304	0.000815698	-7.00232	2.5176e-12	0.876903
cg19018709	-0.00514899	-0.00659123	-0.00370676	0.000735847	-6.99736	2.60823e-12	-0.00514899	-0.00659123	-0.00370676	0.000735847	-6.99736	2.60823e-12	0.525312
cg05980785	-0.0102857	-0.0131669	-0.00740449	0.00147003	-6.99692	2.61646e-12	-0.0103501	-0.0146051	-0.00609508	0.00217097	-4.76751	1.86521e-06	0.140196
cg18559579	-0.00999363	-0.0127932	-0.00719409	0.00142836	-6.99656	2.62327e-12	-0.0100186	-0.0129984	-0.00703881	0.00152034	-6.58973	4.40632e-11	0.288237
cg17102495	-0.00738277	-0.009451	-0.00531455	0.00105524	-6.99632	2.62767e-12	-0.00738277	-0.009451	-0.00531455	0.00105524	-6.99632	2.62767e-12	0.516987
cg07006935	-0.00960983	-0.0123021	-0.00691755	0.00137364	-6.9959	2.63556e-12	-0.00960983	-0.0123021	-0.00691755	0.00137364	-6.9959	2.63556e-12	0.821662
cg10359006	-0.00600772	-0.00769086	-0.00432458	0.000858761	-6.9958	2.63755e-12	-0.00604064	-0.00822897	-0.0038523	0.00111652	-5.41024	6.29391e-08	0.194311
cg16521454	-0.00319429	-0.00408924	-0.00229933	0.000456617	-6.99555	2.64215e-12	-0.00319429	-0.00408924	-0.00229933	0.000456617	-6.99555	2.64215e-12	0.839297
cg16668651	-0.00936404	-0.0119878	-0.00674023	0.0013387	-6.99486	2.6552e-12	-0.00935836	-0.0120971	-0.00661966	0.00139732	-6.69736	2.12214e-11	0.296677
cg13155490	-0.00722322	-0.00924808	-0.00519837	0.00103311	-6.99175	2.71482e-12	-0.00722322	-0.00924808	-0.00519837	0.00103311	-6.99175	2.71482e-12	0.647271
cg05316065	-0.00665064	-0.00851514	-0.00478614	0.000951294	-6.99115	2.72642e-12	-0.00665064	-0.00851514	-0.00478614	0.000951294	-6.99115	2.72642e-12	0.821164
cg11802797	-0.00635128	-0.00813209	-0.00457047	0.000908592	-6.99025	2.74402e-12	-0.00635128	-0.00813209	-0.00457047	0.000908592	-6.99025	2.74402e-12	0.76067
cg00983697	0.0078602	0.00565625	0.0100641	0.00112448	6.99006	2.74778e-12	0.0078602	0.00565625	0.0100641	0.00112448	6.99006	2.74778e-12	0.381131
cg01285501	-0.00306348	-0.00392248	-0.00220449	0.000438271	-6.98993	2.75023e-12	-0.00299605	-0.00420319	-0.00178891	0.0006159	-4.86451	1.14739e-06	0.168248
cg12308346	-0.0077857	-0.00996941	-0.00560199	0.00111416	-6.98796	2.78907e-12	-0.00795276	-0.0118271	-0.00407841	0.00197675	-4.02315	5.74241e-05	0.0781023
cg11905611	0.00543806	0.00391263	0.00696348	0.000778292	6.98716	2.80498e-12	0.00543806	0.00391263	0.00696348	0.000778292	6.98716	2.80498e-12	0.472076
cg09335715	-0.011189	-0.0143287	-0.00804939	0.00160189	-6.98489	2.85078e-12	-0.011189	-0.0143287	-0.00804939	0.00160189	-6.98489	2.85078e-12	0.477452
cg08180028	-0.00878732	-0.0112533	-0.00632131	0.00125819	-6.98411	2.86676e-12	-0.00904763	-0.0137002	-0.00439501	0.00237383	-3.81141	0.000138179	0.0620261
cg16356456	-0.0083974	-0.0107541	-0.00604073	0.00120241	-6.98383	2.87243e-12	-0.0086651	-0.0124226	-0.00490758	0.00191714	-4.51981	6.18942e-06	0.119571
cg10843276	-0.00740237	-0.00947984	-0.0053249	0.00105995	-6.98368	2.87552e-12	-0.00740237	-0.00947984	-0.0053249	0.00105995	-6.98368	2.87552e-12	0.441123
cg04488758	0.00813827	0.00585415	0.0104224	0.00116539	6.98329	2.88339e-12	0.00872843	0.00349463	0.0139622	0.00267036	3.26864	0.00108067	0.027468
cg15916554	-0.00506001	-0.00648022	-0.00363981	0.000724608	-6.98311	2.88724e-12	-0.00506001	-0.00648022	-0.00363981	0.000724608	-6.98311	2.88724e-12	0.361829
cg16517753	-0.00582631	-0.00746163	-0.00419099	0.000834362	-6.98295	2.89055e-12	-0.00582631	-0.00746163	-0.00419099	0.000834362	-6.98295	2.89055e-12	0.760868
cg03732263	-0.006055	-0.00775463	-0.00435536	0.000867175	-6.98244	2.90101e-12	-0.006055	-0.00775463	-0.00435536	0.000867175	-6.98244	2.90101e-12	0.835571
cg18998543	-0.00806018	-0.0103227	-0.00579768	0.00115436	-6.98239	2.90201e-12	-0.00845326	-0.0135538	-0.00335267	0.00260239	-3.24827	0.00116108	0.0267478
cg04554652	-0.0027579	-0.00353213	-0.00198366	0.000395026	-6.98155	2.91933e-12	-0.0027579	-0.00353213	-0.00198366	0.000395026	-6.98155	2.91933e-12	0.991036
cg01044662	-0.00688284	-0.00881518	-0.0049505	0.000985907	-6.98123	2.92613e-12	-0.00688284	-0.00881518	-0.0049505	0.000985907	-6.98123	2.92613e-12	0.983617
cg19139589	-0.00610319	-0.00781705	-0.00438934	0.00087443	-6.97963	2.95966e-12	-0.00610319	-0.00781705	-0.00438934	0.00087443	-6.97963	2.95966e-12	0.787774
cg13777717	-0.00607086	-0.00777592	-0.0043658	0.000869944	-6.97846	2.98442e-12	-0.00607086	-0.00777592	-0.0043658	0.000869944	-6.97846	2.98442e-12	0.927056
cg19401149	-0.011276	-0.014443	-0.00810898	0.00161585	-6.97837	2.98618e-12	-0.0111271	-0.0151455	-0.00710859	0.00205028	-5.4271	5.72777e-08	0.209947
cg01062443	-0.00737458	-0.00944592	-0.00530324	0.00105683	-6.97805	2.993e-12	-0.00735335	-0.00989223	-0.00481448	0.00129537	-5.67665	1.37355e-08	0.220615
cg25420477	0.00966349	0.00694925	0.0123777	0.00138484	6.97805	2.99314e-12	0.0101878	0.00163174	0.0187439	0.00436542	2.33375	0.0196087	0.00178268
cg19161559	-0.00995638	-0.012753	-0.0071598	0.00142685	-6.97787	2.99691e-12	-0.00995638	-0.012753	-0.0071598	0.00142685	-6.97787	2.99691e-12	0.701888
cg26799474	-0.0105708	-0.0135402	-0.00760144	0.00151502	-6.97736	3.00769e-12	-0.0105708	-0.0135402	-0.00760144	0.00151502	-6.97736	3.00769e-12	0.577948
cg24165638	-0.0102733	-0.0131591	-0.00738748	0.00147239	-6.97731	3.00895e-12	-0.0102432	-0.0152057	-0.00528058	0.00253198	-4.04552	5.22064e-05	0.0855434
cg09421562	-0.00744935	-0.00954241	-0.00535629	0.00106791	-6.97564	3.0448e-12	-0.00744935	-0.00954241	-0.00535629	0.00106791	-6.97564	3.0448e-12	0.839515
cg05264870	-0.0094734	-0.012136	-0.00681081	0.00135849	-6.97348	3.09206e-12	-0.0094734	-0.012136	-0.00681081	0.00135849	-6.97348	3.09206e-12	0.76392
cg16223546	-0.00756301	-0.009689	-0.00543703	0.00108471	-6.97239	3.11591e-12	-0.00756301	-0.009689	-0.00543703	0.00108471	-6.97239	3.11591e-12	0.361302
cg17411792	-0.00592361	-0.00758878	-0.00425843	0.000849593	-6.97229	3.11826e-12	-0.00592361	-0.00758878	-0.00425843	0.000849593	-6.97229	3.11826e-12	0.408168
cg10960375	-0.00687043	-0.00880176	-0.0049391	0.000985392	-6.97228	3.11837e-12	-0.00687043	-0.00880176	-0.0049391	0.000985392	-6.97228	3.11837e-12	0.910965
cg26385222	0.00501355	0.00360408	0.00642302	0.000719129	6.9717	3.13141e-12	0.00513414	0.0027245	0.00754377	0.00122943	4.17603	2.96638e-05	0.0905548
cg00355804	-0.0109873	-0.0140767	-0.0078979	0.00157626	-6.97051	3.15802e-12	-0.011208	-0.0183658	-0.00405011	0.00365204	-3.06896	0.00214803	0.0208484
cg08315613	0.00775909	0.00557718	0.00994099	0.00111324	6.96984	3.17293e-12	0.00801828	0.00431617	0.0117204	0.00188886	4.24503	2.18567e-05	0.0964551
cg07102397	-0.0108971	-0.0139616	-0.00783266	0.00156353	-6.96957	3.17911e-12	-0.0112545	-0.0182986	-0.00421034	0.003594	-3.13146	0.00173942	0.0224998
cg07278165	-0.00922731	-0.0118229	-0.00663174	0.00132429	-6.96772	3.22112e-12	-0.00929383	-0.0125964	-0.00599125	0.00168502	-5.51556	3.47666e-08	0.204751
cg21502048	-0.0133101	-0.0170548	-0.00956529	0.00191063	-6.96631	3.2536e-12	-0.0133521	-0.0178212	-0.00888292	0.00228022	-5.8556	4.75294e-09	0.233153
cg04952324	-0.0102376	-0.013118	-0.00735722	0.00146961	-6.96621	3.25596e-12	-0.0103248	-0.0189615	-0.00168803	0.00440657	-2.34303	0.0191276	0.00271998
cg07638500	0.00544024	0.00390957	0.00697091	0.00078097	6.96601	3.26068e-12	0.00544024	0.00390957	0.00697091	0.00078097	6.96601	3.26068e-12	0.799579
cg10364182	-0.00728629	-0.00933676	-0.00523583	0.00104618	-6.9647	3.29116e-12	-0.00728629	-0.00933676	-0.00523583	0.00104618	-6.9647	3.29116e-12	0.647919
cg17288892	-0.00742162	-0.00951096	-0.00533228	0.00106601	-6.96206	3.35336e-12	-0.00742162	-0.00951096	-0.00533228	0.00106601	-6.96206	3.35336e-12	0.350457
cg15726025	0.0059465	0.00427228	0.00762072	0.000854209	6.96141	3.36885e-12	0.0059465	0.00427228	0.00762072	0.000854209	6.96141	3.36885e-12	0.93889
cg05645292	-0.00701747	-0.00899325	-0.00504169	0.00100807	-6.9613	3.37141e-12	-0.00701747	-0.00899325	-0.00504169	0.00100807	-6.9613	3.37141e-12	0.978571
cg04349839	-0.0071368	-0.0091464	-0.0051272	0.00102532	-6.96053	3.38997e-12	-0.0071368	-0.0091464	-0.0051272	0.00102532	-6.96053	3.38997e-12	0.464339
cg15920906	-0.0077104	-0.00988154	-0.00553926	0.00110775	-6.96044	3.392e-12	-0.0077104	-0.00988154	-0.00553926	0.00110775	-6.96044	3.392e-12	0.842077
cg02211741	-0.00439959	-0.00563848	-0.00316071	0.000632095	-6.96034	3.39447e-12	-0.00439959	-0.00563848	-0.00316071	0.000632095	-6.96034	3.39447e-12	0.885212
cg27239243	-0.00637884	-0.00817517	-0.0045825	0.000916514	-6.95989	3.40529e-12	-0.00632069	-0.00865202	-0.00398937	0.00118947	-5.31386	1.07329e-07	0.196489
cg01937819	-0.00502345	-0.00643823	-0.00360868	0.000721836	-6.95928	3.42021e-12	-0.00502345	-0.00643823	-0.00360868	0.000721836	-6.95928	3.42021e-12	0.374809
cg05655190	-0.00598044	-0.00766481	-0.00429606	0.000859391	-6.95892	3.42886e-12	-0.00606438	-0.00870441	-0.00342436	0.00134698	-4.50221	6.72491e-06	0.118747
cg17066943	-0.00486302	-0.00623279	-0.00349325	0.000698874	-6.95837	3.44244e-12	-0.00486144	-0.0062756	-0.00344728	0.000721523	-6.73775	1.60861e-11	0.301918
cg10447615	-0.0076558	-0.00981225	-0.00549935	0.00110025	-6.95823	3.44577e-12	-0.00781117	-0.0110429	-0.00457945	0.00164887	-4.73729	2.16592e-06	0.138684
cg27181375	-0.00457892	-0.00586877	-0.00328907	0.000658097	-6.95782	3.45585e-12	-0.00457892	-0.00586877	-0.00328907	0.000658097	-6.95782	3.45585e-12	0.962545
cg16437021	-0.00612532	-0.00785159	-0.00439904	0.000880768	-6.95451	3.53777e-12	-0.00612532	-0.00785159	-0.00439904	0.000880768	-6.95451	3.53777e-12	0.60475
cg13448704	-0.00504414	-0.00646575	-0.00362253	0.000725325	-6.95432	3.54258e-12	-0.00504414	-0.00646575	-0.00362253	0.000725325	-6.95432	3.54258e-12	0.589512
cg08926253	-0.00648998	-0.00831943	-0.00466052	0.000933412	-6.95296	3.5769e-12	-0.00648998	-0.00831943	-0.00466052	0.000933412	-6.95296	3.5769e-12	0.355723
cg21707172	0.00681663	0.00489487	0.0087384	0.00098051	6.95213	3.59816e-12	0.00681663	0.00489487	0.0087384	0.00098051	6.95213	3.59816e-12	0.369334
cg20760057	-0.0128701	-0.0164988	-0.00924146	0.0018514	-6.95156	3.6126e-12	-0.0128701	-0.0164988	-0.00924146	0.0018514	-6.95156	3.6126e-12	0.603798
cg00221718	-0.00981161	-0.0125786	-0.0070446	0.00141176	-6.9499	3.65546e-12	-0.00985731	-0.0134227	-0.00629192	0.00181911	-5.41876	6.00132e-08	0.198133
cg22777724	-0.00794388	-0.0101843	-0.00570347	0.00114309	-6.94948	3.66625e-12	-0.00794388	-0.0101843	-0.00570347	0.00114309	-6.94948	3.66625e-12	0.876884
cg03432176	-0.00949694	-0.0121762	-0.00681765	0.00136701	-6.94725	3.72475e-12	-0.00949694	-0.0121762	-0.00681765	0.00136701	-6.94725	3.72475e-12	0.960326
cg04727071	-0.0074875	-0.00960005	-0.00537495	0.00107785	-6.9467	3.73937e-12	-0.0074875	-0.00960005	-0.00537495	0.00107785	-6.9467	3.73937e-12	0.666413
cg25368647	-0.00673528	-0.0086358	-0.00483476	0.000969671	-6.94595	3.75928e-12	-0.00673528	-0.0086358	-0.00483476	0.000969671	-6.94595	3.75928e-12	0.859792
cg10111352	-0.00875621	-0.0112271	-0.00628527	0.00126071	-6.94548	3.77168e-12	-0.00875621	-0.0112271	-0.00628527	0.00126071	-6.94548	3.77168e-12	0.537401
cg20303561	-0.00440843	-0.00565247	-0.0031644	0.000634724	-6.94543	3.77303e-12	-0.00458692	-0.0065635	-0.00261035	0.00100848	-4.54838	5.40612e-06	0.127223
cg06303238	0.00968952	0.00695515	0.0124239	0.00139511	6.94534	3.77557e-12	0.00973261	0.00644754	0.0130177	0.00167609	5.80675	6.36979e-09	0.230455
cg04868238	-0.00672856	-0.00862742	-0.0048297	0.000968823	-6.94509	3.78226e-12	-0.00675172	-0.00909298	-0.00441046	0.00119454	-5.65214	1.58458e-08	0.218004
cg03454663	0.00554344	0.00397884	0.00710805	0.000798281	6.94423	3.80534e-12	0.00571063	0.0030523	0.00836896	0.00135632	4.2104	2.54924e-05	0.0946177
cg19375403	-0.00444718	-0.00570242	-0.00319194	0.000640441	-6.94394	3.81324e-12	-0.00444718	-0.00570242	-0.00319194	0.000640441	-6.94394	3.81324e-12	0.713645
cg05014727	-0.00909372	-0.0116609	-0.00652649	0.00130983	-6.94265	3.84806e-12	-0.00975974	-0.0167017	-0.00281781	0.00354187	-2.75554	0.0058596	0.00830396
cg08227290	-0.00577368	-0.00740388	-0.00414349	0.000831749	-6.94162	3.87627e-12	-0.00577368	-0.00740388	-0.00414349	0.000831749	-6.94162	3.87627e-12	0.774887
cg20889322	-0.00716212	-0.00918447	-0.00513978	0.00103183	-6.94119	3.88799e-12	-0.00723684	-0.0102332	-0.00424047	0.00152879	-4.73371	2.20449e-06	0.139714
cg22114489	-0.00831964	-0.0106689	-0.00597038	0.00119862	-6.94099	3.89372e-12	-0.00826983	-0.01162	-0.00491963	0.00170931	-4.8381	1.31089e-06	0.154366
cg25276892	0.0100123	0.00718482	0.0128398	0.00144262	6.94035	3.91136e-12	0.0100123	0.00718482	0.0128398	0.00144262	6.94035	3.91136e-12	0.320756
cg02311364	-0.00604503	-0.0077523	-0.00433776	0.000871071	-6.93977	3.9274e-12	-0.00596492	-0.00904084	-0.002889	0.00156937	-3.80083	0.000144215	0.0723036
cg00394823	-0.00734937	-0.00942535	-0.00527338	0.00105919	-6.93864	3.95891e-12	-0.00734937	-0.00942535	-0.00527338	0.00105919	-6.93864	3.95891e-12	0.476888
cg04451175	0.00627884	0.00450472	0.00805297	0.000905182	6.93656	4.01767e-12	0.00650006	0.00215122	0.0108489	0.00221884	2.92949	0.00339518	0.01493
cg13500720	-0.00694324	-0.00890513	-0.00498135	0.00100098	-6.93642	4.02152e-12	-0.00682045	-0.011248	-0.00239293	0.00225898	-3.01926	0.00253393	0.0243356
cg25965774	-0.00529646	-0.00679367	-0.00379926	0.000763893	-6.93351	4.10514e-12	-0.00529646	-0.00679367	-0.00379926	0.000763893	-6.93351	4.10514e-12	0.643444
cg05279761	-0.0151444	-0.0194255	-0.0108633	0.00218427	-6.93336	4.10967e-12	-0.0151562	-0.0195849	-0.0107276	0.00225957	-6.70759	1.97866e-11	0.301116
cg02351277	-0.00734529	-0.00942238	-0.00526819	0.00105976	-6.93108	4.17644e-12	-0.00734529	-0.00942238	-0.00526819	0.00105976	-6.93108	4.17644e-12	0.434348
cg20823481	-0.00627188	-0.00804573	-0.00449803	0.000905043	-6.92993	4.21047e-12	-0.00627188	-0.00804573	-0.00449803	0.000905043	-6.92993	4.21047e-12	0.925419
cg16796107	-0.0077367	-0.0099253	-0.00554809	0.00111666	-6.92846	4.25457e-12	-0.0077367	-0.0099253	-0.00554809	0.00111666	-6.92846	4.25457e-12	0.363978
cg08096381	-0.00816562	-0.010476	-0.00585526	0.00117877	-6.92721	4.29221e-12	-0.00815136	-0.0108612	-0.0054415	0.00138261	-5.89564	3.73226e-09	0.240987
cg17378193	-0.00836327	-0.0107308	-0.00599573	0.00120795	-6.92351	4.40581e-12	-0.00836327	-0.0107308	-0.00599573	0.00120795	-6.92351	4.40581e-12	0.767837
cg02042712	-0.00810392	-0.0103981	-0.00580979	0.0011705	-6.92348	4.40676e-12	-0.00810392	-0.0103981	-0.00580979	0.0011705	-6.92348	4.40676e-12	0.524975
cg24333621	-0.00773395	-0.0099234	-0.0055445	0.00111709	-6.92332	4.41187e-12	-0.00784889	-0.0108291	-0.0048687	0.00152053	-5.16193	2.4441e-07	0.177763
cg22630748	-0.0073536	-0.00943571	-0.00527148	0.00106232	-6.9222	4.44691e-12	-0.00736603	-0.0125396	-0.00219244	0.00263963	-2.79055	0.00526188	0.0129645
cg13924998	-0.00641487	-0.00823149	-0.00459825	0.000926864	-6.92105	4.48314e-12	-0.00643146	-0.0100472	-0.00281574	0.00184479	-3.48628	0.000489782	0.0465665
cg03310939	-0.00913397	-0.0117213	-0.00654664	0.00132009	-6.91918	4.54252e-12	-0.00913397	-0.0117213	-0.00654664	0.00132009	-6.91918	4.54252e-12	0.547835
cg17768691	0.00440704	0.00315836	0.00565573	0.000637095	6.9174	4.60021e-12	0.00455127	0.00187962	0.00722292	0.00136311	3.33888	0.000841166	0.0339501
cg23017398	-0.00526824	-0.00676124	-0.00377524	0.000761748	-6.91598	4.6463e-12	-0.00526824	-0.00676124	-0.00377524	0.000761748	-6.91598	4.6463e-12	0.773597
cg26987613	-0.00673434	-0.00864294	-0.00482573	0.000973796	-6.91556	4.66032e-12	-0.00673434	-0.00864294	-0.00482573	0.000973796	-6.91556	4.66032e-12	0.511385
cg14873515	-0.00734635	-0.00942852	-0.00526417	0.00106235	-6.91517	4.6729e-12	-0.00734635	-0.00942852	-0.00526417	0.00106235	-6.91517	4.6729e-12	0.633302
cg24013213	-0.0102124	-0.0131075	-0.00731725	0.00147714	-6.91362	4.72453e-12	-0.0102124	-0.0131075	-0.00731725	0.00147714	-6.91362	4.72453e-12	0.811787
cg21120249	-0.00449434	-0.00576855	-0.00322013	0.000650118	-6.91311	4.74126e-12	-0.00449434	-0.00576855	-0.00322013	0.000650118	-6.91311	4.74126e-12	0.932415
cg20327845	-0.0112883	-0.0144887	-0.00808789	0.00163288	-6.91309	4.74192e-12	-0.0113636	-0.0154749	-0.00725227	0.00209765	-5.41729	6.05091e-08	0.200117
cg04720348	0.00728161	0.00521706	0.00934616	0.00105336	6.91273	4.75409e-12	0.00751042	0.00195498	0.0130659	0.00283446	2.64968	0.00805673	0.00737901
cg08857310	-0.00387174	-0.0049696	-0.00277388	0.000560145	-6.91203	4.77773e-12	-0.00387174	-0.0049696	-0.00277388	0.000560145	-6.91203	4.77773e-12	0.852659
cg12275370	-0.00583413	-0.00748858	-0.00417967	0.000844125	-6.91145	4.79729e-12	-0.00617192	-0.0101071	-0.00223677	0.00200777	-3.07402	0.00211194	0.0198523
cg07546654	-0.0117369	-0.0150657	-0.00840805	0.00169841	-6.91052	4.82895e-12	-0.0117369	-0.0150657	-0.00840805	0.00169841	-6.91052	4.82895e-12	0.602241
cg06388418	-0.003578	-0.00459288	-0.00256313	0.000517803	-6.90996	4.84786e-12	-0.00353177	-0.00606064	-0.00100291	0.00129026	-2.73725	0.00619543	0.0127894
cg09485853	-0.00822074	-0.0105526	-0.00588888	0.00118975	-6.90966	4.85809e-12	-0.00822074	-0.0105526	-0.00588888	0.00118975	-6.90966	4.85809e-12	0.566095
cg07110659	-0.00660223	-0.00847523	-0.00472924	0.000955628	-6.90879	4.88793e-12	-0.00660223	-0.00847523	-0.00472924	0.000955628	-6.90879	4.88793e-12	0.604311
cg27499361	-0.00354497	-0.00455082	-0.00253911	0.000513201	-6.90756	4.93061e-12	-0.00354497	-0.00455082	-0.00253911	0.000513201	-6.90756	4.93061e-12	0.744178
cg20092122	-0.00521763	-0.00669823	-0.00373703	0.000755421	-6.90691	4.95315e-12	-0.00534307	-0.00825524	-0.00243089	0.00148583	-3.59601	0.00032313	0.0505978
cg19238380	-0.00671107	-0.00861546	-0.00480667	0.000971649	-6.90688	4.95416e-12	-0.00671107	-0.00861546	-0.00480667	0.000971649	-6.90688	4.95416e-12	0.42067
cg21032008	-0.0100975	-0.012963	-0.00723208	0.001462	-6.90668	4.9611e-12	-0.0100975	-0.012963	-0.00723208	0.001462	-6.90668	4.9611e-12	0.785624
cg00231966	-0.00760094	-0.00975794	-0.00544393	0.00110053	-6.9066	4.96418e-12	-0.0074973	-0.0111313	-0.00386327	0.00185413	-4.04357	5.26434e-05	0.0931089
cg23558213	-0.00834727	-0.0107162	-0.00597829	0.00120868	-6.90609	4.98201e-12	-0.00834727	-0.0107162	-0.00597829	0.00120868	-6.90609	4.98201e-12	0.404113
ch.14.1488981R	-0.00864481	-0.0110983	-0.00619137	0.00125178	-6.90601	4.98465e-12	-0.00864481	-0.0110983	-0.00619137	0.00125178	-6.90601	4.98465e-12	0.922368
cg22108567	-0.00578221	-0.00742344	-0.00414097	0.00083738	-6.90512	5.0161e-12	-0.00578221	-0.00742344	-0.00414097	0.00083738	-6.90512	5.0161e-12	0.70128
cg12006375	-0.00934229	-0.0119944	-0.00669017	0.00135315	-6.90412	5.05148e-12	-0.00934229	-0.0119944	-0.00669017	0.00135315	-6.90412	5.05148e-12	0.943826
cg23729763	0.00794222	0.00568739	0.0101971	0.00115045	6.90359	5.07044e-12	0.00794222	0.00568739	0.0101971	0.00115045	6.90359	5.07044e-12	0.590515
cg18643029	-0.00422	-0.00541816	-0.00302184	0.000611317	-6.90313	5.08676e-12	-0.00422	-0.00541816	-0.00302184	0.000611317	-6.90313	5.08676e-12	0.6692
cg17631451	-0.00450003	-0.00577774	-0.00322233	0.000651904	-6.90291	5.09473e-12	-0.00438445	-0.00631615	-0.00245275	0.000985578	-4.4486	8.64301e-06	0.137838
cg08369079	-0.0103672	-0.0133108	-0.0074235	0.00150189	-6.90273	5.10126e-12	-0.0103672	-0.0133108	-0.0074235	0.00150189	-6.90273	5.10126e-12	0.700718
cg12307314	-0.00714019	-0.00916758	-0.0051128	0.0010344	-6.90272	5.10166e-12	-0.00773563	-0.0123694	-0.00310183	0.00236423	-3.27195	0.00106808	0.0299152
cg08994060	-0.0080546	-0.0103418	-0.00576737	0.00116697	-6.90212	5.12322e-12	-0.00836372	-0.0130791	-0.00364833	0.00240586	-3.4764	0.000508196	0.0419964
cg21971799	-0.00959043	-0.0123142	-0.0068667	0.00138968	-6.90117	5.1575e-12	-0.00959043	-0.0123142	-0.0068667	0.00138968	-6.90117	5.1575e-12	0.815499
cg09548403	-0.00999485	-0.0128348	-0.00715494	0.00144896	-6.89796	5.27562e-12	-0.00999485	-0.0128348	-0.00715494	0.00144896	-6.89796	5.27562e-12	0.527745
cg01922891	-0.00617219	-0.007926	-0.00441839	0.000894816	-6.89773	5.28415e-12	-0.0062489	-0.00955905	-0.00293874	0.00168888	-3.70001	0.000215587	0.059574
cg20391895	-0.00650699	-0.00835635	-0.00465762	0.000943571	-6.89613	5.34386e-12	-0.00650699	-0.00835635	-0.00465762	0.000943571	-6.89613	5.34386e-12	0.657859
cg11973132	-0.00886057	-0.0113789	-0.00634228	0.00128487	-6.89609	5.34533e-12	-0.00883281	-0.0142708	-0.00339484	0.00277453	-3.18354	0.00145487	0.0308333
cg04742550	-0.00789366	-0.0101382	-0.00564915	0.00114518	-6.89295	5.46474e-12	-0.00789366	-0.0101382	-0.00564915	0.00114518	-6.89295	5.46474e-12	0.51425
cg02793162	-0.00665471	-0.008547	-0.00476243	0.000965469	-6.89273	5.47328e-12	-0.00665471	-0.008547	-0.00476243	0.000965469	-6.89273	5.47328e-12	0.619411
cg09584521	-0.00559242	-0.00718279	-0.00400204	0.000811429	-6.89206	5.49918e-12	-0.00559242	-0.00718279	-0.00400204	0.000811429	-6.89206	5.49918e-12	0.598225
cg06635351	-0.0156118	-0.020052	-0.0111716	0.00226544	-6.89127	5.5295e-12	-0.0156881	-0.02143	-0.00994623	0.0029296	-5.35505	8.55328e-08	0.196561
cg14030402	-0.00428395	-0.0055027	-0.0030652	0.000621822	-6.88935	5.60475e-12	-0.00429395	-0.00609718	-0.00249072	0.000920033	-4.66717	3.05381e-06	0.139049
cg14823389	-0.0100136	-0.0128627	-0.00716445	0.00145366	-6.88853	5.63737e-12	-0.00982185	-0.014229	-0.00541468	0.00224859	-4.36799	1.25394e-05	0.125318
cg22877452	0.0123754	0.00885422	0.0158965	0.00179654	6.88846	5.64012e-12	0.0125768	0.00509477	0.0200589	0.00381746	3.29456	0.000985757	0.0339859
cg07298299	0.00720489	0.00515462	0.00925515	0.00104607	6.88756	5.6757e-12	0.00722426	0.00483973	0.00960879	0.00121662	5.93797	2.88566e-09	0.245216
cg25045893	-0.00674109	-0.00865946	-0.00482273	0.000978778	-6.88726	5.68775e-12	-0.00680602	-0.00950639	-0.00410564	0.00137777	-4.93989	7.81662e-07	0.160665
cg09175485	-0.00648902	-0.00833597	-0.00464207	0.000942337	-6.88609	5.73464e-12	-0.00648902	-0.00833597	-0.00464207	0.000942337	-6.88609	5.73464e-12	0.455619
cg06068373	-0.00477582	-0.00613517	-0.00341647	0.000693558	-6.88597	5.73953e-12	-0.00477582	-0.00613517	-0.00341647	0.000693558	-6.88597	5.73953e-12	0.340515
cg27475522	-0.00533848	-0.00685798	-0.00381897	0.000775271	-6.88594	5.74054e-12	-0.00533848	-0.00685798	-0.00381897	0.000775271	-6.88594	5.74054e-12	0.535558
cg13239848	-0.00574625	-0.00738195	-0.00411055	0.000834557	-6.88539	5.763e-12	-0.00571944	-0.00795123	-0.00348765	0.00113869	-5.02283	5.0916e-07	0.172831
cg05262463	0.00779781	0.00557787	0.0100177	0.00113264	6.88462	5.79432e-12	0.00779781	0.00557787	0.0100177	0.00113264	6.88462	5.79432e-12	0.590703
cg03443331	-0.00577987	-0.00742579	-0.00413394	0.000839775	-6.88264	5.87541e-12	-0.00569395	-0.00899289	-0.00239501	0.00168316	-3.38289	0.000717275	0.0455062
cg12082089	-0.00742164	-0.00953626	-0.00530701	0.00107891	-6.87882	6.03487e-12	-0.00742164	-0.00953626	-0.00530701	0.00107891	-6.87882	6.03487e-12	0.4631
cg23732483	-0.011129	-0.0143001	-0.00795795	0.00161792	-6.87859	6.04473e-12	-0.011129	-0.0143001	-0.00795795	0.00161792	-6.87859	6.04473e-12	0.872909
cg26870936	-0.00836806	-0.0107525	-0.00598367	0.00121655	-6.87854	6.04708e-12	-0.00836806	-0.0107525	-0.00598367	0.00121655	-6.87854	6.04708e-12	0.621767
cg00705600	-0.00570635	-0.00733249	-0.0040802	0.00082968	-6.87777	6.07982e-12	-0.00570635	-0.00733249	-0.0040802	0.00082968	-6.87777	6.07982e-12	0.416879
cg22894805	-0.00806797	-0.0103674	-0.00576849	0.00117322	-6.87675	6.12326e-12	-0.00806797	-0.0103674	-0.00576849	0.00117322	-6.87675	6.12326e-12	0.740363
cg19670883	-0.00639453	-0.00821708	-0.00457198	0.00092989	-6.87665	6.1275e-12	-0.00639453	-0.00821708	-0.00457198	0.00092989	-6.87665	6.1275e-12	0.574169
cg08855742	-0.00425849	-0.00547247	-0.00304452	0.000619386	-6.87535	6.18367e-12	-0.00425849	-0.00547247	-0.00304452	0.000619386	-6.87535	6.18367e-12	0.728669
cg09349343	-0.00534784	-0.00687237	-0.00382331	0.000777838	-6.87526	6.18748e-12	-0.00534784	-0.00687237	-0.00382331	0.000777838	-6.87526	6.18748e-12	0.866397
cg12001357	-0.00577631	-0.00742306	-0.00412957	0.000840194	-6.87498	6.19988e-12	-0.00577631	-0.00742306	-0.00412957	0.000840194	-6.87498	6.19988e-12	0.367668
cg01704198	-0.00550782	-0.00707807	-0.00393757	0.000801162	-6.87479	6.20801e-12	-0.00550782	-0.00707807	-0.00393757	0.000801162	-6.87479	6.20801e-12	0.675031
cg04958236	-0.0076996	-0.00989496	-0.00550425	0.0011201	-6.87404	6.24076e-12	-0.00781426	-0.0108105	-0.00481799	0.00152874	-5.11158	3.19482e-07	0.176491
cg06876053	-0.00873304	-0.0112233	-0.00624277	0.00127057	-6.87335	6.27135e-12	-0.00874719	-0.0137857	-0.00370867	0.00257072	-3.40263	0.000667415	0.043049
cg04157161	0.00889661	0.00635955	0.0114337	0.00129444	6.87292	6.28987e-12	0.00876307	0.00220179	0.0153243	0.00334765	2.61768	0.00885308	0.00978357
cg02186444	-0.00711672	-0.00914624	-0.00508721	0.00103549	-6.87283	6.29402e-12	-0.00712204	-0.0100943	-0.00414975	0.0015165	-4.69636	2.64838e-06	0.143055
cg07264048	0.0126776	0.00906161	0.0162935	0.00184492	6.87163	6.34737e-12	0.0130724	0.00737365	0.0187711	0.00290756	4.49599	6.92458e-06	0.123596
cg25961099	-0.00398785	-0.00512531	-0.00285039	0.000580349	-6.87147	6.35423e-12	-0.00398785	-0.00512531	-0.00285039	0.000580349	-6.87147	6.35423e-12	0.347024
cg10095247	-0.0062305	-0.008008	-0.00445301	0.0009069	-6.87011	6.41525e-12	-0.00644063	-0.00950971	-0.00337154	0.00156589	-4.11308	3.90409e-05	0.0902344
cg24681307	-0.00999057	-0.012841	-0.00714013	0.00145433	-6.86951	6.44211e-12	-0.00999057	-0.012841	-0.00714013	0.00145433	-6.86951	6.44211e-12	0.362625
cg08998950	-0.0123363	-0.0158561	-0.00881653	0.00179584	-6.86938	6.44798e-12	-0.0126959	-0.0209055	-0.00448622	0.00418867	-3.031	0.00243746	0.0203472
cg11284147	-0.0119108	-0.0153117	-0.0085099	0.00173518	-6.86431	6.68148e-12	-0.0119108	-0.0153117	-0.0085099	0.00173518	-6.86431	6.68148e-12	0.478086
cg25953930	0.00697273	0.00498145	0.00896402	0.00101598	6.86306	6.74011e-12	0.00714202	0.00416932	0.0101147	0.00151671	4.70888	2.49084e-06	0.142321
cg02817007	-0.00422522	-0.005432	-0.00301845	0.000615713	-6.86233	6.77472e-12	-0.00421245	-0.00552868	-0.00289622	0.000671558	-6.27266	3.5494e-10	0.276435
cg24729879	0.00806697	0.0057629	0.010371	0.00117557	6.86218	6.78184e-12	0.00806697	0.0057629	0.010371	0.00117557	6.86218	6.78184e-12	0.718781
cg01057635	0.00606296	0.0043312	0.00779471	0.000883566	6.86192	6.79411e-12	0.00624644	0.00307605	0.00941682	0.00161757	3.86161	0.000112642	0.0705371
cg07728874	0.009057	0.00646962	0.0116444	0.00132011	6.86077	6.84901e-12	0.009057	0.00646962	0.0116444	0.00132011	6.86077	6.84901e-12	0.39313
cg18365406	0.0088375	0.00631245	0.0113625	0.00128831	6.85975	6.89819e-12	0.0088375	0.00631245	0.0113625	0.00128831	6.85975	6.89819e-12	0.70027
cg08312149	-0.00498739	-0.00641261	-0.00356216	0.000727169	-6.85863	6.95227e-12	-0.00510091	-0.00750142	-0.0027004	0.00122477	-4.16478	3.11657e-05	0.0951387
cg01538731	-0.012719	-0.0163539	-0.00908407	0.00185459	-6.85813	6.97658e-12	-0.0129909	-0.0180779	-0.00790376	0.0025955	-5.00514	5.58208e-07	0.16934
cg21855211	-0.00747939	-0.00961749	-0.00534128	0.00109089	-6.85623	7.07029e-12	-0.00747939	-0.00961749	-0.00534128	0.00109089	-6.85623	7.07029e-12	0.946716
cg01502428	-0.0109743	-0.0141133	-0.00783535	0.00160153	-6.85237	7.2636e-12	-0.0109743	-0.0141133	-0.00783535	0.00160153	-6.85237	7.2636e-12	0.944056
cg05648303	-0.0113402	-0.014584	-0.00809637	0.00165503	-6.85193	7.28603e-12	-0.0113402	-0.014584	-0.00809637	0.00165503	-6.85193	7.28603e-12	0.647306
cg14519777	-0.00622492	-0.00800568	-0.00444416	0.000908567	-6.85136	7.31493e-12	-0.00622492	-0.00800568	-0.00444416	0.000908567	-6.85136	7.31493e-12	0.960513
cg25298189	-0.00795348	-0.0102289	-0.00567806	0.00116095	-6.85086	7.34078e-12	-0.00795348	-0.0102289	-0.00567806	0.00116095	-6.85086	7.34078e-12	0.993048
cg14267542	-0.00503128	-0.00647081	-0.00359176	0.000734463	-6.85029	7.37022e-12	-0.00500912	-0.00797762	-0.00204062	0.00151457	-3.30729	0.000942025	0.039228
cg10460350	-0.00591357	-0.00760581	-0.00422133	0.000863403	-6.84914	7.42942e-12	-0.00591357	-0.00760581	-0.00422133	0.000863403	-6.84914	7.42942e-12	0.779467
cg05873568	-0.00764046	-0.00982689	-0.00545403	0.00111555	-6.84908	7.43273e-12	-0.00764046	-0.00982689	-0.00545403	0.00111555	-6.84908	7.43273e-12	0.553128
cg06340942	0.00632582	0.00451552	0.00813612	0.000923638	6.84881	7.44675e-12	0.00648024	0.000969893	0.0119906	0.00281145	2.30494	0.0211697	0.00238014
cg17616192	-0.00663584	-0.00853536	-0.00473632	0.000969161	-6.84699	7.542e-12	-0.00663584	-0.00853536	-0.00473632	0.000969161	-6.84699	7.542e-12	0.676306
cg24277586	-0.00560747	-0.00721328	-0.00400166	0.000819306	-6.84417	7.69229e-12	-0.00560747	-0.00721328	-0.00400166	0.000819306	-6.84417	7.69229e-12	0.952942
cg04196298	-0.00437591	-0.00562905	-0.00312276	0.00063937	-6.84409	7.69627e-12	-0.00437591	-0.00562905	-0.00312276	0.00063937	-6.84409	7.69627e-12	0.807438
cg23681974	-0.00541066	-0.00696038	-0.00386093	0.00079069	-6.84296	7.75748e-12	-0.00537337	-0.00720083	-0.00354591	0.000932396	-5.76297	8.26477e-09	0.240695
cg16207263	-0.00821781	-0.0105728	-0.00586287	0.00120153	-6.83948	7.94786e-12	-0.00821781	-0.0105728	-0.00586287	0.00120153	-6.83948	7.94786e-12	0.90039
cg27310092	-0.00829213	-0.0106687	-0.00591562	0.00121253	-6.8387	7.99139e-12	-0.00829213	-0.0106687	-0.00591562	0.00121253	-6.8387	7.99139e-12	0.919973
cg17973115	-0.00976663	-0.012566	-0.00696727	0.00142827	-6.83808	8.02624e-12	-0.00976663	-0.012566	-0.00696727	0.00142827	-6.83808	8.02624e-12	0.881906
cg06555468	0.00780888	0.00557065	0.0100471	0.00114198	6.83804	8.02844e-12	0.00787453	0.00453736	0.0112117	0.00170267	4.62482	3.74926e-06	0.136739
cg01295264	-0.00458305	-0.00589687	-0.00326923	0.000670329	-6.83702	8.08571e-12	-0.00458305	-0.00589687	-0.00326923	0.000670329	-6.83702	8.08571e-12	0.548843
cg16744911	-0.00603649	-0.00776703	-0.00430596	0.000882941	-6.83681	8.09785e-12	-0.00603649	-0.00776703	-0.00430596	0.000882941	-6.83681	8.09785e-12	0.472955
cg27027055	0.00944821	0.00673952	0.0121569	0.00138201	6.83658	8.11085e-12	0.00958145	0.00486558	0.0142973	0.0024061	3.98215	6.82956e-05	0.0826192
cg14023451	-0.0069872	-0.00899059	-0.00498381	0.00102216	-6.83575	8.15788e-12	-0.00723299	-0.0110664	-0.00339962	0.00195583	-3.69816	0.000217168	0.059251
cg01444716	-0.0140046	-0.0180201	-0.00998914	0.00204875	-6.83568	8.1617e-12	-0.0140046	-0.0180201	-0.00998914	0.00204875	-6.83568	8.1617e-12	0.853419
cg24254842	-0.0052217	-0.00671891	-0.00372449	0.000763897	-6.83561	8.16559e-12	-0.0052217	-0.00671891	-0.00372449	0.000763897	-6.83561	8.16559e-12	0.778387
cg07344315	-0.00658496	-0.00847308	-0.00469684	0.000963343	-6.83553	8.17032e-12	-0.00699529	-0.0133179	-0.000672664	0.00322589	-2.16848	0.0301218	0.000913257
cg23516824	-0.00648056	-0.00833886	-0.00462226	0.000948128	-6.83511	8.19411e-12	-0.00627792	-0.00970201	-0.00285383	0.00174702	-3.59351	0.000326258	0.0688625
cg02357541	-0.00848239	-0.0109149	-0.00604986	0.00124111	-6.83451	8.22857e-12	-0.00848239	-0.0109149	-0.00604986	0.00124111	-6.83451	8.22857e-12	0.863433
cg16001422	-0.00467416	-0.0060146	-0.00333372	0.00068391	-6.83446	8.2312e-12	-0.00456756	-0.00748248	-0.00165264	0.00148723	-3.07118	0.00213214	0.0303132
cg27162705	-0.00731067	-0.0094073	-0.00521405	0.00106973	-6.83415	8.24954e-12	-0.00731067	-0.0094073	-0.00521405	0.00106973	-6.83415	8.24954e-12	0.423133
cg06352750	-0.00318494	-0.00409852	-0.00227137	0.000466117	-6.83293	8.31985e-12	-0.00318494	-0.00409852	-0.00227137	0.000466117	-6.83293	8.31985e-12	0.742926
cg23859635	0.00712729	0.0050827	0.00917189	0.00104318	6.83227	8.35825e-12	0.00709179	0.00417227	0.0100113	0.00148958	4.76093	1.92706e-06	0.153657
cg20995564	-0.0100866	-0.0129802	-0.007193	0.00147635	-6.83211	8.36727e-12	-0.0103222	-0.0159536	-0.00469093	0.00287317	-3.59263	0.00032736	0.0530171
cg24350771	-0.00770332	-0.00991394	-0.00549269	0.00112789	-6.82984	8.5007e-12	-0.00786679	-0.0114723	-0.00426129	0.00183957	-4.27642	1.8992e-05	0.105987
cg14115756	-0.00829355	-0.010674	-0.0059131	0.00121454	-6.82858	8.57608e-12	-0.00829355	-0.010674	-0.0059131	0.00121454	-6.82858	8.57608e-12	0.775915
cg03463994	-0.00769805	-0.00990822	-0.00548787	0.00112766	-6.82656	8.69739e-12	-0.00769805	-0.00990822	-0.00548787	0.00112766	-6.82656	8.69739e-12	0.382489
cg20192997	-0.00680884	-0.00876378	-0.0048539	0.000997438	-6.82633	8.71144e-12	-0.00680884	-0.00876378	-0.0048539	0.000997438	-6.82633	8.71144e-12	0.497136
cg26269677	-0.00738968	-0.00951158	-0.00526777	0.00108263	-6.8257	8.7496e-12	-0.00738968	-0.00951158	-0.00526777	0.00108263	-6.8257	8.7496e-12	0.326862
cg23590187	-0.0095319	-0.0122691	-0.00679467	0.00139657	-6.82522	8.77895e-12	-0.0095319	-0.0122691	-0.00679467	0.00139657	-6.82522	8.77895e-12	0.691855
cg12680205	-0.00545571	-0.00702248	-0.00388895	0.000799383	-6.82491	8.79835e-12	-0.00545571	-0.00702248	-0.00388895	0.000799383	-6.82491	8.79835e-12	0.958741
cg17777683	-0.00757893	-0.0097557	-0.00540216	0.00111062	-6.82408	8.84913e-12	-0.00741256	-0.0114403	-0.00338486	0.00205499	-3.6071	0.000309633	0.0658967
cg10031793	-0.0072642	-0.00935085	-0.00517755	0.00106464	-6.82317	8.90508e-12	-0.00728679	-0.00947986	-0.00509372	0.00111893	-6.51227	7.40244e-11	0.295447
cg05004855	-0.00603129	-0.0077638	-0.00429877	0.000883953	-6.82308	8.9107e-12	-0.00593036	-0.00882566	-0.00303507	0.00147722	-4.01455	5.95585e-05	0.0963509
cg16739544	-0.00780523	-0.0100479	-0.00556256	0.00114424	-6.82133	9.02033e-12	-0.00780523	-0.0100479	-0.00556256	0.00114424	-6.82133	9.02033e-12	0.503627
cg04518985	-0.0071731	-0.00923427	-0.00511193	0.00105164	-6.8209	9.04743e-12	-0.0071731	-0.00923427	-0.00511193	0.00105164	-6.8209	9.04743e-12	0.668604
cg09561830	-0.0110013	-0.0141628	-0.00783976	0.00161304	-6.8202	9.09118e-12	-0.0112541	-0.0186597	-0.00384848	0.00377845	-2.9785	0.00289664	0.0195526
cg10317026	-0.00448914	-0.00577928	-0.00319899	0.000658249	-6.81981	9.11592e-12	-0.00448914	-0.00577928	-0.00319899	0.000658249	-6.81981	9.11592e-12	0.956948
cg23752828	-0.00732298	-0.00942815	-0.00521781	0.00107409	-6.81787	9.24026e-12	-0.00734828	-0.00982741	-0.00486915	0.00126489	-5.80944	6.26839e-09	0.239525
cg21041472	-0.0116194	-0.0149597	-0.00827911	0.00170427	-6.81782	9.24315e-12	-0.0124705	-0.0220121	-0.00292887	0.00486825	-2.56159	0.0104194	0.00511794
cg09308580	-0.00705566	-0.00908418	-0.00502715	0.00103498	-6.81723	9.28118e-12	-0.00705566	-0.00908418	-0.00502715	0.00103498	-6.81723	9.28118e-12	0.415429
cg08416522	-0.00387146	-0.00498462	-0.00275829	0.000567951	-6.81653	9.32658e-12	-0.00376705	-0.00567246	-0.00186164	0.000972165	-3.8749	0.000106667	0.0908189
cg07859138	-0.00855698	-0.0110175	-0.00609649	0.00125538	-6.81626	9.34422e-12	-0.00854492	-0.0111132	-0.00597661	0.00131039	-6.52091	6.98809e-11	0.29706
cg00401972	-0.00665553	-0.00856933	-0.00474173	0.000976448	-6.81606	9.35699e-12	-0.00665553	-0.00856933	-0.00474173	0.000976448	-6.81606	9.35699e-12	0.856056
cg01710361	-0.0058583	-0.00754316	-0.00417345	0.000859634	-6.81488	9.43418e-12	-0.00584873	-0.00887212	-0.00282535	0.00154257	-3.79154	0.000149714	0.0727513
cg17353337	0.00697296	0.00496736	0.00897856	0.00102328	6.8143	9.47254e-12	0.00727272	0.00218704	0.0123584	0.00259478	2.80283	0.0050657	0.0119933
cg25705508	-0.0119891	-0.0154377	-0.00854056	0.0017595	-6.81392	9.49716e-12	-0.0119922	-0.0212876	-0.00269681	0.00474264	-2.52859	0.011452	0.00702954
cg09431416	-0.00302672	-0.00389738	-0.00215605	0.000444226	-6.81345	9.52836e-12	-0.00302672	-0.00389738	-0.00215605	0.000444226	-6.81345	9.52836e-12	0.560599
cg12280065	-0.00418275	-0.00538613	-0.00297938	0.000613979	-6.81254	9.58933e-12	-0.00418275	-0.00538613	-0.00297938	0.000613979	-6.81254	9.58933e-12	0.903659
cg03393444	-0.00402804	-0.00518695	-0.00286914	0.000591287	-6.81233	9.60329e-12	-0.00407516	-0.00645481	-0.00169551	0.00121413	-3.35644	0.00078952	0.040281
cg08297985	-0.00490264	-0.00631318	-0.0034921	0.000719676	-6.81228	9.60608e-12	-0.00490264	-0.00631318	-0.0034921	0.000719676	-6.81228	9.60608e-12	0.479356
cg25226014	0.00909907	0.0064809	0.0117172	0.00133582	6.81157	9.65366e-12	0.00923838	0.00560227	0.0128745	0.00185519	4.97974	6.36683e-07	0.168803
cg23598480	0.00565358	0.00402673	0.00728042	0.000830038	6.81123	9.67695e-12	0.00577265	0.00264259	0.00890271	0.001597	3.61468	0.000300713	0.0555404
cg08362785	0.00511177	0.00364069	0.00658285	0.000750564	6.81057	9.72133e-12	0.00511177	0.00364069	0.00658285	0.000750564	6.81057	9.72133e-12	0.428184
cg08702344	-0.0128162	-0.0165045	-0.00912785	0.00188184	-6.81046	9.72899e-12	-0.0128349	-0.0168017	-0.0088682	0.00202388	-6.34175	2.2717e-10	0.282447
cg05583087	-0.00532277	-0.00685464	-0.00379089	0.000781582	-6.81024	9.74332e-12	-0.00532277	-0.00685464	-0.00379089	0.000781582	-6.81024	9.74332e-12	0.391403
cg21870760	-0.00591516	-0.00761758	-0.00421274	0.000868597	-6.81001	9.75917e-12	-0.00591516	-0.00761758	-0.00421274	0.000868597	-6.81001	9.75917e-12	0.80351
cg01154505	0.00936974	0.00667271	0.0120668	0.00137606	6.8091	9.82143e-12	0.00941331	0.00655801	0.0122686	0.00145681	6.46158	1.03615e-10	0.294333
cg10548102	-0.0096327	-0.0124057	-0.0068597	0.00141482	-6.80842	9.86789e-12	-0.0104561	-0.0175871	-0.00332505	0.00363835	-2.87385	0.00405498	0.0131956
cg25811633	-0.0074285	-0.00956717	-0.00528982	0.00109118	-6.80776	9.91291e-12	-0.0074285	-0.00956717	-0.00528982	0.00109118	-6.80776	9.91291e-12	0.478938
cg19108747	-0.00320376	-0.00412617	-0.00228134	0.00047063	-6.80737	9.94003e-12	-0.00320376	-0.00412617	-0.00228134	0.00047063	-6.80737	9.94003e-12	0.960579
cg11931626	0.00778333	0.00554231	0.0100244	0.0011434	6.80719	9.95213e-12	0.00785444	0.00500509	0.0107038	0.00145378	5.40278	6.56156e-08	0.205927
cg07304483	-0.0036191	-0.0046612	-0.00257699	0.000531696	-6.8067	9.98599e-12	-0.0036191	-0.0046612	-0.00257699	0.000531696	-6.8067	9.98599e-12	0.822455
cg23856299	-0.00399283	-0.00514281	-0.00284285	0.000586734	-6.80518	1.00921e-11	-0.00399283	-0.00514281	-0.00284285	0.000586734	-6.80518	1.00921e-11	0.464913
cg05329317	0.00610794	0.00434874	0.00786713	0.000897565	6.80501	1.01043e-11	0.00610794	0.00434874	0.00786713	0.000897565	6.80501	1.01043e-11	0.71581
cg17228105	-0.00949239	-0.0122271	-0.00675772	0.00139526	-6.80329	1.02257e-11	-0.00949239	-0.0122271	-0.00675772	0.00139526	-6.80329	1.02257e-11	0.415959
cg24882673	-0.00871266	-0.0112236	-0.00620174	0.00128111	-6.8009	1.03971e-11	-0.00871266	-0.0112236	-0.00620174	0.00128111	-6.8009	1.03971e-11	0.60701
cg20591407	-0.00772007	-0.00994511	-0.00549502	0.00113525	-6.80033	1.04378e-11	-0.00782697	-0.0114381	-0.00421582	0.00184246	-4.24811	2.15582e-05	0.105915
cg16504798	-0.00583879	-0.00752167	-0.00415591	0.000858628	-6.80014	1.04516e-11	-0.00583879	-0.00752167	-0.00415591	0.000858628	-6.80014	1.04516e-11	0.421703
cg21768539	-0.00792377	-0.0102077	-0.00563989	0.00116527	-6.79996	1.04648e-11	-0.00774088	-0.011913	-0.00356875	0.00212868	-3.63648	0.000276392	0.069663
cg20000602	-0.00733792	-0.00945299	-0.00522286	0.00107913	-6.79984	1.04738e-11	-0.00762681	-0.01108	-0.0041736	0.00176188	-4.3288	1.49923e-05	0.113968
cg20699549	-0.0089283	-0.0115019	-0.00635467	0.0013131	-6.79941	1.05048e-11	-0.00903157	-0.0128013	-0.00526184	0.00192337	-4.6957	2.65695e-06	0.144595
cg00345314	-0.00714388	-0.00920321	-0.00508454	0.0010507	-6.79916	1.05233e-11	-0.00714388	-0.00920321	-0.00508454	0.0010507	-6.79916	1.05233e-11	0.557541
cg23232188	-0.00802752	-0.0103419	-0.00571311	0.00118085	-6.79811	1.05998e-11	-0.00802752	-0.0103419	-0.00571311	0.00118085	-6.79811	1.05998e-11	0.655159
cg27519392	0.00860943	0.00612724	0.0110916	0.00126645	6.79809	1.06016e-11	0.00863006	0.00514612	0.012114	0.00177755	4.85502	1.20374e-06	0.160532
cg06927717	-0.00319584	-0.00411725	-0.00227444	0.000470113	-6.79803	1.06062e-11	-0.00319584	-0.00411725	-0.00227444	0.000470113	-6.79803	1.06062e-11	0.963629
cg01047748	-0.00824097	-0.010617	-0.00586496	0.00121227	-6.79798	1.061e-11	-0.00824097	-0.010617	-0.00586496	0.00121227	-6.79798	1.061e-11	0.733588
cg04226002	-0.00938091	-0.0120857	-0.00667617	0.00138	-6.79778	1.06246e-11	-0.00938091	-0.0120857	-0.00667617	0.00138	-6.79778	1.06246e-11	0.542505
cg13271643	-0.00675401	-0.00870146	-0.00480656	0.000993615	-6.79741	1.06519e-11	-0.00675401	-0.00870146	-0.00480656	0.000993615	-6.79741	1.06519e-11	0.810825
cg02296171	-0.00922865	-0.0118903	-0.00656705	0.00135799	-6.79583	1.07687e-11	-0.0094023	-0.0140028	-0.00480176	0.00234726	-4.00565	6.18467e-05	0.0856348
cg07952905	-0.00530705	-0.00683769	-0.00377641	0.000780954	-6.79559	1.07868e-11	-0.00525318	-0.00726404	-0.00324232	0.00102597	-5.12022	3.05181e-07	0.191285
cg14565465	-0.00816475	-0.0105197	-0.00580977	0.00120154	-6.79523	1.08139e-11	-0.00855507	-0.0139223	-0.00318783	0.00273844	-3.12407	0.00178369	0.0248184
cg02265742	-0.00850282	-0.0109555	-0.00605015	0.00125138	-6.79474	1.08509e-11	-0.00857004	-0.0119429	-0.00519722	0.00172086	-4.9801	6.35508e-07	0.170147
cg11469540	-0.00403744	-0.00520212	-0.00287276	0.000594235	-6.79435	1.08799e-11	-0.00407752	-0.00691311	-0.00124194	0.00144675	-2.8184	0.00482639	0.0149605
cg12079904	-0.00804016	-0.0103604	-0.0057199	0.00118383	-6.79166	1.10849e-11	-0.00804016	-0.0103604	-0.0057199	0.00118383	-6.79166	1.10849e-11	0.607057
cg24769348	-0.013552	-0.017463	-0.00964095	0.00199546	-6.79141	1.11042e-11	-0.0136519	-0.0188394	-0.00846445	0.00264671	-5.15806	2.49517e-07	0.18587
cg10464312	-0.00378846	-0.00488216	-0.00269475	0.000558024	-6.78906	1.12868e-11	-0.00378648	-0.00498243	-0.00259053	0.00061019	-6.20541	5.45529e-10	0.274209
cg01655008	-0.0100289	-0.0129256	-0.00713228	0.00147792	-6.78585	1.15402e-11	-0.0100289	-0.0129256	-0.00713228	0.00147792	-6.78585	1.15402e-11	0.716534
cg20424311	-0.00649456	-0.00837043	-0.00461869	0.000957092	-6.78572	1.15507e-11	-0.00648616	-0.00865809	-0.00431422	0.00110815	-5.85313	4.82399e-09	0.247026
cg04359418	0.00652674	0.00464153	0.00841196	0.000961862	6.78553	1.15659e-11	0.00682036	0.00247887	0.0111618	0.00221509	3.07905	0.00207664	0.0230398
cg09365240	-0.00609119	-0.00785072	-0.00433167	0.000897734	-6.78508	1.16024e-11	-0.00609119	-0.00785072	-0.00433167	0.000897734	-6.78508	1.16024e-11	0.784426
cg05595692	-0.00745012	-0.00960235	-0.00529788	0.0010981	-6.78454	1.16455e-11	-0.00745012	-0.00960235	-0.00529788	0.0010981	-6.78454	1.16455e-11	0.495152
cg06201861	-0.00634416	-0.00817732	-0.00451101	0.000935299	-6.78303	1.17682e-11	-0.00634416	-0.00817732	-0.00451101	0.000935299	-6.78303	1.17682e-11	0.868714
cg19001909	0.00794618	0.00565001	0.0102423	0.00117154	6.7827	1.17951e-11	0.00794618	0.00565001	0.0102423	0.00117154	6.7827	1.17951e-11	0.471824
cg12997404	-0.00478494	-0.00616779	-0.00340208	0.00070555	-6.78185	1.18644e-11	-0.00478494	-0.00616779	-0.00340208	0.00070555	-6.78185	1.18644e-11	0.694369
cg02912379	-0.00532652	-0.00686597	-0.00378707	0.000785449	-6.7815	1.18931e-11	-0.00532652	-0.00686597	-0.00378707	0.000785449	-6.7815	1.18931e-11	0.781216
cg26224018	-0.00943712	-0.0121648	-0.00670942	0.00139171	-6.78096	1.19378e-11	-0.0094724	-0.0157833	-0.00316147	0.00321992	-2.94181	0.00326301	0.0206982
cg05997362	-0.00331918	-0.00427857	-0.00235978	0.000489497	-6.78079	1.19521e-11	-0.00331918	-0.00427857	-0.00235978	0.000489497	-6.78079	1.19521e-11	0.412135
cg08183303	-0.0107219	-0.0138232	-0.00762067	0.00158231	-6.77613	1.23438e-11	-0.0107219	-0.0138232	-0.00762067	0.00158231	-6.77613	1.23438e-11	0.802501
cg13617811	-0.0072783	-0.00938356	-0.00517304	0.00107413	-6.77597	1.23571e-11	-0.0072783	-0.00938356	-0.00517304	0.00107413	-6.77597	1.23571e-11	0.592796
cg18731680	-0.00919599	-0.011856	-0.00653601	0.00135716	-6.77593	1.23609e-11	-0.00919599	-0.011856	-0.00653601	0.00135716	-6.77593	1.23609e-11	0.550234
cg19677302	-0.0108638	-0.0140062	-0.00772137	0.0016033	-6.77589	1.23645e-11	-0.0109849	-0.0177018	-0.00426797	0.00342707	-3.20533	0.00134907	0.0327263
cg25607249	-0.0061196	-0.00788989	-0.00434931	0.000903227	-6.77526	1.24179e-11	-0.0061196	-0.00788989	-0.00434931	0.000903227	-6.77526	1.24179e-11	0.645161
cg26942829	-0.0126276	-0.0162813	-0.00897392	0.00186417	-6.77385	1.25401e-11	-0.0126276	-0.0162813	-0.00897392	0.00186417	-6.77385	1.25401e-11	0.333552
cg10724867	0.00715116	0.00508183	0.0092205	0.0010558	6.77321	1.25957e-11	0.00748985	0.00343344	0.0115463	0.00206964	3.61892	0.000295834	0.0556541
cg23230564	-0.0131952	-0.0170137	-0.00937676	0.00194824	-6.7729	1.26223e-11	-0.0131952	-0.0170137	-0.00937676	0.00194824	-6.7729	1.26223e-11	0.434733
cg05590619	-0.00302239	-0.00389707	-0.00214771	0.000446273	-6.77251	1.26571e-11	-0.00302239	-0.00389707	-0.00214771	0.000446273	-6.77251	1.26571e-11	0.891367
cg23841186	-0.00651597	-0.00840242	-0.00462953	0.000962488	-6.76993	1.28844e-11	-0.00651597	-0.00840242	-0.00462953	0.000962488	-6.76993	1.28844e-11	0.903791
cg03662049	0.00499745	0.00355053	0.00644437	0.000738237	6.76944	1.29284e-11	0.00518546	0.00200731	0.00836361	0.00162154	3.19787	0.00138448	0.0297285
cg20721135	-0.00815597	-0.0105179	-0.00579407	0.00120507	-6.76803	1.30549e-11	-0.00816574	-0.0109779	-0.00535357	0.0014348	-5.69118	1.26163e-08	0.233859
cg00808648	-0.00541566	-0.00698444	-0.00384688	0.000800413	-6.76609	1.32312e-11	-0.00541566	-0.00698444	-0.00384688	0.000800413	-6.76609	1.32312e-11	0.975759
cg14652587	0.00437632	0.00310846	0.00564418	0.00064688	6.76528	1.33053e-11	0.00447285	0.00209849	0.0068472	0.00121143	3.69221	0.000222317	0.0626128
cg12776171	-0.00668032	-0.00861574	-0.0047449	0.000987477	-6.76503	1.33277e-11	-0.00668032	-0.00861574	-0.0047449	0.000987477	-6.76503	1.33277e-11	0.559038
cg21242356	-0.00636763	-0.00821263	-0.00452262	0.000941347	-6.76438	1.33883e-11	-0.00636763	-0.00821263	-0.00452262	0.000941347	-6.76438	1.33883e-11	0.707275
cg04466886	-0.0071845	-0.00926685	-0.00510215	0.00106244	-6.76224	1.35876e-11	-0.00750522	-0.0108626	-0.00414784	0.00171298	-4.38139	1.17926e-05	0.123218
cg08439487	0.00955113	0.00678272	0.0123195	0.00141248	6.76196	1.36136e-11	0.00955113	0.00678272	0.0123195	0.00141248	6.76196	1.36136e-11	0.36437
cg17517296	-0.00786504	-0.010145	-0.00558505	0.00116328	-6.76108	1.36971e-11	-0.0081504	-0.0129032	-0.00339762	0.00242493	-3.36109	0.000776366	0.0392929
cg09566995	-0.0118584	-0.0152962	-0.00842056	0.00175401	-6.76071	1.3732e-11	-0.0118584	-0.0152962	-0.00842056	0.00175401	-6.76071	1.3732e-11	0.452918
cg23469878	-0.005589	-0.00720932	-0.00396868	0.000826709	-6.76054	1.37481e-11	-0.005589	-0.00720932	-0.00396868	0.000826709	-6.76054	1.37481e-11	0.815687
cg04071779	-0.00648107	-0.0083604	-0.00460174	0.00095886	-6.75914	1.38809e-11	-0.00648107	-0.0083604	-0.00460174	0.00095886	-6.75914	1.38809e-11	0.333896
cg04659582	-0.00395819	-0.00510602	-0.00281036	0.000585636	-6.75878	1.39156e-11	-0.00395819	-0.00510602	-0.00281036	0.000585636	-6.75878	1.39156e-11	0.925743
cg16292333	-0.00601875	-0.00776425	-0.00427325	0.000890576	-6.75826	1.39657e-11	-0.00601875	-0.00776425	-0.00427325	0.000890576	-6.75826	1.39657e-11	0.957468
cg00291478	0.00913501	0.00648572	0.0117843	0.00135171	6.75813	1.39782e-11	0.00913501	0.00648572	0.0117843	0.00135171	6.75813	1.39782e-11	0.834314
cg09281220	-0.00408603	-0.00527138	-0.00290069	0.000604779	-6.75624	1.41619e-11	-0.00409095	-0.0054529	-0.002729	0.000694884	-5.88724	3.92701e-09	0.250647
cg07799277	-0.00961206	-0.0124007	-0.00682346	0.00142278	-6.75582	1.42033e-11	-0.00961206	-0.0124007	-0.00682346	0.00142278	-6.75582	1.42033e-11	0.362081
cg11277834	-0.00599151	-0.00773016	-0.00425285	0.000887086	-6.75414	1.43684e-11	-0.00614554	-0.00878124	-0.00350984	0.00134477	-4.56995	4.87836e-06	0.136371
cg02320474	-0.0117679	-0.015183	-0.00835285	0.00174243	-6.75376	1.44059e-11	-0.0117679	-0.015183	-0.00835285	0.00174243	-6.75376	1.44059e-11	0.494833
cg01044849	-0.00897228	-0.0115763	-0.00636823	0.00132862	-6.75308	1.4474e-11	-0.00917257	-0.014001	-0.00434415	0.00246352	-3.72335	0.000196594	0.0653409
cg15189015	-0.00917912	-0.0118433	-0.00651491	0.00135932	-6.75274	1.4508e-11	-0.00917912	-0.0118433	-0.00651491	0.00135932	-6.75274	1.4508e-11	0.884062
cg25083763	-0.00393617	-0.00507867	-0.00279367	0.000582919	-6.75251	1.45308e-11	-0.00393617	-0.00507867	-0.00279367	0.000582919	-6.75251	1.45308e-11	0.685874
cg21241410	-0.0107523	-0.0138734	-0.00763116	0.00159243	-6.7521	1.45721e-11	-0.0107523	-0.0138734	-0.00763116	0.00159243	-6.7521	1.45721e-11	0.655324
cg26269613	-0.00195331	-0.00252046	-0.00138616	0.000289369	-6.75024	1.47598e-11	-0.00195331	-0.00252046	-0.00138616	0.000289369	-6.75024	1.47598e-11	0.391292
cg23090046	-0.00755105	-0.00974367	-0.00535842	0.00111871	-6.7498	1.48054e-11	-0.0075705	-0.00984208	-0.00529893	0.00115899	-6.53199	6.49036e-11	0.302423
cg15453278	-0.00795576	-0.0102663	-0.00564519	0.00117889	-6.74854	1.49336e-11	-0.00795576	-0.0102663	-0.00564519	0.00117889	-6.74854	1.49336e-11	0.379977
cg25009965	-0.00583945	-0.00753573	-0.00414317	0.000865465	-6.74719	1.50739e-11	-0.00583945	-0.00753573	-0.00414317	0.000865465	-6.74719	1.50739e-11	0.453206
cg13485718	-0.00890042	-0.011486	-0.00631487	0.00131918	-6.74692	1.51012e-11	-0.00890042	-0.011486	-0.00631487	0.00131918	-6.74692	1.51012e-11	0.509722
cg18638581	-0.00857525	-0.0110664	-0.00608414	0.001271	-6.74687	1.51064e-11	-0.00857525	-0.0110664	-0.00608414	0.001271	-6.74687	1.51064e-11	0.496372
cg22755445	-0.00874654	-0.0112877	-0.00620542	0.00129651	-6.74619	1.51774e-11	-0.00874389	-0.0121668	-0.00532097	0.00174642	-5.00676	5.53552e-07	0.177979
cg16203203	-0.0059301	-0.00765307	-0.00420714	0.00087908	-6.7458	1.52182e-11	-0.0059301	-0.00765307	-0.00420714	0.00087908	-6.7458	1.52182e-11	0.938203
cg17300723	-0.00482297	-0.00622426	-0.00342167	0.000714962	-6.74577	1.52218e-11	-0.00485175	-0.00668507	-0.00301843	0.000935383	-5.18691	2.13809e-07	0.19158
cg18606630	-0.00483276	-0.0062374	-0.00342812	0.000716666	-6.74339	1.54732e-11	-0.00483276	-0.0062374	-0.00342812	0.000716666	-6.74339	1.54732e-11	0.603245
cg10319474	-0.0055972	-0.00722417	-0.00397023	0.000830101	-6.74279	1.5537e-11	-0.0055972	-0.00722417	-0.00397023	0.000830101	-6.74279	1.5537e-11	0.528276
cg23025459	-0.00555046	-0.00716402	-0.00393689	0.000823262	-6.74203	1.5619e-11	-0.00555046	-0.00716402	-0.00393689	0.000823262	-6.74203	1.5619e-11	0.865499
cg26646867	-0.0151723	-0.0195831	-0.0107615	0.00225046	-6.74185	1.56383e-11	-0.0156211	-0.0240852	-0.007157	0.00431849	-3.61726	0.000297739	0.0573613
cg16092330	-0.00445499	-0.0057502	-0.00315978	0.000660832	-6.74149	1.56776e-11	-0.00445499	-0.0057502	-0.00315978	0.000660832	-6.74149	1.56776e-11	0.385612
cg03505866	0.00735343	0.00521521	0.00949165	0.00109095	6.74041	1.57944e-11	0.00744222	0.00433489	0.0105495	0.0015854	4.69422	2.67628e-06	0.147961
cg00634698	0.00636857	0.00451657	0.00822056	0.000944912	6.73985	1.58547e-11	0.0064244	0.00418271	0.00866608	0.00114374	5.61702	1.94275e-08	0.229177
cg11361201	-0.00638523	-0.00824225	-0.00452822	0.000947474	-6.73921	1.59246e-11	-0.00630474	-0.00925563	-0.00335385	0.00150558	-4.18757	2.81956e-05	0.113249
cg05052463	0.0100606	0.0071346	0.0129867	0.0014929	6.73898	1.59508e-11	0.0100582	0.0069359	0.0131804	0.00159302	6.31391	2.72077e-10	0.285954
cg08340023	-0.0122967	-0.0158731	-0.00872025	0.00182475	-6.73884	1.5966e-11	-0.0123491	-0.0161509	-0.0085473	0.00193973	-6.36641	1.9351e-10	0.291042
cg14499577	-0.00668946	-0.00863515	-0.00474377	0.000992717	-6.73854	1.5999e-11	-0.00668946	-0.00863515	-0.00474377	0.000992717	-6.73854	1.5999e-11	0.726197
cg03110921	0.00805471	0.00571189	0.0103975	0.00119534	6.73845	1.60087e-11	0.00805471	0.00571189	0.0103975	0.00119534	6.73845	1.60087e-11	0.40826
cg03721978	-0.00602771	-0.00778105	-0.00427437	0.000894577	-6.73806	1.60515e-11	-0.00602771	-0.00778105	-0.00427437	0.000894577	-6.73806	1.60515e-11	0.929436
cg00179026	0.00944947	0.00670046	0.0121985	0.00140258	6.73722	1.61451e-11	0.00965745	0.00479067	0.0145242	0.0024831	3.88928	0.000100544	0.0787151
cg17171539	-0.00845882	-0.0109198	-0.00599781	0.00125564	-6.73666	1.62063e-11	-0.00845943	-0.0109388	-0.00598006	0.00126501	-6.68725	2.27403e-11	0.31372
cg09734761	-0.00883349	-0.0114036	-0.00626338	0.00131131	-6.7364	1.62357e-11	-0.00883349	-0.0114036	-0.00626338	0.00131131	-6.7364	1.62357e-11	0.714955
cg02597894	-0.0052726	-0.00680675	-0.00373845	0.000782744	-6.73605	1.62756e-11	-0.00532675	-0.00752283	-0.00313067	0.00112047	-4.75403	1.994e-06	0.153709
cg00162064	-0.0066592	-0.00859713	-0.00472127	0.000988758	-6.73492	1.64021e-11	-0.0066592	-0.00859713	-0.00472127	0.000988758	-6.73492	1.64021e-11	0.81387
cg24500959	-0.00413867	-0.00534327	-0.00293407	0.000614604	-6.73387	1.65204e-11	-0.00413867	-0.00534327	-0.00293407	0.000614604	-6.73387	1.65204e-11	0.915502
cg15783941	0.00786716	0.00557726	0.0101571	0.00116834	6.73363	1.65487e-11	0.00822396	0.00337593	0.013072	0.00247353	3.32479	0.000884856	0.0373799
cg15225325	-0.012551	-0.016205	-0.00889702	0.00186432	-6.73223	1.67079e-11	-0.012551	-0.016205	-0.00889702	0.00186432	-6.73223	1.67079e-11	0.837602
cg02782634	-0.00737559	-0.00952288	-0.0052283	0.00109558	-6.73215	1.6717e-11	-0.00737559	-0.00952288	-0.0052283	0.00109558	-6.73215	1.6717e-11	0.580939
cg23847017	-0.00894723	-0.0115527	-0.00634176	0.00132935	-6.73053	1.69046e-11	-0.00894723	-0.0115527	-0.00634176	0.00132935	-6.73053	1.69046e-11	0.817419
cg10806146	-0.00654625	-0.00845298	-0.00463953	0.000972837	-6.72904	1.7079e-11	-0.00654625	-0.00845298	-0.00463953	0.000972837	-6.72904	1.7079e-11	0.958402
cg02508830	-0.00913541	-0.0117965	-0.00647429	0.00135774	-6.72841	1.71528e-11	-0.00945133	-0.0141696	-0.00473305	0.00240733	-3.92607	8.63464e-05	0.0814176
cg04158018	-0.00737954	-0.00952952	-0.00522955	0.00109695	-6.72732	1.72821e-11	-0.00737954	-0.00952952	-0.00522955	0.00109695	-6.72732	1.72821e-11	0.581891
cg04557677	-0.00404034	-0.00521761	-0.00286307	0.000600659	-6.7265	1.73789e-11	-0.00404034	-0.00521761	-0.00286307	0.000600659	-6.7265	1.73789e-11	0.641762
cg00257455	-0.00450166	-0.00581347	-0.00318985	0.000669304	-6.72588	1.74532e-11	-0.00450166	-0.00581347	-0.00318985	0.000669304	-6.72588	1.74532e-11	0.572248
cg17759224	-0.00799216	-0.0103215	-0.00566286	0.00118844	-6.7249	1.7571e-11	-0.00799216	-0.0103215	-0.00566286	0.00118844	-6.7249	1.7571e-11	0.678072
cg16785938	-0.00810136	-0.0104629	-0.00573982	0.00120489	-6.72375	1.77103e-11	-0.00830585	-0.0124626	-0.00414914	0.00212081	-3.91636	8.98977e-05	0.0811764
cg04794141	-0.0117496	-0.0151751	-0.00832399	0.00174777	-6.7226	1.78508e-11	-0.0117496	-0.0151751	-0.00832399	0.00174777	-6.7226	1.78508e-11	0.480055
cg18145759	-0.00857851	-0.0110796	-0.00607743	0.00127609	-6.72252	1.78607e-11	-0.00858144	-0.0111144	-0.00604853	0.00129233	-6.6403	3.13039e-11	0.31129
cg06013494	-0.00778255	-0.0100516	-0.0055135	0.0011577	-6.72242	1.78734e-11	-0.0077682	-0.0101496	-0.00538675	0.00121505	-6.39332	1.62321e-10	0.294653
cg04902811	-0.00830036	-0.0107205	-0.00588025	0.00123477	-6.72219	1.79019e-11	-0.00829179	-0.0112442	-0.0053394	0.00150635	-5.50457	3.70071e-08	0.222526
cg04550063	-0.00306308	-0.00395621	-0.00216994	0.000455691	-6.72183	1.79454e-11	-0.00306308	-0.00395621	-0.00216994	0.000455691	-6.72183	1.79454e-11	0.587766
cg24471894	-0.00871229	-0.0112526	-0.00617193	0.00129612	-6.7218	1.7949e-11	-0.00871229	-0.0112526	-0.00617193	0.00129612	-6.7218	1.7949e-11	0.516179
cg21470711	-0.00839104	-0.0108383	-0.00594379	0.00124862	-6.72025	1.81416e-11	-0.00839104	-0.0108383	-0.00594379	0.00124862	-6.72025	1.81416e-11	0.327385
cg02501120	-0.00492061	-0.00635614	-0.00348509	0.000732423	-6.71827	1.83895e-11	-0.00492061	-0.00635614	-0.00348509	0.000732423	-6.71827	1.83895e-11	0.920037
cg15829467	-0.00740568	-0.0095662	-0.00524517	0.00110232	-6.71825	1.83924e-11	-0.00740568	-0.0095662	-0.00524517	0.00110232	-6.71825	1.83924e-11	0.9861
cg05644602	-0.00903035	-0.011665	-0.00639567	0.00134425	-6.71778	1.84518e-11	-0.00950164	-0.0161664	-0.00283687	0.00340046	-2.79423	0.0052024	0.0125666
cg08223924	-0.00628597	-0.00811996	-0.00445198	0.000935727	-6.71774	1.84565e-11	-0.00628597	-0.00811996	-0.00445198	0.000935727	-6.71774	1.84565e-11	0.69113
cg08248579	-0.00770683	-0.00995578	-0.00545789	0.00114744	-6.71653	1.86102e-11	-0.00770683	-0.00995578	-0.00545789	0.00114744	-6.71653	1.86102e-11	0.744579
cg18442362	-0.010428	-0.013471	-0.00738496	0.00155258	-6.71653	1.86103e-11	-0.010428	-0.013471	-0.00738496	0.00155258	-6.71653	1.86103e-11	0.7124
cg16753122	-0.00702826	-0.00907924	-0.00497729	0.00104644	-6.71638	1.8629e-11	-0.00702826	-0.00907924	-0.00497729	0.00104644	-6.71638	1.8629e-11	0.857446
cg22388948	-0.00985955	-0.0127369	-0.00698216	0.00146808	-6.71594	1.86856e-11	-0.00985616	-0.013318	-0.00639427	0.0017663	-5.58011	2.40363e-08	0.228929
cg18716635	-0.00930748	-0.0120238	-0.00659117	0.0013859	-6.71585	1.86973e-11	-0.00889383	-0.0139584	-0.00382925	0.00258401	-3.44187	0.000577718	0.0688525
cg21340821	-0.00588872	-0.00760748	-0.00416996	0.000876933	-6.71513	1.87897e-11	-0.00607377	-0.00920564	-0.0029419	0.00159792	-3.80104	0.00014409	0.0720384
cg25960038	-0.00479241	-0.00619122	-0.00339361	0.000713691	-6.71497	1.881e-11	-0.00479241	-0.00619122	-0.00339361	0.000713691	-6.71497	1.881e-11	0.835988
cg24247370	-0.00558325	-0.00721323	-0.00395327	0.000831639	-6.71355	1.89946e-11	-0.00558325	-0.00721323	-0.00395327	0.000831639	-6.71355	1.89946e-11	0.575547
cg11147155	-0.00965236	-0.0124703	-0.00683441	0.00143776	-6.71349	1.90025e-11	-0.00965236	-0.0124703	-0.00683441	0.00143776	-6.71349	1.90025e-11	0.440847
cg13058623	-0.00647656	-0.00836749	-0.00458563	0.000964778	-6.71301	1.9065e-11	-0.0064688	-0.00856169	-0.00437592	0.00106782	-6.05796	1.37857e-09	0.268505
cg17759095	-0.00824496	-0.010653	-0.00583689	0.00122863	-6.7107	1.93696e-11	-0.00824496	-0.010653	-0.00583689	0.00122863	-6.7107	1.93696e-11	0.518427
cg01606027	-0.0128506	-0.0166039	-0.00909737	0.00191496	-6.71064	1.93766e-11	-0.0128506	-0.0166039	-0.00909737	0.00191496	-6.71064	1.93766e-11	0.407562
cg25138553	-0.00710455	-0.00917971	-0.00502938	0.00105878	-6.71015	1.94426e-11	-0.00710455	-0.00917971	-0.00502938	0.00105878	-6.71015	1.94426e-11	0.659085
cg18796027	-0.00579445	-0.00748697	-0.00410192	0.000863549	-6.71004	1.94571e-11	-0.00579445	-0.00748697	-0.00410192	0.000863549	-6.71004	1.94571e-11	0.595064
cg07291836	-0.0147553	-0.0190654	-0.0104452	0.00219908	-6.70977	1.94926e-11	-0.0147733	-0.0193343	-0.0102123	0.00232708	-6.34844	2.17515e-10	0.290219
cg23717186	0.00721545	0.00510768	0.00932322	0.00107541	6.70946	1.95344e-11	0.00721545	0.00510768	0.00932322	0.00107541	6.70946	1.95344e-11	0.395844
cg16864063	-0.0051635	-0.00667213	-0.00365487	0.000769724	-6.70825	1.96974e-11	-0.0051635	-0.00667213	-0.00365487	0.000769724	-6.70825	1.96974e-11	0.942838
cg24166814	-0.00553468	-0.00715208	-0.00391727	0.00082522	-6.70691	1.98791e-11	-0.00553468	-0.00715208	-0.00391727	0.00082522	-6.70691	1.98791e-11	0.442979
cg09340639	-0.00827839	-0.0106976	-0.00585918	0.00123432	-6.70687	1.98847e-11	-0.00828052	-0.0120128	-0.00454826	0.00190425	-4.34845	1.37104e-05	0.122891
cg01415937	-0.00346787	-0.00448153	-0.00245421	0.000517183	-6.7053	2.00989e-11	-0.00346787	-0.00448153	-0.00245421	0.000517183	-6.7053	2.00989e-11	0.693308
cg17054708	-0.00614871	-0.00794611	-0.00435131	0.000917057	-6.70483	2.01641e-11	-0.00614871	-0.00794611	-0.00435131	0.000917057	-6.70483	2.01641e-11	0.820637
cg09253473	-0.00442236	-0.00571518	-0.00312954	0.000659612	-6.70449	2.02118e-11	-0.00442236	-0.00571518	-0.00312954	0.000659612	-6.70449	2.02118e-11	0.319078
cg24746726	-0.0130109	-0.0168145	-0.00920735	0.00194064	-6.70446	2.0215e-11	-0.0140583	-0.0252559	-0.00286062	0.00571318	-2.46067	0.0138678	0.00397351
cg27589594	-0.00584013	-0.00754743	-0.00413282	0.00087109	-6.70439	2.02248e-11	-0.00584013	-0.00754743	-0.00413282	0.00087109	-6.70439	2.02248e-11	0.366759
cg02325250	-0.00700387	-0.00905151	-0.00495623	0.00104474	-6.70397	2.02834e-11	-0.00691637	-0.0105622	-0.00327055	0.00186015	-3.71819	0.000200657	0.0756185
cg02302089	-0.00961625	-0.012428	-0.00680445	0.00143462	-6.703	2.04185e-11	-0.00961625	-0.012428	-0.00680445	0.00143462	-6.703	2.04185e-11	0.678599
cg20014974	-0.00635663	-0.00821571	-0.00449755	0.000948529	-6.70157	2.0619e-11	-0.00644426	-0.00946167	-0.00342685	0.00153952	-4.18589	2.84057e-05	0.105842
cg03766174	-0.00575499	-0.00743849	-0.00407148	0.000858948	-6.70004	2.08361e-11	-0.00575499	-0.00743849	-0.00407148	0.000858948	-6.70004	2.08361e-11	0.993519
cg15352315	-0.00793163	-0.0102521	-0.00561117	0.00118393	-6.69941	2.0926e-11	-0.00793163	-0.0102521	-0.00561117	0.00118393	-6.69941	2.0926e-11	0.470722
cg19459454	-0.00886934	-0.0114645	-0.00627421	0.00132407	-6.69855	2.10504e-11	-0.00915541	-0.0147571	-0.00355377	0.00285804	-3.20339	0.00135818	0.0322245
cg10148841	-0.00601382	-0.00777354	-0.00425409	0.000897837	-6.69812	2.11124e-11	-0.00601382	-0.00777354	-0.00425409	0.000897837	-6.69812	2.11124e-11	0.615372
cg06241374	0.00746079	0.00527747	0.00964412	0.00111396	6.69753	2.11966e-11	0.00783327	0.00330977	0.0123568	0.00230795	3.39403	0.000688709	0.0426606
cg21090298	-0.00570673	-0.00737685	-0.00403661	0.000852117	-6.69712	2.12565e-11	-0.00570673	-0.00737685	-0.00403661	0.000852117	-6.69712	2.12565e-11	0.674345
cg11093142	-0.00865784	-0.0111917	-0.00612403	0.00129278	-6.69706	2.12657e-11	-0.00866771	-0.0131507	-0.00418477	0.00228726	-3.78956	0.000150913	0.0768571
cg23680518	-0.00573287	-0.00741072	-0.00405502	0.000856061	-6.69679	2.13042e-11	-0.00573287	-0.00741072	-0.00405502	0.000856061	-6.69679	2.13042e-11	0.586005
cg23251057	-0.00677699	-0.00876046	-0.00479352	0.001012	-6.69666	2.13237e-11	-0.00677699	-0.00876046	-0.00479352	0.001012	-6.69666	2.13237e-11	0.612892
cg03051880	-0.00543224	-0.00702235	-0.00384212	0.000811299	-6.69573	2.14599e-11	-0.00543224	-0.00702235	-0.00384212	0.000811299	-6.69573	2.14599e-11	0.734644
cg01185345	-0.00551745	-0.00713286	-0.00390204	0.000824203	-6.69428	2.16732e-11	-0.00572044	-0.0107536	-0.000687256	0.002568	-2.22759	0.025908	0.00191105
cg05890727	-0.0128399	-0.0165992	-0.00908056	0.00191805	-6.69423	2.16807e-11	-0.0134225	-0.0225298	-0.00431521	0.00464667	-2.88863	0.00386923	0.0166038
cg16223079	-0.00538246	-0.00695888	-0.00380605	0.000804308	-6.69204	2.20085e-11	-0.00538246	-0.00695888	-0.00380605	0.000804308	-6.69204	2.20085e-11	0.717869
cg04117356	-0.00529801	-0.0068497	-0.00374632	0.000791692	-6.692	2.20134e-11	-0.00529801	-0.0068497	-0.00374632	0.000791692	-6.692	2.20134e-11	0.382918
cg26562772	-0.00938135	-0.0121291	-0.00663361	0.00140194	-6.6917	2.20588e-11	-0.00938135	-0.0121291	-0.00663361	0.00140194	-6.6917	2.20588e-11	0.838159
cg02527346	-0.0049451	-0.00639357	-0.00349663	0.00073903	-6.69134	2.21135e-11	-0.0049451	-0.00639357	-0.00349663	0.00073903	-6.69134	2.21135e-11	0.427664
cg03962451	-0.00884483	-0.0114361	-0.00625357	0.0013221	-6.69001	2.23161e-11	-0.00887095	-0.0117603	-0.00598161	0.00147418	-6.01755	1.77076e-09	0.265539
cg18462381	0.00574523	0.00406203	0.00742842	0.000858789	6.68991	2.23301e-11	0.00591757	0.00330415	0.00853099	0.0013334	4.43796	9.08176e-06	0.128634
cg24643922	-0.00479485	-0.00619964	-0.00339007	0.00071674	-6.68981	2.23464e-11	-0.00479485	-0.00619964	-0.00339007	0.00071674	-6.68981	2.23464e-11	0.896769
cg27172287	-0.00832212	-0.0107604	-0.00588383	0.00124405	-6.68955	2.23864e-11	-0.00859421	-0.0132163	-0.00397208	0.00235828	-3.64428	0.000268143	0.0610923
cg17593958	-0.00521837	-0.00674732	-0.00368942	0.000780091	-6.68944	2.24025e-11	-0.00521837	-0.00674732	-0.00368942	0.000780091	-6.68944	2.24025e-11	0.423949
cg16646054	-0.00668974	-0.00864996	-0.00472953	0.00100013	-6.6889	2.24861e-11	-0.0067553	-0.00931298	-0.00419763	0.00130496	-5.17663	2.25926e-07	0.194174
cg21940708	-0.00432024	-0.00558624	-0.00305424	0.000645929	-6.68842	2.25599e-11	-0.00432024	-0.00558624	-0.00305424	0.000645929	-6.68842	2.25599e-11	0.633904
cg02626388	-0.00696696	-0.00900893	-0.00492498	0.00104184	-6.68716	2.27547e-11	-0.00696696	-0.00900893	-0.00492498	0.00104184	-6.68716	2.27547e-11	0.934982
cg16762684	-0.0067823	-0.0087702	-0.0047944	0.00101425	-6.687	2.27793e-11	-0.0067823	-0.0087702	-0.0047944	0.00101425	-6.687	2.27793e-11	0.90232
cg26862175	-0.00596467	-0.00771353	-0.0042158	0.000892296	-6.68463	2.31509e-11	-0.00596467	-0.00771353	-0.0042158	0.000892296	-6.68463	2.31509e-11	0.429386
cg15908708	-0.00702466	-0.00908478	-0.00496454	0.0010511	-6.68315	2.33858e-11	-0.00702466	-0.00908478	-0.00496454	0.0010511	-6.68315	2.33858e-11	0.763725
cg08534147	-0.00542628	-0.00701775	-0.0038348	0.000811991	-6.68268	2.34612e-11	-0.00542628	-0.00701775	-0.0038348	0.000811991	-6.68268	2.34612e-11	0.79796
cg13977486	-0.00610871	-0.0079004	-0.00431702	0.000914145	-6.68243	2.35014e-11	-0.00610871	-0.0079004	-0.00431702	0.000914145	-6.68243	2.35014e-11	0.593382
cg14445047	-0.00591761	-0.00765331	-0.00418192	0.000885576	-6.68222	2.35349e-11	-0.00591761	-0.00765331	-0.00418192	0.000885576	-6.68222	2.35349e-11	0.542401
cg01938023	-0.00800074	-0.0103476	-0.00565389	0.00119739	-6.6818	2.36026e-11	-0.00800074	-0.0103476	-0.00565389	0.00119739	-6.6818	2.36026e-11	0.338542
cg04051335	-0.00771111	-0.00997314	-0.00544908	0.00115412	-6.68138	2.36698e-11	-0.00771111	-0.00997314	-0.00544908	0.00115412	-6.68138	2.36698e-11	0.932963
cg04592413	-0.0129045	-0.0166902	-0.00911882	0.0019315	-6.68106	2.37214e-11	-0.0134586	-0.0210603	-0.00585695	0.00387847	-3.47008	0.000520297	0.0484911
cg20810222	-0.00859014	-0.0111105	-0.0060698	0.00128592	-6.68018	2.38655e-11	-0.00859014	-0.0111105	-0.0060698	0.00128592	-6.68018	2.38655e-11	0.640291
cg09113483	0.0126566	0.00894269	0.0163706	0.00189491	6.67928	2.40122e-11	0.0127877	0.00268205	0.0228933	0.00515603	2.48014	0.013133	0.00653153
cg24401737	-0.00578768	-0.00748614	-0.00408922	0.000866578	-6.67878	2.40936e-11	-0.00578768	-0.00748614	-0.00408922	0.000866578	-6.67878	2.40936e-11	0.71506
cg15025640	-0.00729518	-0.00943612	-0.00515424	0.00109234	-6.67851	2.4139e-11	-0.00729518	-0.00943612	-0.00515424	0.00109234	-6.67851	2.4139e-11	0.755768
cg05992079	0.00688681	0.00486517	0.00890846	0.00103147	6.67669	2.44407e-11	0.00697668	0.00122316	0.0127302	0.00293552	2.37664	0.0174712	0.00445169
cg20968678	0.00776874	0.00548794	0.0100495	0.00116369	6.67593	2.45666e-11	0.00784629	0.00358588	0.0121067	0.00217372	3.60962	0.000306646	0.0620696
cg22365167	-0.00378346	-0.00489466	-0.00267227	0.000566948	-6.67339	2.49961e-11	-0.0038555	-0.00561548	-0.00209552	0.000897966	-4.29359	1.75804e-05	0.116
cg05655915	-0.0128526	-0.0166275	-0.00907762	0.00192603	-6.67308	2.50484e-11	-0.012862	-0.0177164	-0.00800754	0.00247679	-5.19299	2.06938e-07	0.198472
cg00759741	-0.00672411	-0.00869912	-0.00474909	0.00100768	-6.67286	2.50867e-11	-0.00672411	-0.00869912	-0.00474909	0.00100768	-6.67286	2.50867e-11	0.57592
cg14659511	0.00838806	0.00592399	0.0108521	0.0012572	6.67201	2.52328e-11	0.00845233	0.00316503	0.0137396	0.00269765	3.13322	0.00172901	0.031968
cg24841244	0.00904062	0.00638469	0.0116965	0.00135509	6.67161	2.53009e-11	0.00908276	0.00612047	0.0120451	0.0015114	6.00949	1.86104e-09	0.266474
cg06559575	-0.00702867	-0.00909381	-0.00496353	0.00105366	-6.67072	2.54559e-11	-0.00702867	-0.00909381	-0.00496353	0.00105366	-6.67072	2.54559e-11	0.953296
cg04734784	-0.00486881	-0.00629953	-0.00343808	0.000729974	-6.66984	2.56088e-11	-0.00486881	-0.00629953	-0.00343808	0.000729974	-6.66984	2.56088e-11	0.886673
cg26303870	-0.00417221	-0.00539825	-0.00294618	0.00062554	-6.66978	2.56193e-11	-0.00417221	-0.00539825	-0.00294618	0.00062554	-6.66978	2.56193e-11	0.950423
cg26821327	-0.00601274	-0.00777988	-0.00424559	0.000901622	-6.6688	2.57899e-11	-0.00601274	-0.00777988	-0.00424559	0.000901622	-6.6688	2.57899e-11	0.987193
cg27585074	-0.00771969	-0.00998864	-0.00545075	0.00115765	-6.66844	2.58534e-11	-0.00771969	-0.00998864	-0.00545075	0.00115765	-6.66844	2.58534e-11	0.969459
cg07747220	-0.00673959	-0.00872049	-0.00475869	0.00101068	-6.66837	2.58668e-11	-0.00690004	-0.0101453	-0.00365479	0.00165577	-4.16727	3.08274e-05	0.105009
cg07957458	-0.0042357	-0.00548079	-0.0029906	0.000635265	-6.66761	2.60004e-11	-0.0042357	-0.00548079	-0.0029906	0.000635265	-6.66761	2.60004e-11	0.536447
cg19622662	-0.00468155	-0.00605775	-0.00330534	0.00070216	-6.66735	2.60464e-11	-0.00464579	-0.00677605	-0.00251554	0.00108688	-4.27442	1.91639e-05	0.122136
cg06849477	-0.00433733	-0.00561241	-0.00306225	0.000650564	-6.66704	2.61021e-11	-0.00433733	-0.00561241	-0.00306225	0.000650564	-6.66704	2.61021e-11	0.830728
cg20366832	-0.005886	-0.00761638	-0.00415562	0.000882863	-6.66695	2.61183e-11	-0.005886	-0.00761638	-0.00415562	0.000882863	-6.66695	2.61183e-11	0.82397
cg16755833	0.0104859	0.007403	0.0135688	0.00157294	6.66645	2.6207e-11	0.0104859	0.007403	0.0135688	0.00157294	6.66645	2.6207e-11	0.631402
cg26056277	-0.0144052	-0.0186404	-0.01017	0.00216086	-6.6664	2.62147e-11	-0.0143401	-0.0232497	-0.00543047	0.0045458	-3.15458	0.00160731	0.0354346
cg16060369	0.00483231	0.00341153	0.00625309	0.000724901	6.66616	2.62578e-11	0.0048856	0.00217773	0.00759347	0.00138159	3.53621	0.000405908	0.0569879
cg16572540	-0.00559688	-0.00724321	-0.00395055	0.000839981	-6.66311	2.68098e-11	-0.00559688	-0.00724321	-0.00395055	0.000839981	-6.66311	2.68098e-11	0.395648
cg07186962	-0.0083873	-0.0108548	-0.00591982	0.00125894	-6.66217	2.69805e-11	-0.0083873	-0.0108548	-0.00591982	0.00125894	-6.66217	2.69805e-11	0.555647
cg14564351	-0.00522019	-0.00675617	-0.00368421	0.000783677	-6.66115	2.71692e-11	-0.00522019	-0.00675617	-0.00368421	0.000783677	-6.66115	2.71692e-11	0.392081
cg07026107	-0.00713093	-0.00922916	-0.0050327	0.00107055	-6.66102	2.71927e-11	-0.00713093	-0.00922916	-0.0050327	0.00107055	-6.66102	2.71927e-11	0.35597
cg26163153	0.00834405	0.00588881	0.0107993	0.00125269	6.66088	2.72192e-11	0.00835504	0.00538308	0.011327	0.00151633	5.51003	3.58764e-08	0.226169
cg08594681	-0.00728058	-0.00942304	-0.00513812	0.00109311	-6.66041	2.73058e-11	-0.00728058	-0.00942304	-0.00513812	0.00109311	-6.66041	2.73058e-11	0.650176
cg25112191	-0.00536337	-0.00694168	-0.00378507	0.000805273	-6.66031	2.73242e-11	-0.00531924	-0.0080107	-0.00262778	0.00137322	-3.87355	0.000107262	0.0884784
cg24685134	-0.00384374	-0.00497505	-0.00271244	0.000577208	-6.6592	2.75323e-11	-0.00384374	-0.00497505	-0.00271244	0.000577208	-6.6592	2.75323e-11	0.461205
cg07679948	0.0110035	0.00776489	0.0142421	0.00165239	6.65915	2.7541e-11	0.0111294	0.00699451	0.0152642	0.00210966	5.27543	1.32447e-07	0.205186
cg02353048	-0.00534141	-0.00691377	-0.00376905	0.000802237	-6.65814	2.77312e-11	-0.00558087	-0.0091426	-0.00201914	0.00181724	-3.07106	0.00213298	0.0253833
cg17113968	-0.00450413	-0.00583027	-0.00317799	0.000676615	-6.65685	2.79749e-11	-0.00450413	-0.00583027	-0.00317799	0.000676615	-6.65685	2.79749e-11	0.489656
cg06100973	-0.00983738	-0.0127341	-0.00694067	0.00147794	-6.65615	2.81103e-11	-0.00983738	-0.0127341	-0.00694067	0.00147794	-6.65615	2.81103e-11	0.384251
cg21578207	-0.0122981	-0.0159197	-0.00867653	0.00184779	-6.65559	2.82165e-11	-0.0124218	-0.0182165	-0.00662705	0.00295654	-4.20145	2.65208e-05	0.110303
cg13009608	-0.0088188	-0.0114159	-0.00622172	0.00132507	-6.65537	2.8259e-11	-0.0088188	-0.0114159	-0.00622172	0.00132507	-6.65537	2.8259e-11	0.643044
cg11670000	-0.00570072	-0.00737957	-0.00402188	0.000856569	-6.6553	2.82727e-11	-0.00581073	-0.00806754	-0.00355391	0.00115146	-5.0464	4.50201e-07	0.186334
cg20631044	-0.00548702	-0.00710297	-0.00387106	0.000824482	-6.65511	2.83096e-11	-0.00555981	-0.00742409	-0.00369553	0.000951182	-5.84516	5.06091e-09	0.260868
cg19989043	-0.0128043	-0.0165753	-0.00903326	0.00192404	-6.65491	2.83467e-11	-0.0128043	-0.0165753	-0.00903326	0.00192404	-6.65491	2.83467e-11	0.905042
cg27125504	-0.00523528	-0.00677737	-0.00369319	0.000786796	-6.65392	2.85385e-11	-0.00534286	-0.0080029	-0.00268282	0.00135719	-3.93672	8.26037e-05	0.0865463
cg24634593	-0.0039376	-0.00509763	-0.00277756	0.000591867	-6.65284	2.8749e-11	-0.0039376	-0.00509763	-0.00277756	0.000591867	-6.65284	2.8749e-11	0.48312
cg19802929	0.006131	0.00432475	0.00793725	0.000921573	6.65276	2.87656e-11	0.00654708	0.00137764	0.0117165	0.00263752	2.48229	0.0130541	0.004867
cg26669717	-0.00369179	-0.00477951	-0.00260408	0.000554965	-6.6523	2.88539e-11	-0.00369179	-0.00477951	-0.00260408	0.000554965	-6.6523	2.88539e-11	0.934634
cg01607321	-0.00924199	-0.0119651	-0.00651892	0.00138935	-6.65203	2.89072e-11	-0.00965773	-0.0163121	-0.00300332	0.00339517	-2.84455	0.00444741	0.0156193
cg26252592	-0.00431081	-0.00558097	-0.00304066	0.000648051	-6.65196	2.89208e-11	-0.00431081	-0.00558097	-0.00304066	0.000648051	-6.65196	2.89208e-11	0.845943
cg11093760	-0.0054838	-0.00709965	-0.00386795	0.000824427	-6.65165	2.89825e-11	-0.0054584	-0.00756427	-0.00335254	0.00107444	-5.08024	3.76964e-07	0.19297
cg00280235	-0.0098838	-0.0127963	-0.00697128	0.00148601	-6.65124	2.90634e-11	-0.0102314	-0.0147922	-0.00567073	0.00232694	-4.39695	1.09781e-05	0.128213
cg15567428	-0.00632434	-0.00818815	-0.00446053	0.000950942	-6.65061	2.9188e-11	-0.00632434	-0.00818815	-0.00446053	0.000950942	-6.65061	2.9188e-11	0.894434
cg02467956	-0.00470816	-0.00609568	-0.00332063	0.000707933	-6.65057	2.91956e-11	-0.00470816	-0.00609568	-0.00332063	0.000707933	-6.65057	2.91956e-11	0.879686
cg02458141	-0.00785145	-0.0101654	-0.00553754	0.00118059	-6.65046	2.92178e-11	-0.00786324	-0.010341	-0.00538544	0.00126421	-6.2199	4.97484e-10	0.284556
cg23222472	-0.011532	-0.0149309	-0.00813309	0.00173416	-6.64991	2.93274e-11	-0.0117304	-0.0180839	-0.00537695	0.00324163	-3.61868	0.000296111	0.0624711
cg21747271	-0.0065187	-0.00844021	-0.00459719	0.000980382	-6.64915	2.94799e-11	-0.0065187	-0.00844021	-0.00459719	0.000980382	-6.64915	2.94799e-11	0.865148
cg09964921	-0.0067072	-0.00868433	-0.00473007	0.00100876	-6.64896	2.95174e-11	-0.00715308	-0.0108069	-0.0034993	0.00186421	-3.83706	0.000124514	0.0818874
cg09210315	-0.00463307	-0.00599909	-0.00326705	0.00069696	-6.64754	2.98026e-11	-0.00463307	-0.00599909	-0.00326705	0.00069696	-6.64754	2.98026e-11	0.819641
cg14085840	-0.0052458	-0.00679252	-0.00369909	0.000789155	-6.64736	2.98387e-11	-0.0052458	-0.00679252	-0.00369909	0.000789155	-6.64736	2.98387e-11	0.323377
cg26395694	-0.00864484	-0.011194	-0.00609572	0.00130059	-6.64684	2.99455e-11	-0.00864484	-0.011194	-0.00609572	0.00130059	-6.64684	2.99455e-11	0.765541
cg14136214	0.00745426	0.00525618	0.00965234	0.00112149	6.64675	2.99629e-11	0.00781853	0.00240372	0.0132334	0.00276271	2.83002	0.0046545	0.014969
cg02259081	-0.00842065	-0.0109037	-0.00593756	0.0012669	-6.64663	2.99874e-11	-0.00842065	-0.0109037	-0.00593756	0.0012669	-6.64663	2.99874e-11	0.741105
cg00311035	-0.00547658	-0.00709163	-0.00386152	0.000824021	-6.64616	3.00842e-11	-0.00547658	-0.00709163	-0.00386152	0.000824021	-6.64616	3.00842e-11	0.654312
cg11162888	0.00898406	0.0063346	0.0116335	0.00135179	6.64605	3.01053e-11	0.00898197	0.0056303	0.0123336	0.00171007	5.25241	1.50119e-07	0.205859
cg12313149	-0.0124439	-0.0161138	-0.00877408	0.00187241	-6.64596	3.01251e-11	-0.0125863	-0.0205545	-0.00461801	0.00406552	-3.09586	0.00196241	0.0300653
cg09447811	-0.0100008	-0.0129505	-0.00705119	0.00150494	-6.64532	3.02559e-11	-0.0100008	-0.0129505	-0.00705119	0.00150494	-6.64532	3.02559e-11	0.360792
cg10138630	-0.00677424	-0.00877246	-0.00477602	0.00101952	-6.64454	3.0417e-11	-0.0067772	-0.00880381	-0.00475059	0.001034	-6.55432	5.58947e-11	0.310628
cg06650246	-0.00835598	-0.0108212	-0.00589077	0.00125778	-6.64341	3.06505e-11	-0.00842085	-0.0130297	-0.00381201	0.00235149	-3.58107	0.000342193	0.0617248
cg03698343	-0.00470924	-0.00609859	-0.00331988	0.000708869	-6.64331	3.0671e-11	-0.00470924	-0.00609859	-0.00331988	0.000708869	-6.64331	3.0671e-11	0.888968
cg00418071	0.00531651	0.00374778	0.00688524	0.000800387	6.64243	3.08559e-11	0.00531651	0.00374778	0.00688524	0.000800387	6.64243	3.08559e-11	0.561076
cg07930752	0.00648511	0.00457136	0.00839886	0.000976422	6.64171	3.1007e-11	0.00648511	0.00457136	0.00839886	0.000976422	6.64171	3.1007e-11	0.408023
cg24087497	-0.00416129	-0.00538946	-0.00293312	0.000626631	-6.64073	3.12131e-11	-0.00414868	-0.00560253	-0.00269484	0.000741771	-5.59295	2.23248e-08	0.236922
cg26746309	-0.00889932	-0.0115261	-0.00627252	0.00134023	-6.64015	3.13363e-11	-0.00889932	-0.0115261	-0.00627252	0.00134023	-6.64015	3.13363e-11	0.76228
cg01519464	0.00858392	0.00605021	0.0111176	0.00129273	6.64014	3.13379e-11	0.00859152	0.00592932	0.0112537	0.00135829	6.32525	2.52827e-10	0.293544
cg07110949	0.00928505	0.00654414	0.012026	0.00139845	6.63954	3.14671e-11	0.00928505	0.00654414	0.012026	0.00139845	6.63954	3.14671e-11	0.698764
cg16163847	-0.011031	-0.0142876	-0.00777428	0.0016616	-6.63877	3.16318e-11	-0.011031	-0.0142876	-0.00777428	0.0016616	-6.63877	3.16318e-11	0.529504
cg14986890	-0.0102198	-0.0132373	-0.00720223	0.00153959	-6.63799	3.17989e-11	-0.0102198	-0.0132373	-0.00720223	0.00153959	-6.63799	3.17989e-11	0.386321
cg17206393	-0.0103538	-0.013411	-0.0072967	0.0015598	-6.63794	3.18097e-11	-0.0103538	-0.013411	-0.0072967	0.0015598	-6.63794	3.18097e-11	0.592115
cg19710326	-0.00640616	-0.00829777	-0.00451456	0.000965122	-6.63767	3.18682e-11	-0.00649908	-0.00976516	-0.003233	0.0016664	-3.90008	9.61625e-05	0.0852162
cg06495615	-0.00457085	-0.00592066	-0.00322105	0.00068869	-6.63703	3.20066e-11	-0.00457085	-0.00592066	-0.00322105	0.00068869	-6.63703	3.20066e-11	0.705932
cg02309841	-0.0113322	-0.0146796	-0.00798476	0.00170791	-6.63514	3.24205e-11	-0.0110233	-0.0181312	-0.00391542	0.00362653	-3.03962	0.00236874	0.0347565
cg03100209	-0.00868273	-0.011248	-0.00611747	0.00130883	-6.63397	3.26774e-11	-0.00868273	-0.011248	-0.00611747	0.00130883	-6.63397	3.26774e-11	0.434283
cg14023350	-0.00571878	-0.00740853	-0.00402902	0.000862135	-6.63327	3.28326e-11	-0.00571878	-0.00740853	-0.00402902	0.000862135	-6.63327	3.28326e-11	0.960883
cg09971811	-0.0084834	-0.0109905	-0.0059763	0.00127915	-6.63204	3.31087e-11	-0.00880714	-0.0140881	-0.00352619	0.00269441	-3.26867	0.00108053	0.0373487
cg10516117	-0.0049576	-0.00642282	-0.00349239	0.000747572	-6.6316	3.32064e-11	-0.0049576	-0.00642282	-0.00349239	0.000747572	-6.6316	3.32064e-11	0.833966
cg15750534	-0.00371481	-0.00481277	-0.00261685	0.000560194	-6.63129	3.32766e-11	-0.00371481	-0.00481277	-0.00261685	0.000560194	-6.63129	3.32766e-11	0.323324
cg27009448	0.00778412	0.00548338	0.0100849	0.00117387	6.63117	3.33028e-11	0.00810863	0.00302533	0.0131919	0.00259356	3.12644	0.00176936	0.0290523
cg07349815	0.0070031	0.00493311	0.00907309	0.00105613	6.63087	3.33703e-11	0.00726977	0.00403049	0.0105091	0.00165273	4.39865	1.08927e-05	0.130551
cg22539182	-0.00644102	-0.00834557	-0.00453647	0.000971728	-6.62842	3.393e-11	-0.00644102	-0.00834557	-0.00453647	0.000971728	-6.62842	3.393e-11	0.784301
cg16872595	-0.00508503	-0.00658872	-0.00358133	0.000767206	-6.62798	3.40307e-11	-0.00508503	-0.00658872	-0.00358133	0.000767206	-6.62798	3.40307e-11	0.577924
cg08390172	-0.00318634	-0.00412867	-0.00224402	0.000480787	-6.62735	3.41761e-11	-0.00318634	-0.00412867	-0.00224402	0.000480787	-6.62735	3.41761e-11	0.830873
cg08179431	0.0079537	0.00560144	0.010306	0.00120016	6.62723	3.42054e-11	0.00795315	0.00502082	0.0108855	0.00149611	5.31588	1.06143e-07	0.212545
cg02824029	-0.00825438	-0.0106957	-0.00581301	0.00124562	-6.62672	3.43223e-11	-0.00825438	-0.0106957	-0.00581301	0.00124562	-6.62672	3.43223e-11	0.750089
cg07813031	-0.0108162	-0.0140155	-0.007617	0.0016323	-6.62638	3.44015e-11	-0.0108162	-0.0140155	-0.007617	0.0016323	-6.62638	3.44015e-11	0.597192
cg18167921	-0.00898194	-0.0116388	-0.00632512	0.00135554	-6.62607	3.4473e-11	-0.00901708	-0.0120027	-0.0060315	0.00152328	-5.9195	3.22924e-09	0.26224
cg20018806	-0.00826361	-0.010708	-0.00581926	0.00124714	-6.62604	3.44804e-11	-0.00877213	-0.0146376	-0.00290672	0.00299261	-2.93126	0.00337589	0.0188205
cg06977285	0.00616388	0.00434017	0.0079876	0.000930485	6.62438	3.48717e-11	0.00616388	0.00434017	0.0079876	0.000930485	6.62438	3.48717e-11	0.705997
cg21284779	-0.00544909	-0.00706137	-0.00383681	0.000822606	-6.62418	3.49186e-11	-0.00544909	-0.00706137	-0.00383681	0.000822606	-6.62418	3.49186e-11	0.590912
cg11726250	-0.00668592	-0.00866445	-0.00470739	0.00100947	-6.62317	3.51574e-11	-0.00668592	-0.00866445	-0.00470739	0.00100947	-6.62317	3.51574e-11	0.790812
cg06399164	-0.00563319	-0.00730045	-0.00396593	0.000850658	-6.62215	3.54005e-11	-0.00568345	-0.00790619	-0.00346071	0.00113407	-5.01154	5.39972e-07	0.184036
cg03276401	-0.0079312	-0.0102789	-0.00558354	0.00119781	-6.62143	3.55737e-11	-0.0079312	-0.0102789	-0.00558354	0.00119781	-6.62143	3.55737e-11	0.799545
cg24837149	-0.00761307	-0.00986662	-0.00535951	0.00114979	-6.62125	3.56171e-11	-0.00761307	-0.00986662	-0.00535951	0.00114979	-6.62125	3.56171e-11	0.72745
cg17980508	-0.0120423	-0.0156071	-0.00847749	0.0018188	-6.621	3.56784e-11	-0.0117672	-0.019902	-0.00363235	0.0041505	-2.83512	0.00458081	0.0229315
cg27577907	-0.00358981	-0.00465256	-0.00252706	0.000542229	-6.62046	3.58077e-11	-0.00358908	-0.00738354	0.000205389	0.00193599	-1.85387	0.0637572	0.000356404
cg19638477	-0.00444495	-0.00576087	-0.00312903	0.000671398	-6.62043	3.58149e-11	-0.00440589	-0.00652603	-0.00228575	0.00108172	-4.07302	4.64068e-05	0.107665
cg22610434	0.00794413	0.0055922	0.0102961	0.00119999	6.62019	3.58743e-11	0.00922003	0.00265032	0.0157897	0.00335195	2.75064	0.00594784	0.0124846
cg11466832	-0.00572497	-0.00742002	-0.00402992	0.000864836	-6.61972	3.59889e-11	-0.00572497	-0.00742002	-0.00402992	0.000864836	-6.61972	3.59889e-11	0.916655
cg13081720	-0.00598154	-0.00775258	-0.00421051	0.000903607	-6.61963	3.60103e-11	-0.00598154	-0.00775258	-0.00421051	0.000903607	-6.61963	3.60103e-11	0.45609
cg14480046	0.00927458	0.0065285	0.0120207	0.00140109	6.61956	3.60266e-11	0.00931924	0.00612741	0.0125111	0.00162851	5.72254	1.04945e-08	0.246317
cg14584535	-0.0109777	-0.0142281	-0.00772729	0.00165839	-6.61948	3.60465e-11	-0.0109777	-0.0142281	-0.00772729	0.00165839	-6.61948	3.60465e-11	0.755834
cg26118358	-0.00942456	-0.0122151	-0.00663397	0.00142379	-6.61933	3.60838e-11	-0.00957332	-0.0152501	-0.00389653	0.00289637	-3.30528	0.000948822	0.0423711
cg22065124	0.00763745	0.00537583	0.00989907	0.00115391	6.61876	3.62228e-11	0.00822741	0.00274857	0.0137062	0.00279538	2.94322	0.00324817	0.0191165
cg10052164	-0.00345816	-0.00448225	-0.00243408	0.0005225	-6.6185	3.62858e-11	-0.00345816	-0.00448225	-0.00243408	0.0005225	-6.6185	3.62858e-11	0.674232
cg12518146	-0.00511611	-0.00663159	-0.00360062	0.00077322	-6.61662	3.67493e-11	-0.00511611	-0.00663159	-0.00360062	0.00077322	-6.61662	3.67493e-11	0.972624
cg05620558	-0.0060843	-0.00788683	-0.00428178	0.000919671	-6.61574	3.69706e-11	-0.0060843	-0.00788683	-0.00428178	0.000919671	-6.61574	3.69706e-11	0.770654
cg13599613	-0.0117009	-0.0151675	-0.00823426	0.00176873	-6.61543	3.70467e-11	-0.0117027	-0.0151874	-0.00821801	0.00177794	-6.58218	4.63593e-11	0.314846
cg01666652	0.00643832	0.0045305	0.00834614	0.000973396	6.61429	3.73342e-11	0.00643638	0.00282689	0.0100459	0.00184161	3.49497	0.000474114	0.0584984
cg00955808	-0.00965807	-0.0125202	-0.00679593	0.0014603	-6.61374	3.74718e-11	-0.00981628	-0.014177	-0.0054555	0.00222492	-4.41196	1.0244e-05	0.130088
cg17520654	-0.0066746	-0.00865272	-0.00469648	0.00100926	-6.61333	3.75763e-11	-0.0066751	-0.00873386	-0.00461634	0.00105041	-6.35477	2.08736e-10	0.297986
cg15696058	-0.00822031	-0.0106567	-0.00578388	0.0012431	-6.61276	3.7721e-11	-0.00848474	-0.0134748	-0.00349471	0.00254598	-3.3326	0.000860388	0.0423679
cg03304763	-0.00605938	-0.00785543	-0.00426332	0.000916371	-6.61236	3.78238e-11	-0.00639118	-0.00991175	-0.00287062	0.00179624	-3.55809	0.000373556	0.057409
cg05374956	-0.00818316	-0.0106088	-0.00575755	0.00123757	-6.61225	3.78518e-11	-0.00818686	-0.0117948	-0.00457892	0.00184082	-4.4474	8.69142e-06	0.136901
cg11091914	-0.0127953	-0.0165884	-0.00900224	0.00193529	-6.61159	3.80212e-11	-0.0128043	-0.0176208	-0.00798776	0.00245747	-5.21037	1.88466e-07	0.204162
cg11043571	0.00670532	0.00471749	0.00869314	0.00101422	6.61134	3.80867e-11	0.00731903	0.00182427	0.0128138	0.00280351	2.61067	0.00903643	0.00747248
cg27530239	-0.00467541	-0.0060617	-0.00328913	0.000707302	-6.61021	3.83777e-11	-0.00467541	-0.0060617	-0.00328913	0.000707302	-6.61021	3.83777e-11	0.851716
cg27009545	-0.00408947	-0.00530222	-0.00287672	0.000618761	-6.60913	3.86592e-11	-0.00408947	-0.00530222	-0.00287672	0.000618761	-6.60913	3.86592e-11	0.562835
cg07434082	0.00750994	0.00528281	0.00973707	0.00113631	6.60906	3.86776e-11	0.00748888	0.00383707	0.0111407	0.0018632	4.01936	5.83562e-05	0.101116
cg19913496	0.00645814	0.00454284	0.00837345	0.000977213	6.60874	3.87611e-11	0.00664848	0.0019465	0.0113505	0.00239902	2.77134	0.00558264	0.0145215
cg18959309	0.00413022	0.00290529	0.00535516	0.000624978	6.60859	3.87992e-11	0.00429703	0.0020825	0.00651156	0.00112988	3.80308	0.000142907	0.0768499
cg22608507	-0.0053206	-0.00689874	-0.00374246	0.000805187	-6.6079	3.89815e-11	-0.00531277	-0.0074911	-0.00313444	0.00111141	-4.7802	1.75122e-06	0.167524
cg02796279	-0.0119672	-0.0155173	-0.00841721	0.00181128	-6.60708	3.91983e-11	-0.0121154	-0.0185538	-0.00567703	0.00328496	-3.68815	0.000225887	0.0702733
cg11230435	-0.00670525	-0.00869451	-0.004716	0.00101495	-6.60651	3.93475e-11	-0.00670525	-0.00869451	-0.004716	0.00101495	-6.60651	3.93475e-11	0.753506
cg06287548	-0.00990723	-0.0128465	-0.0069679	0.00149968	-6.60622	3.94255e-11	-0.0100279	-0.0148491	-0.00520675	0.00245984	-4.07667	4.56854e-05	0.10186
cg24319143	-0.00538571	-0.00698393	-0.00378748	0.000815435	-6.6047	3.9832e-11	-0.00538571	-0.00698393	-0.00378748	0.000815435	-6.6047	3.9832e-11	0.920787
cg20352728	-0.0051071	-0.00662289	-0.00359131	0.000773378	-6.60363	4.01209e-11	-0.0051071	-0.00662289	-0.00359131	0.000773378	-6.60363	4.01209e-11	0.557765
cg16090881	-0.00432985	-0.00561499	-0.0030447	0.000655697	-6.60342	4.01772e-11	-0.00432985	-0.00561499	-0.0030447	0.000655697	-6.60342	4.01772e-11	0.981267
cg00990740	-0.00685676	-0.00889196	-0.00482155	0.00103839	-6.60327	4.02176e-11	-0.00685676	-0.00889196	-0.00482155	0.00103839	-6.60327	4.02176e-11	0.962908
cg00682367	-0.00611278	-0.00792717	-0.00429839	0.000925725	-6.60323	4.02296e-11	-0.00611278	-0.00792717	-0.00429839	0.000925725	-6.60323	4.02296e-11	0.399625
cg17984638	0.0104457	0.00734481	0.0135466	0.00158211	6.60238	4.04605e-11	0.0105504	0.00516687	0.015934	0.00274676	3.84104	0.000122514	0.0829861
cg05718253	-0.00501035	-0.00649802	-0.00352269	0.000759026	-6.60103	4.08316e-11	-0.00503453	-0.00735059	-0.00271846	0.00118169	-4.26045	2.04016e-05	0.119693
cg02881189	-0.0062816	-0.00814681	-0.00441638	0.000951658	-6.60069	4.09259e-11	-0.0062816	-0.00814681	-0.00441638	0.000951658	-6.60069	4.09259e-11	0.565403
cg08338281	0.0115886	0.00814748	0.0150297	0.00175571	6.60053	4.09693e-11	0.0115886	0.00814748	0.0150297	0.00175571	6.60053	4.09693e-11	0.497038
cg06255004	-0.00831836	-0.0107891	-0.00584762	0.0012606	-6.59871	4.14759e-11	-0.00831836	-0.0107891	-0.00584762	0.0012606	-6.59871	4.14759e-11	0.329294
cg17839366	-0.00545427	-0.00707436	-0.00383419	0.000826588	-6.59854	4.15215e-11	-0.00545427	-0.00707436	-0.00383419	0.000826588	-6.59854	4.15215e-11	0.69683
cg01254505	-0.00422347	-0.00547799	-0.00296895	0.000640073	-6.59842	4.15566e-11	-0.00422375	-0.00549713	-0.00295037	0.000649695	-6.50112	7.97227e-11	0.310093
cg11748187	-0.00925624	-0.012006	-0.00650652	0.00140294	-6.59773	4.17508e-11	-0.00925624	-0.012006	-0.00650652	0.00140294	-6.59773	4.17508e-11	0.58261
cg03903831	-0.00525429	-0.00681532	-0.00369325	0.000796461	-6.59704	4.19444e-11	-0.00525429	-0.00681532	-0.00369325	0.000796461	-6.59704	4.19444e-11	0.927535
cg12716832	-0.00813292	-0.0105493	-0.00571652	0.00123288	-6.59668	4.20456e-11	-0.00813292	-0.0105493	-0.00571652	0.00123288	-6.59668	4.20456e-11	0.72467
cg06655216	0.00833526	0.00585863	0.0108119	0.00126361	6.5964	4.21264e-11	0.00833526	0.00585863	0.0108119	0.00126361	6.5964	4.21264e-11	0.366084
cg26253663	-0.00953467	-0.0123683	-0.006701	0.00144577	-6.59486	4.25668e-11	-0.00953467	-0.0123683	-0.006701	0.00144577	-6.59486	4.25668e-11	0.973878
cg14266527	0.0049557	0.0034828	0.00642861	0.000751495	6.59446	4.26819e-11	0.0049657	0.00344855	0.00648286	0.000774072	6.41504	1.40781e-10	0.304522
cg14343652	-0.00853582	-0.0110729	-0.00599879	0.00129443	-6.59427	4.27356e-11	-0.00853582	-0.0110729	-0.00599879	0.00129443	-6.59427	4.27356e-11	0.463568
cg04218880	0.00645889	0.00453891	0.00837887	0.000979601	6.59339	4.29905e-11	0.00664643	0.00358292	0.00970994	0.00156304	4.25223	2.11651e-05	0.116851
cg12143499	-0.00885811	-0.0114913	-0.00622489	0.0013435	-6.59329	4.30188e-11	-0.00892602	-0.0130673	-0.00478476	0.00211293	-4.22448	2.39493e-05	0.116234
cg02640489	0.00888979	0.00624657	0.011533	0.0013486	6.59185	4.34368e-11	0.00913058	0.00345249	0.0148087	0.00289704	3.15169	0.00162326	0.0326334
cg22224704	-0.00519172	-0.00673547	-0.00364796	0.000787644	-6.59145	4.35553e-11	-0.00519172	-0.00673547	-0.00364796	0.000787644	-6.59145	4.35553e-11	0.550615
cg05323324	-0.0107223	-0.0139117	-0.00753302	0.00162723	-6.5893	4.41893e-11	-0.0107223	-0.0139117	-0.00753302	0.00162723	-6.5893	4.41893e-11	0.831964
cg05875463	-0.0110091	-0.0142843	-0.00773383	0.00167107	-6.58804	4.45663e-11	-0.0110091	-0.0142843	-0.00773383	0.00167107	-6.58804	4.45663e-11	0.744429
cg02990302	-0.00928401	-0.0120465	-0.00652155	0.00140945	-6.58699	4.48819e-11	-0.00928401	-0.0120465	-0.00652155	0.00140945	-6.58699	4.48819e-11	0.428683
cg21937128	-0.00671933	-0.00871882	-0.00471983	0.00102017	-6.58648	4.50367e-11	-0.00671933	-0.00871882	-0.00471983	0.00102017	-6.58648	4.50367e-11	0.842283
cg19867991	-0.00743401	-0.00964619	-0.00522182	0.00112869	-6.58643	4.50533e-11	-0.00743401	-0.00964619	-0.00522182	0.00112869	-6.58643	4.50533e-11	0.467607
cg21272996	-0.0100642	-0.0130592	-0.00706921	0.00152808	-6.58617	4.5133e-11	-0.0100642	-0.0130592	-0.00706921	0.00152808	-6.58617	4.5133e-11	0.448021
cg25025181	-0.0116127	-0.0150688	-0.00815652	0.00176338	-6.58548	4.5343e-11	-0.0116127	-0.0150688	-0.00815652	0.00176338	-6.58548	4.5343e-11	0.528714
cg03322353	-0.0123679	-0.0160493	-0.0086865	0.0018783	-6.58463	4.56032e-11	-0.0124058	-0.0168519	-0.00795963	0.00226849	-5.46874	4.53241e-08	0.227498
cg01523881	-0.00631462	-0.00819431	-0.00443494	0.000959041	-6.58431	4.57009e-11	-0.00631462	-0.00819431	-0.00443494	0.000959041	-6.58431	4.57009e-11	0.923656
cg14408428	0.00746442	0.00524243	0.00968642	0.00113369	6.58418	4.57399e-11	0.00754103	0.00450094	0.0105811	0.00155109	4.86175	1.16352e-06	0.173007
cg01534527	-0.00670375	-0.00869951	-0.00470799	0.00101826	-6.58351	4.59458e-11	-0.00670375	-0.00869951	-0.00470799	0.00101826	-6.58351	4.59458e-11	0.777969
cg19355069	-0.00475082	-0.00616561	-0.00333602	0.000721847	-6.58148	4.65804e-11	-0.00475082	-0.00616561	-0.00333602	0.000721847	-6.58148	4.65804e-11	0.914513
cg26280998	-0.00641802	-0.00832933	-0.0045067	0.000975177	-6.58139	4.6608e-11	-0.00641802	-0.00832933	-0.0045067	0.000975177	-6.58139	4.6608e-11	0.409361
cg01098955	-0.00709291	-0.00920546	-0.00498035	0.00107785	-6.58059	4.68592e-11	-0.00709291	-0.00920546	-0.00498035	0.00107785	-6.58059	4.68592e-11	0.322811
cg08810397	-0.00740999	-0.00961711	-0.00520287	0.0011261	-6.58022	4.69762e-11	-0.00740999	-0.00961711	-0.00520287	0.0011261	-6.58022	4.69762e-11	0.442673
cg23580000	-0.00593365	-0.00770114	-0.00416616	0.000901798	-6.5798	4.71071e-11	-0.00592964	-0.00793561	-0.00392367	0.00102347	-5.79365	6.88716e-09	0.256436
cg00247963	-0.00668872	-0.00868122	-0.00469621	0.00101661	-6.57946	4.72152e-11	-0.00667815	-0.0111707	-0.00218564	0.00229214	-2.9135	0.00357397	0.0241546
cg20886011	0.00616303	0.00432677	0.0079993	0.000936886	6.57821	4.76148e-11	0.00616303	0.00432677	0.0079993	0.000936886	6.57821	4.76148e-11	0.333011
cg21433125	-0.00364158	-0.00472669	-0.00255647	0.000553638	-6.57755	4.78253e-11	-0.0035968	-0.00491861	-0.00227499	0.000674405	-5.33329	9.64482e-08	0.228833
cg15454074	-0.00705051	-0.00915143	-0.00494959	0.00107192	-6.57748	4.78494e-11	-0.00718915	-0.00994971	-0.00442859	0.00140847	-5.10421	3.32178e-07	0.197733
cg06650256	-0.0105296	-0.0136674	-0.00739173	0.00160096	-6.57702	4.79975e-11	-0.0105329	-0.0137886	-0.0072773	0.00166107	-6.34106	2.28183e-10	0.29951
cg26390156	-0.00293513	-0.00380987	-0.00206038	0.000446306	-6.57648	4.81715e-11	-0.00293513	-0.00380987	-0.00206038	0.000446306	-6.57648	4.81715e-11	0.356254
cg24504423	-0.00411068	-0.00533595	-0.00288542	0.000625146	-6.57556	4.8472e-11	-0.00411068	-0.00533595	-0.00288542	0.000625146	-6.57556	4.8472e-11	0.582249
cg18976418	-0.00654704	-0.00849857	-0.00459551	0.000995697	-6.57533	4.85445e-11	-0.00654704	-0.00849857	-0.00459551	0.000995697	-6.57533	4.85445e-11	0.918834
cg23840027	-0.00774341	-0.0100516	-0.00543527	0.00117765	-6.57533	4.85451e-11	-0.0080205	-0.0140544	-0.00198659	0.00307858	-2.60526	0.00918048	0.00932572
cg09718582	0.00851632	0.00597725	0.0110554	0.00129547	6.57394	4.89994e-11	0.00874482	0.00520058	0.0122891	0.00180832	4.83589	1.32552e-06	0.174527
cg12550731	0.00517328	0.00363086	0.00671569	0.00078696	6.57375	4.90634e-11	0.00524804	0.00326204	0.00723405	0.00101329	5.17924	2.22798e-07	0.203127
cg07875068	-0.0100898	-0.0130983	-0.00708129	0.00153499	-6.57322	4.92385e-11	-0.0102106	-0.0154395	-0.00498167	0.00266785	-3.82726	0.000129578	0.0828345
cg02560388	-0.00517289	-0.00671552	-0.00363027	0.000787068	-6.57236	4.95232e-11	-0.00517289	-0.00671552	-0.00363027	0.000787068	-6.57236	4.95232e-11	0.761894
cg17107840	-0.00333215	-0.00432591	-0.00233839	0.000507029	-6.57191	4.96751e-11	-0.00333215	-0.00432591	-0.00233839	0.000507029	-6.57191	4.96751e-11	0.616167
cg19391697	-0.00934978	-0.0121383	-0.00656121	0.00142277	-6.57155	4.97939e-11	-0.00934978	-0.0121383	-0.00656121	0.00142277	-6.57155	4.97939e-11	0.614016
cg14119792	-0.00717425	-0.00931402	-0.00503448	0.00109174	-6.5714	4.98449e-11	-0.00717425	-0.00931402	-0.00503448	0.00109174	-6.5714	4.98449e-11	0.854577
cg12046793	-0.00633717	-0.00822736	-0.00444697	0.000964403	-6.57108	4.99522e-11	-0.00642114	-0.00906658	-0.0037757	0.00134974	-4.75732	1.96177e-06	0.164216
cg00981877	-0.00733559	-0.00952359	-0.00514759	0.00111635	-6.57107	4.99548e-11	-0.00733559	-0.00952359	-0.00514759	0.00111635	-6.57107	4.99548e-11	0.858846
cg21213332	-0.00619774	-0.00804639	-0.0043491	0.000943203	-6.57096	4.99928e-11	-0.00619774	-0.00804639	-0.0043491	0.000943203	-6.57096	4.99928e-11	0.80514
cg08880817	-0.00592865	-0.00769706	-0.00416025	0.000902264	-6.57086	5.00246e-11	-0.00592865	-0.00769706	-0.00416025	0.000902264	-6.57086	5.00246e-11	0.928367
cg03417473	-0.00749278	-0.00972833	-0.00525723	0.00114061	-6.5691	5.06193e-11	-0.00757664	-0.0106064	-0.00454686	0.00154583	-4.90133	9.51897e-07	0.177535
cg25140190	-0.0120358	-0.0156274	-0.00844423	0.00183246	-6.5681	5.09624e-11	-0.0120358	-0.0156274	-0.00844423	0.00183246	-6.5681	5.09624e-11	0.570311
cg04948284	-0.00422822	-0.00549012	-0.00296632	0.000643841	-6.56719	5.12753e-11	-0.00422822	-0.00549012	-0.00296632	0.000643841	-6.56719	5.12753e-11	0.70452
cg15123573	0.00580735	0.00407411	0.00754059	0.000884322	6.56701	5.13365e-11	0.00647073	0.00105633	0.0118851	0.0027625	2.34235	0.0191629	0.00261826
cg09022607	-0.00569041	-0.00738878	-0.00399204	0.000866532	-6.56688	5.13799e-11	-0.00569041	-0.00738878	-0.00399204	0.000866532	-6.56688	5.13799e-11	0.476519
cg10133462	0.00692246	0.00485572	0.0089892	0.00105448	6.56482	5.20972e-11	0.00693936	0.00452339	0.00935533	0.00123266	5.62957	1.80657e-08	0.2427
cg07985890	-0.0121295	-0.0157511	-0.00850787	0.00184779	-6.56432	5.22713e-11	-0.0122787	-0.0182665	-0.00629086	0.00305505	-4.01913	5.84136e-05	0.0991296
cg17806418	0.00973477	0.00682812	0.0126414	0.00148302	6.56418	5.23213e-11	0.00983794	0.00640741	0.0132685	0.0017503	5.6207	1.90182e-08	0.243308
cg07079231	-0.00987342	-0.0128215	-0.00692532	0.00150416	-6.56407	5.23584e-11	-0.0100995	-0.0173703	-0.00282862	0.00370969	-2.72246	0.00647982	0.0138982
cg07543138	-0.00911712	-0.0118394	-0.00639479	0.00138897	-6.56396	5.23978e-11	-0.00911712	-0.0118394	-0.00639479	0.00138897	-6.56396	5.23978e-11	0.521785
cg07728579	0.00704258	0.00493949	0.00914567	0.00107302	6.5633	5.26301e-11	0.00719411	0.00156186	0.0128264	0.00287365	2.50347	0.0122981	0.00751435
cg08696640	-0.0038339	-0.00497901	-0.0026888	0.000584249	-6.5621	5.30547e-11	-0.0038339	-0.00497901	-0.0026888	0.000584249	-6.5621	5.30547e-11	0.975467
cg19457770	0.00900008	0.00631184	0.0116883	0.00137158	6.56184	5.31477e-11	0.00897525	0.00376241	0.0141881	0.00265966	3.37458	0.000739277	0.0525039
cg02976309	-0.00423805	-0.00550405	-0.00297206	0.000645928	-6.56119	5.33811e-11	-0.00423805	-0.00550405	-0.00297206	0.000645928	-6.56119	5.33811e-11	0.890457
cg20103692	-0.00899818	-0.0116865	-0.00630986	0.00137162	-6.56028	5.37064e-11	-0.00899818	-0.0116865	-0.00630986	0.00137162	-6.56028	5.37064e-11	0.754435
cg24388061	0.0051526	0.00361318	0.00669202	0.000785433	6.5602	5.37371e-11	0.0051526	0.00361318	0.00669202	0.000785433	6.5602	5.37371e-11	0.962097
cg02143404	-0.00813535	-0.0105665	-0.00570419	0.00124041	-6.55859	5.43197e-11	-0.00813535	-0.0105665	-0.00570419	0.00124041	-6.55859	5.43197e-11	0.544102
cg25880347	-0.00447768	-0.00581588	-0.00313949	0.000682765	-6.55816	5.44773e-11	-0.0044645	-0.00593079	-0.0029982	0.000748125	-5.96758	2.40791e-09	0.274033
cg26511321	-0.00383508	-0.00498125	-0.00268891	0.000584792	-6.55803	5.45223e-11	-0.0035859	-0.00610916	-0.00106264	0.0012874	-2.78538	0.00534648	0.0326703
cg16364675	-0.0112848	-0.0146577	-0.00791187	0.00172091	-6.55745	5.47374e-11	-0.0112848	-0.0146577	-0.00791187	0.00172091	-6.55745	5.47374e-11	0.703975
cg08119452	-0.0131876	-0.0171295	-0.00924575	0.00201119	-6.55712	5.48572e-11	-0.0134138	-0.0191824	-0.00764519	0.00294321	-4.55753	5.17588e-06	0.146715
cg08248600	-0.00895161	-0.0116275	-0.00627574	0.00136526	-6.55669	5.5017e-11	-0.0089662	-0.0121665	-0.00576593	0.00163282	-5.49124	3.99131e-08	0.231812
cg13289202	-0.0100468	-0.0130512	-0.00704246	0.00153288	-6.55424	5.59273e-11	-0.0100468	-0.0130512	-0.00704246	0.00153288	-6.55424	5.59273e-11	0.916546
cg00867472	-0.00382108	-0.00496379	-0.00267837	0.000583025	-6.55389	5.60569e-11	-0.00385067	-0.0051477	-0.00255365	0.00066176	-5.81883	5.92597e-09	0.26044
cg04653308	-0.00606061	-0.00787319	-0.00424802	0.000924804	-6.5534	5.62432e-11	-0.00616939	-0.00886227	-0.00347651	0.00137394	-4.49028	7.1129e-06	0.140755
cg23079808	-0.0076787	-0.00997538	-0.00538203	0.00117179	-6.55294	5.64148e-11	-0.0076787	-0.00997538	-0.00538203	0.00117179	-6.55294	5.64148e-11	0.663741
cg06807926	-0.00676848	-0.00879296	-0.00474399	0.00103292	-6.55276	5.64844e-11	-0.00666917	-0.0103059	-0.00303249	0.00185549	-3.5943	0.000325264	0.0732226
cg24323958	-0.0104132	-0.0135279	-0.0072985	0.00158916	-6.55265	5.65246e-11	-0.0104132	-0.0135279	-0.0072985	0.00158916	-6.55265	5.65246e-11	0.38518
cg20705781	-0.00771874	-0.0100275	-0.00540994	0.00117798	-6.55252	5.65728e-11	-0.00771874	-0.0100275	-0.00540994	0.00117798	-6.55252	5.65728e-11	0.553293
cg12196294	-0.012655	-0.0164405	-0.00886956	0.0019314	-6.55226	5.66743e-11	-0.0129976	-0.0231052	-0.00289006	0.00515701	-2.52038	0.0117229	0.00776201
cg17877071	-0.00533131	-0.00692612	-0.0037365	0.000813695	-6.55198	5.67794e-11	-0.00533131	-0.00692612	-0.0037365	0.000813695	-6.55198	5.67794e-11	0.762722
cg13341412	-0.00531444	-0.0069043	-0.00372459	0.000811165	-6.55162	5.69177e-11	-0.00531444	-0.0069043	-0.00372459	0.000811165	-6.55162	5.69177e-11	0.789238
cg19727124	-0.00487542	-0.00633401	-0.00341682	0.000744195	-6.55127	5.7051e-11	-0.00487542	-0.00633401	-0.00341682	0.000744195	-6.55127	5.7051e-11	0.578414
cg16193207	0.00733226	0.00513833	0.0095262	0.00111937	6.55032	5.74133e-11	0.00735885	0.00480488	0.00991281	0.00130307	5.64733	1.62958e-08	0.245041
cg04407215	-0.0050929	-0.00661692	-0.00356889	0.000777573	-6.54975	5.76354e-11	-0.0050929	-0.00661692	-0.00356889	0.000777573	-6.54975	5.76354e-11	0.744569
cg22678398	-0.00904999	-0.0117585	-0.00634151	0.0013819	-6.54893	5.79503e-11	-0.00904138	-0.0119954	-0.00608739	0.00150717	-5.99893	1.98622e-09	0.27552
cg17322118	-0.00970035	-0.0126036	-0.00679713	0.00148126	-6.5487	5.80385e-11	-0.0100598	-0.0160404	-0.00407934	0.00305134	-3.29687	0.000977702	0.0417062
cg01513913	-0.00755645	-0.0098181	-0.0052948	0.00115392	-6.54848	5.81244e-11	-0.00755645	-0.0098181	-0.0052948	0.00115392	-6.54848	5.81244e-11	0.398289
cg13347910	0.0118477	0.00830155	0.0153938	0.00180927	6.5483	5.81945e-11	0.0121044	0.00707235	0.0171364	0.00256741	4.71463	2.42153e-06	0.16246
cg16145324	-0.00951673	-0.0123653	-0.00666819	0.00145337	-6.54807	5.82872e-11	-0.00951673	-0.0123653	-0.00666819	0.00145337	-6.54807	5.82872e-11	0.567211
cg16657152	-0.00906711	-0.0117817	-0.00635251	0.00138503	-6.54653	5.88887e-11	-0.00906711	-0.0117817	-0.00635251	0.00138503	-6.54653	5.88887e-11	0.88267
cg00971695	-0.00755844	-0.0098214	-0.00529548	0.00115459	-6.5464	5.89388e-11	-0.00755844	-0.0098214	-0.00529548	0.00115459	-6.5464	5.89388e-11	0.897484
cg07239716	-0.00463936	-0.00602845	-0.00325027	0.000708731	-6.54601	5.90934e-11	-0.00463936	-0.00602845	-0.00325027	0.000708731	-6.54601	5.90934e-11	0.556549
cg17969683	-0.00847172	-0.0110083	-0.00593514	0.0012942	-6.54592	5.91294e-11	-0.00874848	-0.0135377	-0.00395926	0.00244353	-3.58027	0.00034324	0.0620322
cg16166559	-0.00579936	-0.00753592	-0.00406279	0.00088602	-6.5454	5.93347e-11	-0.00579936	-0.00753592	-0.00406279	0.00088602	-6.5454	5.93347e-11	0.326711
cg08317252	-0.00500053	-0.00649791	-0.00350316	0.00076398	-6.54537	5.93485e-11	-0.00500053	-0.00649791	-0.00350316	0.00076398	-6.54537	5.93485e-11	0.93009
cg10379418	0.00413063	0.00289366	0.00536759	0.000631118	6.54494	5.95212e-11	0.00450227	0.00121108	0.00779346	0.00167921	2.68118	0.00733625	0.0101472
cg13693328	-0.00760701	-0.0098852	-0.00532882	0.00116236	-6.54443	5.97233e-11	-0.00756568	-0.0105361	-0.00459528	0.00151554	-4.99207	5.97347e-07	0.192929
cg22509164	-0.00519701	-0.00675356	-0.00364047	0.000794171	-6.54395	5.99153e-11	-0.00524029	-0.00748433	-0.00299626	0.00114494	-4.57693	4.7184e-06	0.150231
cg20877443	-0.00387088	-0.0050303	-0.00271147	0.000591548	-6.54365	6.00345e-11	-0.00387088	-0.0050303	-0.00271147	0.000591548	-6.54365	6.00345e-11	0.593946
cg13427361	-0.0055649	-0.00723189	-0.00389791	0.000850522	-6.54293	6.03264e-11	-0.00559001	-0.00759535	-0.00358467	0.00102315	-5.46352	4.6678e-08	0.229764
cg01978937	-0.00868288	-0.011284	-0.00608179	0.00132711	-6.5427	6.04195e-11	-0.00868288	-0.011284	-0.00608179	0.00132711	-6.5427	6.04195e-11	0.493295
cg01381934	-0.0068203	-0.00886354	-0.00477706	0.00104249	-6.54232	6.0572e-11	-0.0068203	-0.00886354	-0.00477706	0.00104249	-6.54232	6.0572e-11	0.930109
cg09502149	-0.00517555	-0.0067261	-0.003625	0.000791112	-6.54212	6.06538e-11	-0.00517555	-0.0067261	-0.003625	0.000791112	-6.54212	6.06538e-11	0.413501
cg10870160	-0.00719453	-0.00935005	-0.00503901	0.00109978	-6.54181	6.07802e-11	-0.00717615	-0.013576	-0.000776334	0.00326527	-2.19772	0.0279692	0.00298798
cg09466818	-0.00553035	-0.00718738	-0.00387333	0.000845436	-6.54142	6.09376e-11	-0.00553478	-0.00725381	-0.00381575	0.000877071	-6.31052	2.78092e-10	0.29971
cg08639389	0.00750468	0.00525595	0.00975342	0.00114734	6.54096	6.11237e-11	0.00752128	0.0049761	0.0100665	0.00129859	5.79191	6.95922e-09	0.258025
cg05492071	-0.0097023	-0.0126096	-0.00679502	0.00148333	-6.54088	6.11559e-11	-0.0097023	-0.0126096	-0.00679502	0.00148333	-6.54088	6.11559e-11	0.972466
cg14292870	0.00615334	0.00430948	0.00799721	0.000940764	6.5408	6.11918e-11	0.00615334	0.00430948	0.00799721	0.000940764	6.5408	6.11918e-11	0.666965
cg04484126	-0.00999708	-0.0129937	-0.00700041	0.00152894	-6.53856	6.2114e-11	-0.00999708	-0.0129937	-0.00700041	0.00152894	-6.53856	6.2114e-11	0.742462
cg02056098	0.00771156	0.00539981	0.0100233	0.00117948	6.53808	6.23142e-11	0.00833998	0.0027348	0.0139452	0.00285984	2.91624	0.00354275	0.0193678
cg07141504	-0.00491724	-0.00639132	-0.00344316	0.000752096	-6.53805	6.23247e-11	-0.00491724	-0.00639132	-0.00344316	0.000752096	-6.53805	6.23247e-11	0.882779
cg00791854	-0.00788443	-0.010248	-0.00552085	0.00120593	-6.53805	6.23252e-11	-0.00780099	-0.0119413	-0.00366067	0.00211245	-3.69287	0.000221737	0.0802872
cg26279840	-0.00557083	-0.00724102	-0.00390064	0.000852153	-6.53736	6.2615e-11	-0.00557083	-0.00724102	-0.00390064	0.000852153	-6.53736	6.2615e-11	0.685464
cg15575356	-0.00487173	-0.00633252	-0.00341093	0.000745316	-6.53646	6.29932e-11	-0.00487173	-0.00633252	-0.00341093	0.000745316	-6.53646	6.29932e-11	0.388176
cg00357971	-0.00708638	-0.00921131	-0.00496146	0.00108416	-6.53626	6.30754e-11	-0.00714101	-0.00999758	-0.00428444	0.00145746	-4.89962	9.60213e-07	0.179919
cg06201717	0.0078628	0.00550502	0.0102206	0.00120297	6.53614	6.31249e-11	0.0079837	0.00498246	0.0109849	0.00153127	5.21377	1.85043e-07	0.209473
cg22606224	-0.00305836	-0.00397554	-0.00214118	0.000467959	-6.53553	6.33865e-11	-0.00304975	-0.00400532	-0.00209418	0.000487544	-6.25534	3.96648e-10	0.299541
cg10780949	-0.00733718	-0.00953762	-0.00513674	0.00112269	-6.53534	6.34649e-11	-0.00733718	-0.00953762	-0.00513674	0.00112269	-6.53534	6.34649e-11	0.878658
cg14854517	-0.0069033	-0.00897367	-0.00483293	0.00105633	-6.53518	6.35345e-11	-0.0069033	-0.00897367	-0.00483293	0.00105633	-6.53518	6.35345e-11	0.784983
cg20837557	-0.00510997	-0.00664256	-0.00357737	0.000781949	-6.53491	6.36478e-11	-0.00510997	-0.00664256	-0.00357737	0.000781949	-6.53491	6.36478e-11	0.726722
cg05322500	-0.00742476	-0.00965179	-0.00519772	0.00113626	-6.53437	6.38766e-11	-0.00742476	-0.00965179	-0.00519772	0.00113626	-6.53437	6.38766e-11	0.867562
cg23998391	-0.00476739	-0.00619738	-0.0033374	0.000729601	-6.53425	6.39311e-11	-0.004796	-0.0070002	-0.0025918	0.00112461	-4.26458	2.00277e-05	0.123516
cg26261298	-0.00543065	-0.00705995	-0.00380136	0.000831291	-6.5328	6.45514e-11	-0.00542754	-0.00741322	-0.00344185	0.00101312	-5.35724	8.45035e-08	0.222956
cg09570214	-0.00772117	-0.0100379	-0.00540449	0.001182	-6.53227	6.47811e-11	-0.00778681	-0.0110212	-0.00455242	0.00165023	-4.71862	2.37454e-06	0.16372
cg20603222	-0.00722901	-0.00939829	-0.00505973	0.0011068	-6.53148	6.5124e-11	-0.00788234	-0.012593	-0.00317164	0.00240346	-3.27958	0.00103962	0.0417418
cg05169499	-0.00612655	-0.00796525	-0.00428784	0.000938132	-6.53058	6.55135e-11	-0.00631794	-0.00962267	-0.00301322	0.00168612	-3.74704	0.000178934	0.0759274
cg00359365	-0.00952734	-0.0123871	-0.00666762	0.00145907	-6.52974	6.58818e-11	-0.00952734	-0.0123871	-0.00666762	0.00145907	-6.52974	6.58818e-11	0.697601
cg03892838	-0.00769213	-0.0100011	-0.0053832	0.00117804	-6.52958	6.59564e-11	-0.00769213	-0.0100011	-0.0053832	0.00117804	-6.52958	6.59564e-11	0.97696
cg26414257	-0.00609887	-0.00792975	-0.004268	0.000934137	-6.52888	6.62634e-11	-0.00609887	-0.00792975	-0.004268	0.000934137	-6.52888	6.62634e-11	0.489786
cg13800005	-0.00915814	-0.0119074	-0.00640887	0.00140271	-6.52888	6.62638e-11	-0.00915814	-0.0119074	-0.00640887	0.00140271	-6.52888	6.62638e-11	0.336688
cg07145783	-0.00983776	-0.0127911	-0.00688442	0.00150683	-6.52878	6.63082e-11	-0.0101313	-0.0145548	-0.0057077	0.00225696	-4.48889	7.15941e-06	0.143605
cg06915826	0.00851822	0.00596094	0.0110755	0.00130476	6.52857	6.63993e-11	0.00851822	0.00596094	0.0110755	0.00130476	6.52857	6.63993e-11	0.541539
cg00855901	-0.0127589	-0.0165893	-0.00892837	0.00195437	-6.52839	6.64812e-11	-0.0127214	-0.0187294	-0.00671346	0.00306535	-4.15008	3.3236e-05	0.116838
cg03945538	-0.00825074	-0.0107282	-0.0057733	0.00126402	-6.52737	6.69353e-11	-0.00839054	-0.0119756	-0.00480546	0.00182916	-4.58711	4.49425e-06	0.151336
cg02722808	-0.00607619	-0.00790078	-0.0042516	0.000930929	-6.52702	6.70917e-11	-0.00607619	-0.00790078	-0.0042516	0.000930929	-6.52702	6.70917e-11	0.55585
cg04658021	-0.00879165	-0.0114317	-0.0061516	0.00134699	-6.52688	6.71545e-11	-0.00879165	-0.0114317	-0.0061516	0.00134699	-6.52688	6.71545e-11	0.876606
cg12434362	-0.00944276	-0.0122786	-0.00660689	0.0014469	-6.52619	6.74624e-11	-0.00944276	-0.0122786	-0.00660689	0.0014469	-6.52619	6.74624e-11	0.362628
cg06392753	-0.0113087	-0.0147051	-0.0079123	0.00173289	-6.52591	6.75886e-11	-0.0111305	-0.0168582	-0.00540274	0.00292236	-3.80872	0.000139687	0.0929938
cg08735279	0.00651031	0.00455481	0.00846581	0.000997721	6.52518	6.79192e-11	0.00651031	0.00455481	0.00846581	0.000997721	6.52518	6.79192e-11	0.344815
cg00509007	-0.00455466	-0.00592279	-0.00318653	0.000698039	-6.52493	6.80328e-11	-0.00465292	-0.00674312	-0.00256272	0.00106645	-4.363	1.28292e-05	0.130764
cg22679406	0.0088784	0.00621133	0.0115455	0.00136077	6.52453	6.82156e-11	0.00894291	0.00593961	0.0119462	0.00153232	5.83618	5.34128e-09	0.264005
cg23948843	0.00506065	0.00354041	0.00658089	0.000775647	6.52442	6.8264e-11	0.00520724	0.00240969	0.0080048	0.00142735	3.64819	0.000264098	0.0684481
cg18954401	-0.00362348	-0.00471216	-0.0025348	0.000555459	-6.5234	6.873e-11	-0.00362348	-0.00471216	-0.0025348	0.000555459	-6.5234	6.873e-11	0.595182
cg04223006	-0.0108495	-0.01411	-0.00758908	0.00166353	-6.522	6.93771e-11	-0.0118218	-0.0197389	-0.00390469	0.00403942	-2.92661	0.00342679	0.0201439
cg15126957	-0.00412927	-0.00537024	-0.00288829	0.000633162	-6.52166	6.95344e-11	-0.00412927	-0.00537024	-0.00288829	0.000633162	-6.52166	6.95344e-11	0.749386
cg26957187	-0.00891475	-0.011594	-0.00623553	0.00136698	-6.52151	6.9603e-11	-0.00891475	-0.011594	-0.00623553	0.00136698	-6.52151	6.9603e-11	0.54311
cg13863153	-0.00616435	-0.0080171	-0.0043116	0.000945298	-6.52107	6.98096e-11	-0.00616435	-0.0080171	-0.0043116	0.000945298	-6.52107	6.98096e-11	0.747412
cg26689077	0.00636784	0.00445387	0.0082818	0.000976529	6.52089	6.98923e-11	0.00636784	0.00445387	0.0082818	0.000976529	6.52089	6.98923e-11	0.854747
cg02671333	-0.00500331	-0.00650719	-0.00349943	0.000767302	-6.52066	7.00001e-11	-0.00500331	-0.00650719	-0.00349943	0.000767302	-6.52066	7.00001e-11	0.867384
cg12816198	-0.00627015	-0.00815503	-0.00438526	0.000961696	-6.51989	7.0361e-11	-0.00638163	-0.00960882	-0.00315444	0.00164655	-3.87575	0.000106298	0.0883679
cg01923089	-0.00577776	-0.00751467	-0.00404085	0.000886195	-6.51974	7.04298e-11	-0.00577776	-0.00751467	-0.00404085	0.000886195	-6.51974	7.04298e-11	0.60607
cg15611912	0.00823034	0.0057557	0.010705	0.00126259	6.5186	7.09688e-11	0.00823034	0.0057557	0.010705	0.00126259	6.5186	7.09688e-11	0.573299
cg11399589	-0.00761276	-0.00990175	-0.00532377	0.00116787	-6.51848	7.1022e-11	-0.00760412	-0.0100386	-0.00516962	0.00124211	-6.12192	9.24534e-10	0.287715
cg06012804	0.00794758	0.00555786	0.0103373	0.00121927	6.51833	7.10945e-11	0.00806587	0.00356787	0.0125639	0.00229494	3.51463	0.000440359	0.0604163
cg02273797	-0.00323451	-0.00420721	-0.0022618	0.000496286	-6.51743	7.15237e-11	-0.00323451	-0.00420721	-0.0022618	0.000496286	-6.51743	7.15237e-11	0.987181
cg20392842	-0.0103343	-0.0134426	-0.00722604	0.00158588	-6.51645	7.19908e-11	-0.0105368	-0.0148655	-0.00620807	0.00220856	-4.77087	1.83429e-06	0.169611
cg18369972	-0.0100644	-0.0130919	-0.00703686	0.00154468	-6.51551	7.24423e-11	-0.0100644	-0.0130919	-0.00703686	0.00154468	-6.51551	7.24423e-11	0.769836
cg01983725	-0.00435226	-0.0056616	-0.00304293	0.000668041	-6.51497	7.27062e-11	-0.00435226	-0.0056616	-0.00304293	0.000668041	-6.51497	7.27062e-11	0.490501
cg13686044	-0.0126448	-0.0164491	-0.00884056	0.00194098	-6.51466	7.28549e-11	-0.0126448	-0.0164491	-0.00884056	0.00194098	-6.51466	7.28549e-11	0.863383
cg02420480	-0.00965127	-0.0125551	-0.00674749	0.00148155	-6.51431	7.30259e-11	-0.00965127	-0.0125551	-0.00674749	0.00148155	-6.51431	7.30259e-11	0.480387
cg09258479	-0.00542111	-0.00705228	-0.00378994	0.000832244	-6.51385	7.32505e-11	-0.00549911	-0.0089072	-0.00209101	0.00173885	-3.16249	0.00156427	0.0369789
[truncated: 3,733 more rows]
