# Supplementary material for: DNA methylation changes in cord blood and the developmental origins of health and disease – a systematic review and replication study
Source: BMC Genomics. 2022 Mar 19;23:221. doi: 10.1186/s12864-022-08451-6 (PMC8933946; doi:10.1186/s12864-022-08451-6)
Supplement: Supplementary file 6 — Additional file 6. Meta-analysis association of Gestational age with methylation in CHILD and START. Results of meta-analysis association analysis of Gestational age in CHILD and START with methylation in sites identified in the literature. [file 12864_2022_8451_MOESM6_ESM.xlsx]

## Sheet: Sheet1
Chr	Pos	Gene	site	Beta (CI)	P value	Published direction of effect
12	125002007	NCOR2	cg04347477	-0.020 (-0.0120, -0.016)	1.25434e-39	-
8	97073539	-	cg07749613	-0.020 (-0.080, -0.005)	1.77828e-33	-
17	47077165	IGF2BP1	cg07738730	0.012 (-0.0170, -0.014)	1.63816e-28	+
17	17687621	RAI1	cg19439123	-0.020 (-0.0170, -0.009)	1.37607e-27	-
17	47076904	IGF2BP1	cg18183624	0.014 (-0.0170, -0.017)	1.5336e-27	+
20	3065403	AVP	cg16536918	-0.020 (-0.0200, -0.008)	2.10174e-24	-
17	45286609	MYL4	cg05294455	0.009 (-0.0170, -0.011)	8.1641e-22	+
20	3065343	AVP	cg25551168	-0.020 (-0.0200, -0.008)	1.25364e-20	-
1	211526705	TRAF5	cg13066703	-0.020 (-0.010, -0.004)	1.53783e-18	-
1	227015418	-	cg08654091	0.008 (-0.010, -0.010)	4.27862e-18	+
19	11472397	PLPPR2 (aka LPPR2)	cg12587615	0.012 (-0.0190, -0.015)	1.05453e-17	+
2	66667946	MEIS1	cg05877497	-0.020 (-0.020, -0.004)	1.32667e-17	-
3	159942181	LOC401097	cg03281561	0.011 (-0.030, -0.014)	1.65799e-17	+
19	11472261	PLPPR2 (aka LPPR2)	cg08326019	0.013 (-0.0190, -0.017)	3.29418e-17	+
21	38334730	HLCS	cg21081878	-0.020 (-0.0210, -0.009)	4.56153e-17	-
17	60695089	-	cg14427590	0.005 (-0.0170, -0.007)	1.47484e-16	+
1	2431753	PLCH2	cg00153101	-0.020 (-0.010, -0.004)	3.25505e-16	-
22	37962637	CDC42EP1	cg15035133	-0.020 (-0.0220, -0.004)	6.25509e-16	-
17	52978583	TOM1L1	cg27210390	0.007 (-0.0170, -0.009)	1.25526e-15	+
22	37962818	CDC42EP1	cg02567958	-0.020 (-0.0220, -0.003)	2.14027e-15	-
7	150497077	TMEM176B; TMEM176A	cg26385222	0.006 (-0.070, -0.007)	2.28772e-15	+
11	65325158	LTBP3	cg08965235	-0.020 (-0.0110, -0.004)	4.05149e-15	-
17	46676215	LOC404266; HOXB6	cg15908709	0.006 (-0.0170, -0.008)	5.86962e-15	+
8	16860121	FGF20	cg27110277	0.007 (-0.080, -0.009)	8.34941e-15	+
5	139041014	CXXC5	cg15165154	-0.020 (-0.050, -0.006)	4.2519e-14	-
12	94376970	-	cg12999267	-0.020 (-0.0120, -0.006)	6.33263e-14	-
20	2795601	C20orf141; LOC100288797	cg01143454	-0.020 (-0.0200, -0.005)	3.13281e-13	-
11	457256	PTDSS2	cg22761205	-0.020 (-0.0110, -0.004)	3.9513e-13	-
1	2431385	PLCH2	cg24295985	-0.020 (-0.010, -0.002)	6.64435e-13	-
11	65192550	NEAT1	cg11352146	-0.020 (-0.0110, -0.002)	1.16206e-12	-
1	65534742	-	cg20301308	-0.020 (-0.010, -0.003)	1.51042e-12	-
11	44586505	CD82	cg22854223	-0.020 (-0.0110, -0.003)	2.11491e-12	-
6	155537944	TIAM2	cg21707172	0.007 (-0.060, -0.009)	2.61817e-12	+
9	136705398	VAV2	cg14499274	0.007 (-0.090, -0.009)	3.77924e-12	+
6	155537972	TIAM2	cg03679544	0.006 (-0.060, -0.008)	8.88399e-12	+
5	131592959	PDLIM4	cg20512303	0.005 (-0.050, -0.006)	1.2106e-11	+
16	30106897	YPEL3	cg27106909	-0.020 (-0.0160, -0.003)	1.25152e-11	-
14	91881497	CCDC88C	cg20303561	-0.020 (-0.0140, -0.003)	2.15095e-11	-
6	31646061	LY6G5C	cg03337084	0.004 (-0.060, -0.006)	3.26428e-11	+
4	8201560	SH3TC1	cg07816074	-0.020 (-0.040, -0.003)	1.0133e-10	-
10	21797819	-	cg00602416	0.008 (-0.0100, -0.010)	1.23931e-10	+
5	72921439	ARHGEF28 (aka RGNEF)	cg21221899	-0.020 (-0.050, -0.001)	1.3058e-10	-
1	84464084	TTLL7	cg03098721	0.005 (-0.010, -0.007)	7.14517e-10	+
22	19709755	SEPTIN5 (previously SEPT5); GP1BB	cg05726109	0.012 (-0.0220, -0.016)	9.97586e-10	+
2	25475916	DNMT3A	cg05544807	0.004 (-0.020, -0.005)	1.35302e-09	+
2	202098951	CASP8	cg26799474	-0.020 (-0.020, -0.006)	2.46625e-09	-
1	216860692	ESRRG	cg01833485	0.007 (-0.010, -0.010)	3.60466e-09	+
12	75784541	GLIPR1L2	cg20291222	-0.020 (-0.0120, -0.004)	5.26339e-09	-
16	50322156	ADCY7	cg23580000	-0.020 (-0.0160, -0.003)	5.90595e-09	-
6	26225389	H3C6 (previously HIST1H3E)	cg07922606	0.010 (-0.060, -0.013)	6.38918e-09	+
14	55582407	-	cg23234261	0.004 (-0.0140, -0.005)	1.26808e-08	+
3	151985433	MBNL1; LOC401093	cg14423778	-0.020 (-0.030, -0.005)	1.49563e-08	-
4	151501035	LRBA	cg03729251	0.004 (-0.040, -0.005)	1.56455e-08	+
10	77165673	ZNF503-AS2 (aka C10orf41)	cg19057830	0.008 (-0.0100, -0.011)	2.24004e-08	+
4	1594089	-	cg09447786	0.003 (-0.040, -0.004)	3.96233e-08	+
21	38377938	RIPPLY3 (aka DSCR6)	cg12564962	0.005 (-0.0210, -0.007)	7.34164e-08	+
3	128778738	GP9	cg16098726	0.004 (-0.030, -0.005)	7.47777e-08	+
11	64527414	PYGM	cg26884581	0.003 (-0.0110, -0.004)	8.86316e-08	+
7	134464129	CALD1	cg24956866	0.004 (-0.070, -0.006)	1.1586e-07	+
13	31040574	HMGB1	cg13982823	0.003 (-0.0130, -0.004)	1.47341e-07	+
3	159942495	LOC401097	cg13036381	0.018 (-0.030, -0.025)	2.02736e-07	+
12	53441582	TNS2 (previously TENC1)	cg06311778	-0.020 (-0.0120, -0.001)	3.21808e-07	-
5	94891907	ARSK; TTC37	cg09244244	-0.020 (-0.050, -0.002)	3.32666e-07	-
16	50322074	ADCY7	cg06897661	-0.020 (-0.0160, -0.002)	3.55889e-07	-
2	74668672	RTKN	cg00689340	0.004 (-0.020, -0.006)	4.36058e-07	+
1	41130641	RIMS3	cg00594952	0.003 (-0.010, -0.005)	4.9092e-07	+
6	26225258	H3C6 (previously HIST1H3E)	cg26092675	0.010 (-0.060, -0.014)	5.60261e-07	+
17	40837383	CNTNAP1	cg05053327	0.008 (-0.0170, -0.011)	5.65037e-07	+
17	46673625	LOC404266; HOXB6	cg10308785	0.006 (-0.0170, -0.009)	6.11036e-07	+
14	24101543	-	cg26390156	-0.020 (-0.0140, -0.001)	6.60551e-07	-
9	100070142	CCDC180 (previously KIAA1529 )	cg14015656	0.007 (-0.090, -0.010)	7.66079e-07	+
4	81124767	PRDM8	cg18954401	-0.020 (-0.040, -0.001)	1.59248e-06	-
9	101866433	TGFBR1	cg15526708	-0.020 (-0.090, -0.001)	1.61371e-06	-
20	36157651	BLCAP	cg18217136	0.002 (-0.0200, -0.004)	1.651e-06	+
20	17679422	BANF2	cg06243458	0.003 (-0.0200, -0.005)	1.68247e-06	+
20	44441818	UBE2C	cg02405476	0.002 (-0.0200, -0.003)	2.04741e-06	+
12	13349724	EMP1	cg14409083	-0.020 (-0.0120, -0.003)	2.22444e-06	-
12	86267839	NTS	cg08888956	0.006 (-0.0120, -0.009)	2.46799e-06	+
12	56497759	PA2G4	cg09011597	-0.020 (-0.0120, -0.001)	2.72636e-06	-
14	74815316	VRTN	cg21207436	0.003 (-0.0140, -0.004)	3.1971e-06	+
7	39044924	POU6F2	cg23671319	0.003 (-0.070, -0.005)	4.91692e-06	+
10	22568074	-	cg13433246	0.002 (-0.0100, -0.004)	6.62523e-06	+
3	127255552	-	cg13641317	-0.020 (-0.030, -0.004)	7.1672e-06	-
22	38201690	H1-0 (previously H1F0 )	cg07141002	-0.020 (-0.0220, -0.004)	1.10005e-05	-
6	32908642	HLA-DMB	cg00575744	-0.020 (-0.060, -0.002)	1.36e-05	-
11	119232263	USP2	cg26077811	0.010 (-0.0110, -0.014)	1.61684e-05	+
12	125003218	NCOR2	cg22820108	-0.020 (-0.0120, -0.005)	2.00788e-05	-
5	125671946	-	cg23346945	0.004 (-0.050, -0.006)	2.05204e-05	+
16	73101264	-	cg01635555	0.003 (-0.0160, -0.004)	2.13291e-05	+
17	46666926	LOC404266	cg02642822	-0.020 (-0.0170, -0.001)	2.18403e-05	-
2	31457608	EHD3	cg08251399	0.003 (-0.020, -0.004)	2.72907e-05	+
17	45933593	SP6	cg23355492	0.004 (-0.0170, -0.006)	2.78601e-05	+
10	105836777	COL17A1	cg22796593	0.004 (-0.0100, -0.006)	3.68988e-05	+
1	9711398	PIK3CD	cg20994801	-0.020 (-0.010, -0.001)	3.81654e-05	-
1	6086652	KCNAB2	cg06753281	-0.020 (-0.010, -0.002)	3.83505e-05	-
5	115178810	ATG12; AP3S1	cg09523691	-0.020 (-0.050, -0.001)	5.68827e-05	-
4	129112470	LARP1B	cg24087613	0.002 (-0.040, -0.003)	6.06405e-05	+
4	41540229	LIMCH1	cg25150953	0.005 (-0.040, -0.008)	6.32114e-05	+
6	34206400	HMGA1	cg02654940	0.002 (-0.060, -0.003)	6.43554e-05	+
3	155421970	PLCH1	cg18623216	-0.020 (-0.030, -0.010)	8.10601e-05	-
14	23836012	EFS	cg07197059	0.003 (-0.0140, -0.004)	9.95037e-05	+
2	208689903	PLEKHM3	cg01190109	0.003 (-0.020, -0.005)	0.00011762	+
22	46449461	PRR34; LOC150381	cg26394940	-0.020 (-0.0220, -0.003)	0.000143182	-
10	56561096	PCDH15	cg20588045	0.003 (-0.0100, -0.004)	0.000149585	+
