# Supplementary material for: DNA methylation changes in cord blood and the developmental origins of health and disease – a systematic review and replication study
Source: BMC Genomics. 2022 Mar 19;23:221. doi: 10.1186/s12864-022-08451-6 (PMC8933946; doi:10.1186/s12864-022-08451-6)
Supplement: Supplementary file 7 — Additional file 7. Replication association results. Significant and null results from replication efforts for all traits. [file 12864_2022_8451_MOESM7_ESM.xlsx]

## Sheet: Mat_smoking_CHILD
Site	Beta	SE	Score	Pvalue	Corr_P	chr	mapinfo	gene_name	gene_acc	gene_group			N sites tested		Corrected for:
cg05549655	0.0274028	0.00580525	4.72035	3.76658e-06	9.41646e-05	15	75019143	CYP1A1	NM_000499	TSS1500			25		Age + Sex + GestAge + as.factor(Centre)+ 7 PCs
cg11924019	0.0430475	0.00997587	4.31516	2.23205e-05	0.000558013	15	75019283	CYP1A1	NM_000499	TSS1500
cg22549041	0.0475821	0.0113171	4.20445	3.55096e-05	0.000887741	15	75019251	CYP1A1	NM_000499	TSS1500
cg23067299	0.0358338	0.00866854	4.13378	4.75228e-05	0.00118807	5	323907	AHRR	NM_020731	Body
cg22132788	0.0511965	0.0127733	4.00809	7.90275e-05	0.00197569	7	45002486	MYO1G	NM_033054	Body
cg18092474	0.0407922	0.0104664	3.89745	0.00012238	0.00305949	15	75019302	CYP1A1	NM_000499	TSS1500
cg12803068	0.0598475	0.016249	3.68314	0.000277704	0.00694259	7	45002919	MYO1G	NM_033054	Body
cg12101586	0.0340081	0.00950349	3.57848	0.000408815	0.0102204	15	75019203	CYP1A1	NM_000499	TSS1500
cg19089201	0.03327	0.00958121	3.47243	0.000599497	0.0149874	7	45002287	MYO1G	NM_033054	3'UTR
cg04180046	0.0384447	0.011767	3.26715	0.00122533	0.0306332	7	45002736	MYO1G	NM_033054	Body
cg12477880	0.0296811	0.0104539	2.83922	0.00486226	0.121556	21	36259241	RUNX1;RUNX1;RUNX1	NM_001001890;NM_001122607;NM_001754	1stExon;1stExon;Body
cg05575921	-0.0215325	0.00764046	-2.81822	0.0051822	0.129555	5	373378	AHRR	NM_020731	Body
cg14179389	-0.0292868	0.012023	-2.43591	0.0154945	0.387362	1	92947961	GFI1;GFI1;GFI1	NM_001127215;NM_001127216;NM_005263	Body;Body;Body
cg09935388	-0.0380692	0.017783	-2.14076	0.0331793	0.829483	1	92947588	GFI1;GFI1;GFI1	NM_001127215;NM_001127216;NM_005263	Body;Body;Body
cg25949550	-0.00619112	0.00303652	-2.03889	0.0424245	1	7	145814306	CNTNAP2	NM_014141	Body
cg18146737	-0.0441412	0.0244489	-1.80545	0.0721058	1	1	92946700	GFI1;GFI1;GFI1	NM_001127215;NM_001127216;NM_005263	Body;Body;Body
cg12876356	-0.0388367	0.0219737	-1.76742	0.0782753	1	1	92946825	GFI1;GFI1;GFI1	NM_001127215;NM_001127216;NM_005263	Body;Body;Body
cg18316974	-0.0298129	0.0199409	-1.49506	0.136053	1	1	92947035	GFI1;GFI1;GFI1	NM_001127215;NM_001127216;NM_005263	Body;Body;Body
cg09662411	-0.0203629	0.0151749	-1.34188	0.180749	1	1	92946132	GFI1;GFI1;GFI1	NM_001127215;NM_001127216;NM_005263	Body;Body;Body
cg03991871	0.00992496	0.0112036	0.88587	0.376467	1	5	368447	AHRR	NM_020731	Body
cg06338710	-0.0153828	0.0179388	-0.857516	0.391912	1	1	92946187	GFI1;GFI1;GFI1	NM_001127215;NM_001127216;NM_005263	Body;Body;Body
cg18655025	0.00473786	0.00610257	0.776371	0.438202	1	14	91008005	TTC7B	NM_001010854	Body
cg04598670	-0.00447514	0.0096704	-0.462767	0.6439	1	7	68697651
cg11715943	-0.00115842	0.00937555	-0.123557	0.901757	1	6	33091841	HLA-DPB2	NR_001435	Body
cg03346806	0.000236884	0.00559338	0.0423507	0.96625	1	8	119157879

## Sheet: FolateLevels_START
Site	folate_beta	folate_se	folate_score	folate_p		N sites tested		Corrected for:
cg02596089	4.4741e-05	2.31357e-05	1.93385	0.0549183		81		birthweight + Age + Sex + GestAge + as.factor(Centre)+ RBCfol + Homocys + vitB+ 7 PCs
cg26786795	-3.46914e-05	1.84473e-05	-1.88057	0.0618712
cg09662411	-5.7568e-05	3.07524e-05	-1.87198	0.0630571
cg07133097	-7.17771e-05	3.9724e-05	-1.8069	0.0726812
cg04394529	-5.07764e-05	2.82413e-05	-1.79795	0.0740947
cg18574254	-3.5909e-05	2.03134e-05	-1.76775	0.0790326
cg18804667	4.69357e-05	3.15187e-05	1.48913	0.138445
cg26995690	-3.74178e-05	2.53377e-05	-1.47676	0.14173
cg00637745	-9.66848e-05	6.57032e-05	-1.47154	0.143135
cg20219891	-7.71888e-05	5.26257e-05	-1.46675	0.144431
cg19512604	-2.1429e-05	1.50853e-05	-1.42052	0.157426
cg00885843	-2.02805e-05	1.48085e-05	-1.36952	0.172779
cg17870997	-4.38086e-05	3.20506e-05	-1.36686	0.173612
cg19089201	2.7568e-05	2.02317e-05	1.36261	0.174944
cg13872898	-6.20388e-05	4.57057e-05	-1.35735	0.176605
cg01837362	3.90828e-05	3.08099e-05	1.26851	0.20648
cg06512316	-2.45924e-05	1.99245e-05	-1.23428	0.218931
cg14311362	-2.83332e-05	2.3137e-05	-1.22458	0.222555
cg18146737	-5.65929e-05	4.63254e-05	-1.22164	0.223664
cg09935388	-4.4732e-05	3.67155e-05	-1.21834	0.224911
cg07900024	-2.4717e-05	2.09586e-05	-1.17932	0.240043
cg04579415	1.7587e-05	1.49747e-05	1.17445	0.241982
cg19457237	4.22688e-05	3.87598e-05	1.09053	0.277139
cg12876356	-4.51394e-05	4.17531e-05	-1.0811	0.281298
cg18313094	-3.53288e-05	3.35893e-05	-1.05179	0.294503
cg05282518	-2.5024e-05	2.41631e-05	-1.03563	0.301959
cg19783404	-1.15544e-05	1.17851e-05	-0.980424	0.328376
cg03947814	-1.54099e-05	1.65324e-05	-0.932103	0.352706
cg11924019	-2.07562e-05	2.25851e-05	-0.919024	0.359484
cg00426709	1.82393e-05	2.03948e-05	0.89431	0.372516
cg26886277	1.80547e-05	2.10197e-05	0.85894	0.391675
cg26091183	-1.48069e-05	1.83858e-05	-0.805343	0.421832
cg03991871	-1.61437e-05	2.01725e-05	-0.800285	0.424747
cg22549041	-2.87992e-05	3.64604e-05	-0.789876	0.430784
cg05665581	-1.92775e-05	2.46651e-05	-0.781567	0.435639
cg18316974	-2.53602e-05	3.38263e-05	-0.749716	0.454541
cg04598670	-1.5453e-05	2.08768e-05	-0.7402	0.460277
cg13700506	-1.75788e-05	2.44806e-05	-0.718068	0.473776
cg06338710	-2.28145e-05	3.2992e-05	-0.691517	0.490256
cg11868728	9.55498e-06	1.4751e-05	0.647752	0.518085
cg24876897	9.47626e-06	1.61564e-05	0.586534	0.558354
cg25949550	-4.36356e-06	7.50502e-06	-0.581419	0.561786
cg19870717	-9.23197e-06	1.5995e-05	-0.57718	0.56464
cg00028013	1.16273e-05	2.11583e-05	0.549538	0.583412
cg08821431	-1.03585e-05	1.91433e-05	-0.541106	0.589197
cg05549655	-9.6027e-06	1.82073e-05	-0.52741	0.598649
cg14830485	-9.13703e-06	1.78873e-05	-0.510812	0.610196
cg14179389	-1.55703e-05	3.23017e-05	-0.482026	0.630455
cg22132788	1.23324e-05	2.62956e-05	0.468991	0.639722
cg04496920	7.34118e-06	1.62134e-05	0.452785	0.651324
cg13700315	6.96488e-06	1.62186e-05	0.429439	0.668189
cg03346806	-5.85904e-06	1.38024e-05	-0.424494	0.671783
cg16685608	-8.54387e-06	2.10128e-05	-0.406602	0.68485
cg01743593	7.06135e-06	1.78746e-05	0.39505	0.693339
cg03867429	1.00877e-05	2.58892e-05	0.389649	0.697321
cg04880091	-1.45495e-05	3.78919e-05	-0.383975	0.701513
cg26681628	-8.2725e-06	2.22246e-05	-0.372223	0.710225
cg03233793	-6.97495e-06	2.18414e-05	-0.319345	0.749887
cg18092474	-9.55161e-06	3.19272e-05	-0.299168	0.765205
cg17900015	-6.47078e-06	2.18241e-05	-0.296498	0.76724
cg22590761	4.32373e-06	1.4977e-05	0.28869	0.773197
cg21146184	-1.86675e-06	6.6566e-06	-0.280436	0.77951
cg15730180	-4.79052e-06	1.71559e-05	-0.279235	0.78043
cg12477880	4.80859e-06	1.82691e-05	0.263208	0.792733
cg16613938	8.87248e-06	3.6461e-05	0.243342	0.808056
cg20697094	-2.52789e-06	1.05359e-05	-0.239931	0.810694
cg08597735	4.23162e-06	1.88776e-05	0.22416	0.822922
cg08342919	2.94651e-06	1.53535e-05	0.191911	0.848058
cg23067299	-3.98597e-06	2.15104e-05	-0.185305	0.853228
cg27594073	4.58286e-06	2.50629e-05	0.182854	0.855147
cg18655025	2.4573e-06	1.51268e-05	0.162447	0.871162
cg12803068	4.05014e-06	3.3207e-05	0.121966	0.903081
cg03296200	-2.49815e-06	2.51261e-05	-0.0994245	0.920927
cg05575921	-1.36717e-06	2.05452e-05	-0.0665448	0.947028
cg00253658	-1.70606e-06	2.60452e-05	-0.0655039	0.947856
cg04683824	1.47096e-06	2.4697e-05	0.0595605	0.952581
cg04180046	1.21414e-06	2.35842e-05	0.0514812	0.959007
cg11715943	-1.15599e-06	2.30358e-05	-0.0501822	0.960041
cg19816642	1.26177e-06	3.13329e-05	0.0402696	0.967929
cg15030465	5.71896e-07	2.05683e-05	0.0278047	0.977853
cg12101586	3.23566e-09	2.8147e-05	0.000114956	0.999908

## Sheet: Birthweight_CHILD
Site	bw_beta	bw_se	bw_score	bw_p	corr_P	chr	mapinfo	gene_name	gene_acc	gene_group		N sites tested		Corrected for:
cg26681628	-0.0155722	0.00571349	-2.72552	0.00684294	0.0821153	16	54210550					12		29945474
cg26995690	-0.0147282	0.0069613	-2.11572	0.0352913	0.423495	13	36346376	DCLK1;MIR548F5	NM_004734;NR_031646	3'UTR;Body
cg18804667	0.0178426	0.00880836	2.02565	0.0437919	0.525503	5	58883392	PDE4D;PDE4D;PDE4D	NM_001165899;NM_006203;NM_001104631	Body;TSS1500;Body
cg00637745	-0.0354825	0.0184582	-1.92232	0.0556253	0.667504	2	121497334
cg07133097	-0.0216799	0.0117492	-1.84522	0.0661087	0.793305	2	121497538
cg00253658	-0.0112494	0.00634839	-1.772	0.0775303	0.930364	16	54210496
cg13872898	-0.0228608	0.0135582	-1.68612	0.0929374	1	2	121498194
cg17870997	-0.0178483	0.0107803	-1.65564	0.0989652	1	2	121498521
cg20219891	-0.0231925	0.0154146	-1.50458	0.13361	1	2	121496875
cg14311362	-0.0103839	0.00786894	-1.3196	0.188095	1	2	121498812
cg22590761	0.00306917	0.00438009	0.70071	0.484092	1	15	74218921	LOXL1;LOXL1	NM_005576;NM_005576	5'UTR;1stExon
cg00028013	-0.000978941	0.00518333	-0.188863	0.850343	1	15	74218697	LOXL1	NM_005576	TSS200

## Sheet: Birthweight_START
Site	bw_beta	bw_se	bw_score	bw_p	corr_P	chr	mapinfo	gene_name	gene_acc	gene_group		N sites tested		Corrected for:
cg00028013	0.00490302	0.00490795	0.998997	0.318319	1	15	74218697	LOXL1	NM_005576	TSS200		12		Age + Sex + GestAge + as.factor(Centre)+ 7 PCs
cg00253658	-0.00534119	0.00588126	-0.908171	0.364262	1	16	54210496
cg00637745	-0.036209	0.0148365	-2.44053	0.0150404	0.180485	2	121497334
cg07133097	-0.0219798	0.00891779	-2.46471	0.0140753	0.168904	2	121497538
cg13872898	-0.0196471	0.010234	-1.91978	0.0555009	0.66601	2	121498194
cg14311362	-0.00725672	0.00534459	-1.35777	0.1752	1	2	121498812
cg17870997	-0.014104	0.00709587	-1.98764	0.0474412	0.569294	2	121498521
cg18804667	0.00597712	0.00704318	0.848639	0.396522	1	5	58883392	PDE4D;PDE4D;PDE4D	NM_001165899;NM_006203;NM_001104631	Body;TSS1500;Body
cg20219891	-0.0292791	0.0121102	-2.41773	0.0160037	0.192045	2	121496875
cg22590761	0.0054278	0.00346998	1.56422	0.118451	1	15	74218921	LOXL1;LOXL1	NM_005576;NM_005576	5'UTR;1stExon
cg26681628	-0.00499421	0.00489376	-1.02053	0.308013	1	16	54210550
cg26995690	-0.0131578	0.00567901	-2.31692	0.0209443	0.251332	13	36346376	DCLK1;MIR548F5	NM_004734;NR_031646	3'UTR;Body

## Sheet: Birthweight_meta
Site	FE_beta	FE_CI	FE_z	FE_p	Rank_fe_p	fdr_Adj_P_fe	Bonf_adj_P_fe	RE_beta	RE_CI	RE_z	RE_p	fdr_Adj_P_re	Het p	method	chr	mapinfo	Gene		alpha	N
cg26995690	-0.0138	-0.0224 - -0.0052	-3.13	0.0017	1	0.0204	0.0204	-0.0138	-0.0224 - -0.0052	-3.13	0.0017	0.0204	0.8612	IV	13	36346376	DCLK1		0.00416667	12
cg00637745	-0.0359	-0.0586 - -0.0133	-3.11	0.0019	2	0.0114	0.0228	-0.0359	-0.0586 - -0.0133	-3.11	0.0019	0.0114	0.9755	IV	2	121497334	-
cg07133097	-0.0219	-0.0358 - -0.0079	-3.08	0.0021	3	0.0084	0.0252	-0.0219	-0.0358 - -0.0079	-3.08	0.0021	0.0084	0.9838	IV	2	121497538	-
cg20219891	-0.027	-0.0456 - -0.0083	-2.83	0.0046	4	0.0138	0.0552	-0.027	-0.0456 - -0.0083	-2.83	0.0046	0.0138	0.7562	IV	2	121496875	-
cg17870997	-0.0152	-0.0269 - -0.0036	-2.57	0.0102	5	0.02448	0.1224	-0.0152	-0.0269 - -0.0036	-2.57	0.0102	0.02448	0.7717	IV	2	121498521	-
cg13872898	-0.0208	-0.0368 - -0.0048	-2.55	0.0108	6	0.0216	0.1296	-0.0208	-0.0368 - -0.0048	-2.55	0.0108	0.0216	0.85	IV	2	121498194	-
cg26681628	-0.0095	-0.0168 - -0.0022	-2.55	0.0108	7	0.0185143	0.1296	-0.0099	-0.0202 - 0.0005	-1.87	0.0612	0.104914	0.1597	IV	16	54210550	-
cg00253658	-0.0081	-0.0165 - 0.0004	-1.87	0.0614	8	0.0921	0.7368	-0.0081	-0.0165 - 0.0004	-1.87	0.0614	0.0921	0.4948	IV	16	54210496	-
cg14311362	-0.0082	-0.0169 - 0.0004	-1.86	0.0622	9	0.0829333	0.7464	-0.0082	-0.0169 - 0.0004	-1.86	0.0622	0.0829333	0.7423	IV	2	121498812	-
cg18804667	0.0106	-0.0002 - 0.0214	1.93	0.539	11	0.588	6.468	0.0107	-0.0007 - 0.0221	1.85	0.065	0.0709091	0.2928	IV	5	58883392	PDE4D
cg22590761	0.0045	-0.0008 - 0.0098	1.66	0.0967	10	0.11604	1.1604	0.0045	-0.0008 - 0.0098	1.66	0.0967	0.11604	0.673	IV	15	74218921	LOXL1
cg00028013	0.0021	-0.0049 - 0.0091	0.6	0.5515	12	0.5515	6.618	0.0021	-0.0049 - 0.0091	0.6	0.5515	0.5515	0.4099	IV	15	74218697	LOXL1

## Sheet: gestational_age
Study	Site	GestAge_Estimate	GestAge_Std. Error	GestAge_Score	GestAge_P-Value
CHILD	cg18623216	-0.0250267	0.00219557	-11.3987	7.04927e-25
START	cg04347477	-0.0188664	0.00190541	-9.90152	4.07873e-21
START	cg18183624	0.0172405	0.00190291	9.0601	3.53727e-18
START	cg13641317	-0.00982167	0.00108458	-9.05577	3.65885e-18
CHILD	cg26077811	0.0124315	0.00137964	9.01066	3.65837e-17
CHILD	cg07835443	-0.0216053	0.00240455	-8.98518	4.37516e-17
CHILD	cg04347477	-0.0189589	0.00218207	-8.6885	3.44583e-16
CHILD	cg07749613	-0.00753575	0.000867944	-8.6823	3.59622e-16
START	cg07749613	-0.00647062	0.000768808	-8.41644	4.73987e-16
CHILD	cg16536918	-0.0119424	0.00141212	-8.4571	1.67887e-15
CHILD	cg13036381	0.0221023	0.00268207	8.24077	7.21954e-15
START	cg18623216	-0.0149228	0.00187026	-7.97899	1.14163e-14
START	cg07738730	0.0115507	0.00146374	7.89119	2.13001e-14
CHILD	cg11540997	0.00823167	0.00102905	7.99931	3.58405e-14
CHILD	cg22820108	-0.0123267	0.00155856	-7.90905	6.47696e-14
CHILD	cg07788865	-0.00959181	0.00121313	-7.90668	6.578e-14
START	cg19439123	-0.0104642	0.00136304	-7.67712	9.53813e-14
START	cg16348385	-0.00593463	0.000778542	-7.62275	1.38903e-13
CHILD	cg07738730	0.0126862	0.0016286	7.78964	1.40822e-13
CHILD	cg19439123	-0.0123643	0.00159169	-7.76804	1.61939e-13
START	cg14427590	0.00663296	0.000885263	7.49264	3.38707e-13
CHILD	cg04411893	-0.00756344	0.000988778	-7.64928	3.47656e-13
CHILD	cg25551168	-0.0129985	0.00174404	-7.45309	1.20878e-12
START	cg13066703	-0.00592382	0.000826431	-7.16796	2.97697e-12
START	cg26077811	0.00777824	0.00108606	7.16191	3.09785e-12
START	cg22820108	-0.00768835	0.00108302	-7.099	4.67882e-12
CHILD	cg03050022	-0.00987744	0.00137201	-7.19925	5.8792e-12
CHILD	cg21842274	-0.0164982	0.00229664	-7.18364	6.4724e-12
CHILD	cg06753281	-0.00601275	0.000842238	-7.13902	8.51318e-12
START	cg05294455	0.00886212	0.0012918	6.8603	2.18011e-11
CHILD	cg12587615	0.0145735	0.00211942	6.8762	4.17995e-11
CHILD	cg05294455	0.01176	0.0017177	6.84636	4.99526e-11
CHILD	cg11864574	0.013475	0.00197646	6.81773	5.92364e-11
CHILD	cg03281561	0.0151909	0.00223405	6.79974	6.59156e-11
CHILD	cg16545105	-0.0131754	0.00195204	-6.74956	8.87198e-11
START	cg14276580	-0.0073591	0.00111647	-6.59137	1.17499e-10
CHILD	cg05877497	-0.00718476	0.00107447	-6.6868	1.28373e-10
START	cg13036381	0.0150067	0.00231405	6.48504	2.25388e-10
CHILD	cg00546897	-0.00932592	0.00142072	-6.5642	2.62396e-10
CHILD	cg08654091	0.00986307	0.00150684	6.54552	2.92374e-10
START	cg27106909	-0.00670242	0.00104145	-6.43565	3.04141e-10
CHILD	cg08326019	0.014801	0.00227199	6.51453	3.49646e-10
CHILD	cg27110277	0.00858404	0.00131916	6.5072	3.64734e-10
START	cg07788865	-0.0054314	0.000849987	-6.38998	4.00625e-10
CHILD	cg04451175	0.00890722	0.00138592	6.42692	5.78042e-10
CHILD	cg26267561	-0.00929649	0.00146442	-6.34823	9.04216e-10
START	cg15131146	-0.00579852	0.000931714	-6.2235	1.07926e-09
START	cg24295985	-0.00430273	0.000692467	-6.21363	1.14379e-09
CHILD	cg18183624	0.0124216	0.00198316	6.26356	1.45717e-09
START	cg14499274	0.00911724	0.00148468	6.14089	1.75105e-09
CHILD	cg11352146	-0.00344892	0.000553741	-6.22839	1.77419e-09
START	cg15035133	-0.00659106	0.00107508	-6.13076	1.85741e-09
CHILD	cg21081878	-0.0138283	0.00222966	-6.20198	2.05581e-09
START	cg07106169	-0.00543092	0.000892026	-6.0883	2.37644e-09
CHILD	cg27210390	0.00947103	0.00155137	6.10494	3.51915e-09
CHILD	cg12064202	0.00787152	0.00130604	6.02701	5.39487e-09
CHILD	cg01143454	-0.00830346	0.00137912	-6.02086	5.57906e-09
CHILD	cg19875532	0.00957061	0.00159086	6.01599	5.72917e-09
START	cg08965235	-0.00555061	0.000935861	-5.93102	5.84885e-09
START	cg12999267	-0.00889459	0.00151392	-5.8752	8.01496e-09
CHILD	cg26385222	0.00665496	0.00112095	5.93689	8.79933e-09
CHILD	cg03507326	0.0129684	0.00218474	5.93593	8.84484e-09
START	cg00153101	-0.00589547	0.00100801	-5.84859	9.30552e-09
CHILD	cg11294761	0.00669165	0.00113161	5.9134	9.98726e-09
CHILD	cg22854223	-0.00606903	0.00103026	-5.89076	1.12796e-08
START	cg25551168	-0.00934427	0.00161369	-5.79063	1.2858e-08
START	cg16536918	-0.00980125	0.0016974	-5.77429	1.40791e-08
START	cg21081878	-0.0105857	0.00183402	-5.77188	1.42684e-08
START	cg08654091	0.00803504	0.00139583	5.75645	1.55403e-08
START	cg15908709	0.00724425	0.00126383	5.73197	1.77888e-08
CHILD	cg27544190	0.00442438	0.00076262	5.80155	1.81613e-08
START	cg03337084	0.00504261	0.000882124	5.71644	1.93763e-08
CHILD	cg02567958	-0.00406067	0.000706605	-5.74674	2.42714e-08
CHILD	cg00153101	-0.00581466	0.00102091	-5.69557	3.176e-08
START	cg16545105	-0.00755633	0.00136274	-5.54494	4.91766e-08
START	cg06051311	-0.0101778	0.00184783	-5.50796	5.99322e-08
START	cg07835443	-0.010928	0.00199295	-5.48335	6.83217e-08
START	cg02567958	-0.00426274	0.000779002	-5.47205	7.25454e-08
START	cg03281561	0.00974703	0.00178234	5.46869	7.38508e-08
START	cg16098726	0.00497966	0.000918666	5.42053	9.52449e-08
START	cg04411893	-0.00423318	0.00078223	-5.41168	9.97851e-08
START	cg05877497	-0.00567177	0.00104859	-5.40896	1.0122e-07
START	cg08326019	0.0128286	0.00237891	5.39261	1.1029e-07
START	cg22761205	-0.00648904	0.00120878	-5.36826	1.25275e-07
START	cg27210390	0.00664574	0.00123973	5.36063	1.30362e-07
START	cg15165154	-0.00815161	0.0015304	-5.32647	1.55716e-07
START	cg12587615	0.0104837	0.00197712	5.30251	1.76285e-07
CHILD	cg15165154	-0.00801074	0.00149579	-5.35552	1.8126e-07
START	cg26385222	0.00557529	0.00105276	5.29589	1.82416e-07
CHILD	cg15908709	0.00653237	0.00122897	5.3153	2.21544e-07
START	cg08620426	-0.00841965	0.00160318	-5.25183	2.28848e-07
CHILD	cg20512303	0.00617643	0.00116601	5.29706	2.42566e-07
CHILD	cg05726109	0.0172889	0.00326561	5.29423	2.45995e-07
CHILD	cg15035133	-0.00583168	0.00110185	-5.29264	2.47946e-07
CHILD	cg03098721	0.0072413	0.00137263	5.27547	2.69954e-07
CHILD	cg21707172	0.00862302	0.00163819	5.26374	2.8608e-07
CHILD	cg20303561	-0.00574856	0.00109444	-5.25252	3.02361e-07
CHILD	cg03679544	0.00827939	0.0015867	5.218	3.58329e-07
CHILD	cg08965235	-0.00531718	0.0010324	-5.15032	4.98667e-07
START	cg21842274	-0.00824343	0.00161954	-5.08999	5.19247e-07
CHILD	cg20291222	-0.00905797	0.00176937	-5.11932	5.79535e-07
START	cg20301308	-0.00513856	0.00101944	-5.04056	6.64072e-07
CHILD	cg13066703	-0.00613229	0.00120613	-5.08428	6.86241e-07
CHILD	cg24956866	0.0062087	0.00124059	5.00463	1.00443e-06
START	cg05544807	0.00454759	0.000920109	4.94244	1.07574e-06
START	cg07816074	-0.00505284	0.00102278	-4.94032	1.08692e-06
CHILD	cg20301308	-0.00558953	0.00112431	-4.97151	1.17525e-06
CHILD	cg16990174	0.00819377	0.00165339	4.95575	1.26605e-06
START	cg21221899	-0.00265175	0.000543116	-4.88248	1.43894e-06
CHILD	cg00689340	0.00637448	0.00129777	4.91187	1.55616e-06
START	cg18217136	0.0038672	0.000795304	4.86255	1.58405e-06
CHILD	cg22761205	-0.00621951	0.00127294	-4.88596	1.75663e-06
START	cg00594952	0.00465861	0.00096341	4.83554	1.80323e-06
CHILD	cg01184449	0.00613596	0.00126143	4.86429	1.94329e-06
START	cg22417398	-0.00359327	0.000754617	-4.76171	2.56215e-06
CHILD	cg26799474	-0.0112605	0.00234942	-4.79287	2.70379e-06
START	cg21707172	0.00633957	0.00133908	4.73428	2.91595e-06
CHILD	cg10308785	0.00933456	0.00197636	4.7231	3.71973e-06
START	cg00602416	0.00730784	0.00156699	4.66363	4.05726e-06
CHILD	cg12999267	-0.00773239	0.00164791	-4.69223	4.27875e-06
CHILD	cg13641317	-0.00621082	0.00132377	-4.69175	4.288e-06
START	cg23580000	-0.00508835	0.00109638	-4.64104	4.50523e-06
CHILD	cg09447786	0.0049454	0.00107211	4.61279	6.11433e-06
CHILD	cg00602416	0.0105887	0.00230871	4.58641	6.87661e-06
START	cg03679544	0.00591433	0.00130115	4.54547	6.98392e-06
START	cg02324006	-0.00439606	0.000968621	-4.53847	7.20952e-06
START	cg05053327	0.00915212	0.0020186	4.5339	7.36069e-06
START	cg00411097	-0.0054018	0.00119228	-4.53065	7.4698e-06
CHILD	cg09539538	0.00530252	0.00116204	4.56312	7.62468e-06
START	cg01833485	0.00758877	0.00167819	4.522	7.7685e-06
CHILD	cg03729251	0.00561039	0.00124344	4.51199	9.55162e-06
START	cg27110277	0.00592282	0.00132668	4.46439	1.00694e-05
CHILD	cg07676709	0.00751239	0.0016702	4.4979	1.01603e-05
START	cg20303561	-0.00370601	0.000840764	-4.40791	1.29507e-05
CHILD	cg19057830	0.00934419	0.00211121	4.42599	1.38911e-05
START	cg06753281	-0.00366351	0.000836707	-4.37848	1.47494e-05
START	cg19875532	0.00541931	0.00124066	4.36807	1.54414e-05
START	cg20512303	0.00459782	0.00105758	4.34751	1.68997e-05
CHILD	cg14423778	-0.00959366	0.00219843	-4.36386	1.81426e-05
START	cg23355492	0.00555856	0.00128569	4.3234	1.87775e-05
START	cg01143454	-0.00582312	0.0013531	-4.30354	2.04722e-05
START	cg22854223	-0.00352764	0.00082263	-4.28825	2.1876e-05
CHILD	cg20377955	0.00305503	0.00071031	4.30098	2.37004e-05
START	cg07922606	0.00928469	0.00221445	4.19276	3.29515e-05
CHILD	cg23234261	0.00426224	0.00101581	4.19589	3.67935e-05
CHILD	cg21221899	-0.00290767	0.000694164	-4.18873	3.79001e-05
CHILD	cg07816074	-0.00462556	0.00110669	-4.17962	3.93548e-05
START	cg16301617	-0.00337925	0.000814637	-4.14816	3.97954e-05
START	cg11864574	0.00686034	0.00166045	4.13161	4.26638e-05
CHILD	cg06311778	-0.00359	0.000870328	-4.12488	4.92848e-05
START	cg08888956	0.00797821	0.00196659	4.05688	5.82451e-05
CHILD	cg07922606	0.0115627	0.00284373	4.06603	6.26071e-05
CHILD	cg09244244	-0.00561271	0.00138099	-4.06428	6.30525e-05
CHILD	cg01635555	0.00475194	0.00117902	4.03041	7.22674e-05
START	cg12564962	0.00501435	0.00125892	3.98306	7.8845e-05
CHILD	cg06243458	0.00404363	0.00101452	3.98575	8.63904e-05
CHILD	cg13982823	0.00356601	0.000904022	3.94461	0.000101688
CHILD	cg18954401	-0.00322858	0.000825693	-3.91015	0.000116447
START	cg23234261	0.00369705	0.000956546	3.865	0.00012674
CHILD	cg14427590	0.0041998	0.00108092	3.88541	0.000128272
CHILD	cg23346945	0.00628481	0.00161912	3.88161	0.000130183
CHILD	cg07141002	-0.0102409	0.00263975	-3.87948	0.000131268
START	cg26884581	0.00330498	0.000858859	3.84811	0.000135516
CHILD	cg14015656	0.00860019	0.00224033	3.8388	0.000153706
START	cg11352146	-0.00214319	0.000563018	-3.80662	0.000159565
START	cg13813391	-0.00575366	0.00151499	-3.79781	0.000165162
START	cg09971646	0.00845639	0.00223082	3.79072	0.00016981
START	cg04451175	0.00477782	0.00126213	3.78552	0.000173288
CHILD	cg01833485	0.00778582	0.00205293	3.79254	0.000183618
START	cg03050022	-0.00474348	0.00126116	-3.76121	0.000190485
CHILD	cg24295985	-0.00310412	0.000821373	-3.77919	0.000193226
START	cg26799474	-0.00748411	0.00199339	-3.75447	0.000195529
CHILD	cg15526708	-0.00301591	0.000803626	-3.75288	0.000213564
CHILD	cg26394940	-0.0116186	0.00311578	-3.72896	0.000233794
CHILD	cg26884581	0.00364544	0.000978908	3.72399	0.000238225
START	cg14409083	-0.00585058	0.00158487	-3.69152	0.000249108
START	cg14423778	-0.00748781	0.00203722	-3.6755	0.000264805
CHILD	cg06897661	-0.00539603	0.00146467	-3.68412	0.000276683
START	cg03098721	0.00406099	0.00110951	3.66017	0.000280697
CHILD	cg00575744	-0.00516381	0.00140357	-3.67905	0.000281972
START	cg03729251	0.00354827	0.000972214	3.64968	0.000292071
START	cg22151768	-0.00206777	0.000566864	-3.64774	0.000294223
CHILD	cg12564962	0.00625239	0.00170492	3.66727	0.000294641
CHILD	cg13433246	0.00401545	0.00109618	3.66314	0.000299204
START	cg26267561	-0.00474038	0.00130271	-3.63887	0.00030425
START	cg26390156	-0.00218749	0.000601532	-3.63653	0.000306953
START	cg02642822	-0.00286791	0.000792242	-3.61999	0.000326678
CHILD	cg22796593	0.00567409	0.00156124	3.63434	0.000332945
CHILD	cg14499274	0.0056698	0.00156806	3.6158	0.000356522
START	cg06897661	-0.00406302	0.00113276	-3.58684	0.000369862
CHILD	cg02654940	0.00359781	0.000999019	3.60134	0.000375987
START	cg11540997	0.00316434	0.000883466	3.58173	0.000376972
CHILD	cg26092675	0.0118283	0.00328877	3.59657	0.000382629
CHILD	cg02405476	0.00280795	0.000783073	3.58581	0.000398003
START	cg13982823	0.00263409	0.000739114	3.56385	0.00040289
START	cg05726109	0.00958663	0.00270022	3.55031	0.000423605
CHILD	cg05544807	0.00369674	0.00103799	3.56145	0.000435013
START	cg26092675	0.00971949	0.00276574	3.51424	0.000483788
CHILD	cg23580000	-0.00451989	0.00128151	-3.52701	0.000492855
START	cg19057830	0.00743121	0.00213715	3.47716	0.000553936
CHILD	cg09011597	-0.00307463	0.000881308	-3.48871	0.000565604
CHILD	cg09523691	-0.00395599	0.00113964	-3.47125	0.000602006
CHILD	cg26390156	-0.00241785	0.000711018	-3.40055	0.000773023
START	cg09447786	0.00278564	0.00082351	3.38265	0.000778031
CHILD	cg03337084	0.00433052	0.00127451	3.3978	0.000780539
START	cg23671319	0.00390645	0.00116378	3.35669	0.000852963
CHILD	cg22797644	0.00341708	0.00101768	3.35771	0.000897696
START	cg21207436	0.00315823	0.000948994	3.32798	0.000943622
START	cg20994801	-0.00284993	0.000859105	-3.31733	0.000979474
START	cg12064202	0.00417249	0.00126075	3.30953	0.00100652
CHILD	cg21207436	0.00375851	0.00114463	3.2836	0.00115857
START	cg20291222	-0.00511901	0.001568	-3.26467	0.00117609
START	cg26179948	-0.00206576	0.000634572	-3.25536	0.00121441
CHILD	cg06143732	0.0046953	0.00143725	3.26687	0.00122647
CHILD	cg01919208	0.00395316	0.00121504	3.25352	0.0012833
START	cg20272935	-0.00232457	0.000720443	-3.22659	0.0013404
START	cg15526708	-0.00183912	0.000571743	-3.21669	0.00138646
START	cg09244244	-0.00399404	0.00124513	-3.20774	0.00142936
CHILD	cg24087613	0.00300744	0.000935603	3.21444	0.00146401
START	cg14015656	0.00644767	0.00201739	3.19605	0.00148726
START	cg02405476	0.00211076	0.0006624	3.18654	0.00153595
START	cg09011597	-0.00264145	0.000837146	-3.15531	0.00170638
START	cg06311778	-0.0025644	0.000817618	-3.13643	0.0018177
CHILD	cg03086857	0.00351246	0.00111711	3.14425	0.00184889
CHILD	cg23671319	0.00396702	0.00128013	3.09891	0.00214516
CHILD	cg25150953	0.00658101	0.00214573	3.06702	0.00237911
CHILD	cg16270890	-0.00257186	0.000863137	-2.97966	0.00314544
CHILD	cg08251399	0.00322207	0.00108313	2.97479	0.00319425
START	cg13433246	0.00219164	0.000739548	2.96349	0.00319649
START	cg08251399	0.00298893	0.0010091	2.96196	0.00321202
START	cg03507326	0.00569076	0.00192612	2.95452	0.00328906
CHILD	cg14409083	-0.00560118	0.00189099	-2.96203	0.00332526
START	cg18954401	-0.00215075	0.000729125	-2.94977	0.00333916
CHILD	cg20469837	0.00214942	0.00073117	2.93971	0.00356637
START	cg15561986	-0.00158835	0.000542917	-2.92558	0.00360484
CHILD	cg01190109	0.00401387	0.0013905	2.88664	0.00420505
CHILD	cg12601987	0.00104814	0.000363895	2.88033	0.00428757
CHILD	cg11647681	0.00428868	0.00148958	2.87912	0.00430363
CHILD	cg20666386	-0.00205516	0.000714916	-2.87469	0.00436256
CHILD	cg27106909	-0.003586	0.00125938	-2.84743	0.00474222
START	cg07197059	0.00272591	0.000979555	2.7828	0.00560667
CHILD	cg16187883	-0.00189538	0.000685863	-2.7635	0.00610748
CHILD	cg24824686	0.00692311	0.00251084	2.75729	0.0062214
CHILD	cg07197059	0.00342579	0.00124285	2.7564	0.00623798
START	cg06243458	0.00312137	0.00114715	2.72099	0.00675075
CHILD	cg03963689	0.002027	0.00074683	2.71414	0.00706783
CHILD	cg20816447	0.00553938	0.0020435	2.71073	0.00713887
CHILD	cg18669381	0.00365625	0.00135338	2.70158	0.00733308
CHILD	cg20588045	0.00305704	0.00113174	2.70119	0.00734149
CHILD	cg11469321	0.00235554	0.000876211	2.68833	0.00762259
START	cg00546897	-0.00281174	0.00105577	-2.66322	0.00800598
START	cg20588045	0.00319771	0.00120107	2.66238	0.00802561
CHILD	cg04536922	-0.00400577	0.00150074	-2.66919	0.00805888
START	cg01190109	0.00284865	0.0010817	2.63348	0.00873052
CHILD	cg00711496	-0.00482387	0.00183178	-2.63343	0.00893476
START	cg25150953	0.00510177	0.00194817	2.61874	0.00911112
START	cg06471905	0.00161444	0.000621152	2.59911	0.00964105
CHILD	cg02813863	-0.00227717	0.000875114	-2.60214	0.00977017
CHILD	cg08888956	0.00521467	0.00201517	2.58771	0.0101787
CHILD	cg20176532	0.00124748	0.000485684	2.56851	0.0107458
START	cg24956866	0.00301259	0.00117887	2.5555	0.010918
START	cg10652277	0.000486862	0.000191959	2.53629	0.0115268
START	cg17094065	0.00249865	0.000991915	2.51901	0.0120999
START	cg07141002	-0.00538191	0.00214027	-2.5146	0.0122503
START	cg00575744	-0.00331413	0.00131922	-2.51219	0.0123331
CHILD	cg17094065	0.00308994	0.00123503	2.50192	0.0129376
START	cg05564251	-0.00221294	0.000887429	-2.49365	0.0129873
START	cg24087613	0.00223617	0.000905333	2.47	0.0138661
CHILD	cg20994801	-0.0025359	0.00103438	-2.45161	0.0148486
START	cg08996521	-0.00220675	0.000906221	-2.43511	0.0152589
START	cg10308785	0.00442043	0.00181674	2.43317	0.0153399
CHILD	cg25400358	-0.00214002	0.000882186	-2.42581	0.0159225
START	cg23346945	0.00294665	0.0012262	2.40308	0.0166452
START	cg27258399	0.00360968	0.0015046	2.39909	0.0168252
CHILD	cg11299964	0.00272071	0.00113164	2.40422	0.0168735
CHILD	cg24794433	-0.00133841	0.000559834	-2.39072	0.0174931
CHILD	cg00466249	-0.00349278	0.0014615	-2.38986	0.0175334
START	cg11294761	0.00187712	0.000787728	2.38296	0.0175714
START	cg05512756	0.0037971	0.00162749	2.3331	0.0200646
START	cg12478809	-0.00219877	0.000943223	-2.33112	0.02017
CHILD	cg17339202	-0.00589711	0.00253758	-2.32392	0.0208643
START	cg22796593	0.00311096	0.00134309	2.31628	0.0209733
CHILD	cg02642822	-0.00205321	0.00088454	-2.32121	0.0210119
CHILD	cg05053327	0.0061144	0.00265566	2.3024	0.0220649
START	cg24824686	0.00506218	0.00220859	2.29204	0.0223452
START	cg01184449	0.00229064	0.00100288	2.28405	0.0228146
START	cg00689340	0.002885	0.00128276	2.24906	0.0249721
CHILD	cg22972055	0.00363249	0.00161892	2.24378	0.0256486
START	cg09523691	-0.00248578	0.00111084	-2.23775	0.025706
CHILD	cg16348385	-0.00198756	0.000892085	-2.22799	0.0266958
START	cg02654940	0.00180532	0.000812405	2.2222	0.0267464
START	cg13129046	-0.00194642	0.000881385	-2.20837	0.0277014
START	cg07676709	0.00295089	0.00134547	2.1932	0.0287835
START	cg01635555	0.0021399	0.000985914	2.17048	0.0304718
START	cg24041556	0.00513522	0.00237918	2.1584	0.0314037
START	cg19403023	0.0050233	0.0023716	2.11811	0.0346915
CHILD	cg23403099	0.00141599	0.000668982	2.11664	0.0351952
START	cg13686115	-0.00104858	0.000497463	-2.10786	0.0355734
CHILD	cg05365729	0.00244164	0.00115891	2.10684	0.036044
CHILD	cg22580512	-0.00190006	0.000906713	-2.09554	0.0370438
CHILD	cg00594952	0.00236052	0.00114003	2.07057	0.0393385
CHILD	cg25306927	0.000829754	0.000403191	2.05797	0.0405424
START	cg25374854	0.00220517	0.00108378	2.03469	0.0424435
CHILD	cg19403377	0.00387449	0.00193211	2.00532	0.0459162
CHILD	cg04323187	0.000675691	0.000337026	2.00486	0.0459651
START	cg25651505	-0.00373897	0.00186892	-2.0006	0.0460115
CHILD	cg15131146	-0.00258168	0.00128807	-2.00429	0.0460265
START	cg06813862	0.00225485	0.00113895	1.97976	0.0483142
CHILD	cg13959344	0.0025403	0.0012841	1.97828	0.0489022
CHILD	cg11124260	0.00179481	0.000914278	1.96309	0.050651
START	cg03773820	0.00238726	0.00123437	1.93399	0.0537153
CHILD	cg13696887	-0.0020425	0.00106243	-1.92248	0.0555853
CHILD	cg03427564	0.000894978	0.000467342	1.91504	0.0565326
CHILD	cg09594841	0.00055904	0.000293223	1.90654	0.0576303
CHILD	cg17530977	0.000648292	0.000343623	1.88664	0.0602704
START	cg11469321	0.00145289	0.000772754	1.88015	0.0607076
START	cg16270890	-0.00132842	0.000707395	-1.87791	0.0610142
START	cg06143732	0.0019879	0.00107104	1.85605	0.0640734
START	cg26394940	-0.00481782	0.00264152	-1.82389	0.0688057
START	cg25400358	-0.00124958	0.000687023	-1.81884	0.0695738
CHILD	cg17317962	-0.000636818	0.000349657	-1.82127	0.0696609
CHILD	cg19148051	0.000767999	0.000428262	1.79329	0.0740333
START	cg00711496	-0.00259992	0.00145381	-1.78835	0.0743649
CHILD	cg20272935	-0.0014308	0.000806367	-1.77438	0.0771152
CHILD	cg19257200	-0.00173054	0.000984699	-1.75744	0.0799644
START	cg20278498	0.000348466	0.000200428	1.73861	0.0827593
START	cg03963689	0.00124789	0.000726496	1.71769	0.086514
CHILD	cg01056568	-0.00233838	0.00135995	-1.71946	0.0866638
CHILD	cg21549639	0.00118219	0.000688101	1.71805	0.086921
START	cg20666386	-0.00110125	0.000643639	-1.71097	0.0877473
START	cg10459515	0.000299817	0.000175978	1.70371	0.0890969
CHILD	cg25374854	0.00229982	0.00135323	1.69951	0.0903627
CHILD	cg07664183	-0.00242012	0.00142425	-1.69922	0.0904164
CHILD	cg16098726	0.00213815	0.00126392	1.69169	0.0918465
CHILD	cg14276580	-0.00223013	0.00132509	-1.68301	0.093517
START	cg04001333	0.00424468	0.00252717	1.67962	0.0936974
START	cg16664233	-0.00036594	0.000218088	-1.67795	0.0940233
START	cg11299964	0.00137679	0.000821211	1.67653	0.0943008
CHILD	cg06471905	0.00123669	0.000741732	1.66729	0.0966026
CHILD	cg18217136	0.00157848	0.000969751	1.62772	0.104738
CHILD	cg05564251	0.0020091	0.00123633	1.62505	0.105306
START	cg22035229	-0.00224281	0.00140313	-1.59843	0.110621
START	cg27544190	0.00102736	0.000650172	1.58013	0.11475
CHILD	cg26179948	-0.00101375	0.00064434	-1.57331	0.116804
CHILD	cg15561986	-0.00109135	0.000694734	-1.5709	0.117365
START	cg20816447	0.0029755	0.00189861	1.56721	0.117741
START	cg23403099	-0.00100385	0.000641067	-1.56591	0.118044
CHILD	cg09881855	-0.000657656	0.000419527	-1.56761	0.11813
START	cg26689483	-0.00394327	0.00257519	-1.53125	0.126381
START	cg18669381	0.00171877	0.00112677	1.52539	0.127836
START	cg13954292	-0.000824028	0.000541156	-1.52272	0.128503
START	cg22797644	0.00109767	0.000723891	1.51635	0.130104
START	cg04536922	-0.00164119	0.00108403	-1.51397	0.130708
START	cg03086857	0.00166498	0.00111037	1.49949	0.13442
START	cg20469837	0.000921968	0.000615459	1.49802	0.134802
START	cg12188416	0.00269302	0.00183871	1.46462	0.143694
START	cg22972055	-0.00180351	0.00123578	-1.45941	0.145121
START	cg19403377	0.00221885	0.0015309	1.44938	0.1479
START	cg21143441	0.00142812	0.000986262	1.44801	0.148283
CHILD	cg24041556	0.00330655	0.00230174	1.43655	0.151992
START	cg09730361	0.000439383	0.000306909	1.43164	0.152913
START	cg03395898	-0.00185631	0.00130212	-1.42561	0.154645
CHILD	cg08170622	0.000520542	0.00036682	1.41907	0.15702
CHILD	cg24030425	0.000633553	0.000452212	1.40101	0.162347
START	cg02813863	-0.000837228	0.000598566	-1.39872	0.162557
CHILD	cg21926612	0.0030737	0.00219853	1.39807	0.163227
START	cg01919208	0.00154924	0.0011165	1.38759	0.16592
START	cg12564453	0.00131757	0.00095002	1.38688	0.166136
START	cg12340144	0.00129625	0.000939765	1.37934	0.168448
START	cg23521281	0.000246117	0.000178521	1.37865	0.16866
START	cg19486271	-0.00286609	0.00208794	-1.37269	0.170505
CHILD	cg03773820	0.00174293	0.00128653	1.35476	0.176615
CHILD	cg22417398	0.00110791	0.000817858	1.35465	0.176649
START	cg22580512	-0.000935368	0.000692293	-1.35112	0.17731
CHILD	cg24620905	0.00141048	0.00105051	1.34266	0.180497
CHILD	cg26656135	-0.000819794	0.000610928	-1.34188	0.180749
CHILD	cg06051311	-0.00271351	0.0020329	-1.33479	0.183056
CHILD	cg23521281	0.000369149	0.000278669	1.32468	0.186384
CHILD	cg17305187	0.000474066	0.000359645	1.31815	0.188559
START	cg19148051	-0.00040829	0.000311497	-1.31073	0.190589
START	cg07679836	-0.0019907	0.00154805	-1.28594	0.199098
CHILD	cg10927536	0.000429911	0.000335437	1.28165	0.201054
CHILD	cg04001333	-0.00327889	0.0025852	-1.26833	0.20576
START	cg14758413	-0.000826226	0.000654467	-1.26244	0.207417
CHILD	cg05512756	0.00225817	0.00182384	1.23814	0.216727
START	cg24030425	0.000344109	0.000279346	1.23184	0.218627
CHILD	cg23355492	0.00209088	0.00170449	1.22669	0.220997
CHILD	cg25511429	0.000618692	0.000504908	1.22536	0.221497
CHILD	cg16664233	-0.000345748	0.000283014	-1.22166	0.222889
START	cg12721546	-0.000192982	0.000158336	-1.21881	0.223528
CHILD	cg09904573	0.000665699	0.000545746	1.2198	0.223595
START	cg00466249	-0.00141738	0.00117472	-1.20657	0.228205
START	cg06049972	-0.000781684	0.000663573	-1.17799	0.239397
START	cg04323187	0.000232547	0.000200801	1.1581	0.247413
START	cg25306927	-0.000391523	0.00034065	-1.14934	0.251002
CHILD	cg26689483	-0.00332655	0.00293655	-1.13281	0.258287
CHILD	cg13686115	0.000648531	0.000583602	1.11126	0.267436
CHILD	cg20277670	-0.000857499	0.000774364	-1.10736	0.269113
CHILD	cg19403023	0.00367478	0.00334435	1.0988	0.272822
START	cg13393195	0.000397952	0.000362633	1.0974	0.273031
START	cg16187883	-0.000599459	0.000550682	-1.08857	0.276901
CHILD	cg03506489	-0.00070252	0.000650379	-1.08017	0.28102
CHILD	cg13129046	0.00112187	0.00104588	1.07266	0.28437
START	cg11777321	-0.00043594	0.00041179	-1.05865	0.290306
START	cg03710860	0.00075142	0.000711627	1.05592	0.291549
CHILD	cg02100629	0.00118646	0.00115056	1.0312	0.303361
CHILD	cg13813391	-0.0013037	0.00126557	-1.03012	0.303864
CHILD	cg07106169	-0.00106024	0.00104555	-1.01406	0.311453
CHILD	cg20394284	-0.0017552	0.00173845	-1.00964	0.313562
START	cg19257200	-0.000708829	0.000705502	-1.00472	0.315552
CHILD	cg07747299	-0.00465967	0.00470476	-0.990416	0.322848
CHILD	cg03395898	-0.00149075	0.00151941	-0.98114	0.327392
CHILD	cg02324006	-0.00109366	0.0011214	-0.975265	0.330292
CHILD	cg13264741	0.000391665	0.000406673	0.963095	0.336352
START	cg20377955	0.000757425	0.000797297	0.949992	0.342606
START	cg22402007	-0.000934651	0.000996797	-0.937655	0.348905
CHILD	cg22151768	-0.000653558	0.00069857	-0.935564	0.350324
CHILD	cg08899632	-0.000335306	0.000359299	-0.933224	0.351529
CHILD	cg12188416	0.00184435	0.00198832	0.927588	0.354441
START	cg10927536	0.000207288	0.000224218	0.924489	0.355707
CHILD	cg14659547	-0.00121394	0.00131804	-0.921016	0.357855
CHILD	cg00988056	-0.00264952	0.00288919	-0.917048	0.359927
START	cg16990174	0.00130913	0.00143992	0.909163	0.363731
START	cg05664072	-0.000703315	0.000777663	-0.904395	0.36625
START	cg17530977	0.000204151	0.000226917	0.899673	0.368756
START	cg09594841	0.000153372	0.000171189	0.895923	0.370754
CHILD	cg12721546	0.000213452	0.000240878	0.886142	0.376321
START	cg13514050	0.000252892	0.000287626	0.87924	0.379721
CHILD	cg09616556	0.00119052	0.00135862	0.876269	0.381654
CHILD	cg11777321	0.000431972	0.000493972	0.874487	0.382622
CHILD	cg05898102	0.000837094	0.000959594	0.872342	0.383789
START	cg21549639	0.000529885	0.000610813	0.867508	0.386108
START	cg03506489	-0.000530231	0.000613761	-0.863904	0.388082
CHILD	cg07955887	-0.000868497	0.00101101	-0.859041	0.391071
START	cg08723608	0.00102145	0.00119007	0.85831	0.391159
START	cg20176532	0.000302483	0.000364098	0.830774	0.406524
CHILD	cg25169784	-0.000365072	0.000441451	-0.826982	0.408969
START	cg16442715	-0.000295237	0.000363287	-0.812683	0.416812
START	cg10107671	0.000964397	0.00118753	0.812104	0.417144
START	cg14732136	0.000342749	0.000422346	0.811536	0.41747
START	cg09881855	-0.00029733	0.000366945	-0.810284	0.418188
CHILD	cg03923277	0.00314753	0.00389136	0.808852	0.419305
CHILD	cg09971646	-0.00180431	0.00226856	-0.795356	0.427098
CHILD	cg25945961	-0.000396097	0.000498262	-0.794957	0.427329
START	cg19564877	-0.000420585	0.000531929	-0.79068	0.429531
START	cg23051248	0.00090194	0.00114666	0.786583	0.431923
START	cg13959344	0.000858216	0.00112071	0.765776	0.444195
CHILD	cg27431150	0.000285279	0.000375841	0.759042	0.448482
START	cg25511429	-0.000319424	0.000422147	-0.756666	0.44963
CHILD	cg21601405	0.000928449	0.00126256	0.735373	0.462744
CHILD	cg20815063	0.000266131	0.000365665	0.7278	0.46736
START	cg20815063	0.000194528	0.000268345	0.724919	0.468863
CHILD	cg13393195	0.000311692	0.000432074	0.721386	0.471289
CHILD	cg19486271	0.00173455	0.00241107	0.719411	0.472503
CHILD	cg18236477	0.000485808	0.000697939	0.696061	0.486983
CHILD	cg25604883	0.000374097	0.000547937	0.682737	0.495352
START	cg23222573	-0.000204157	0.000301332	-0.677513	0.498415
CHILD	cg21143441	-0.000994361	0.00148	-0.671865	0.502238
START	cg07747299	-0.00250607	0.00374377	-0.669398	0.503571
CHILD	cg25358289	0.000884195	0.00133325	0.663187	0.507771
CHILD	cg16301617	-0.00073582	0.00112726	-0.652753	0.514465
CHILD	cg22402007	-0.000657777	0.00101429	-0.648506	0.517203
CHILD	cg00411097	-0.000862215	0.00135323	-0.637155	0.524558
CHILD	cg06813862	0.000928026	0.00146777	0.632271	0.527739
START	cg25169784	0.000259507	0.000414369	0.626269	0.531443
START	cg19286604	-0.000288685	0.000476753	-0.605523	0.545124
CHILD	cg23222573	-0.00021192	0.000351399	-0.603075	0.54696
START	cg09616556	-0.000622107	0.00104051	-0.597885	0.550205
CHILD	cg14732136	0.000287382	0.000484397	0.593278	0.553486
CHILD	cg19070798	-0.000158739	0.000275286	-0.576632	0.564663
START	cg11124260	0.000482884	0.000845165	0.571349	0.568037
CHILD	cg25651505	-0.00120296	0.00210499	-0.571481	0.568144
START	cg23457357	0.000712896	0.00126751	0.562438	0.574086
START	cg25604883	-0.000333902	0.000600784	-0.555778	0.578628
START	cg24620905	0.000422618	0.000782151	0.540328	0.589227
START	cg09904573	-0.000187377	0.000349711	-0.535804	0.592348
START	cg08899632	-0.000132839	0.000247959	-0.535729	0.5924
START	cg02100629	0.000515121	0.000980016	0.525625	0.599397
CHILD	cg22035229	0.0010183	0.00199779	0.509714	0.610664
CHILD	cg02941816	-0.000278735	0.000547317	-0.509275	0.610971
CHILD	cg05664072	-0.000445093	0.00087501	-0.508672	0.611393
START	cg21878650	-0.000751598	0.00148803	-0.505097	0.613728
CHILD	cg12340144	0.000477869	0.000957598	0.499029	0.618161
START	cg13696887	-0.000323657	0.000648962	-0.498731	0.618203
CHILD	cg12478809	-0.000507488	0.00104882	-0.483865	0.628869
START	cg21468416	0.000299288	0.000635779	0.470741	0.638044
START	cg03427564	0.000138963	0.000298915	0.464893	0.642224
START	cg09539538	0.000432718	0.000965442	0.448207	0.654211
CHILD	cg13954292	-0.00032864	0.000744244	-0.441576	0.659145
START	cg23858360	-0.000648433	0.00152686	-0.424684	0.671262
START	cg20277670	0.000218065	0.000520076	0.419294	0.675193
START	cg27431150	0.000126071	0.000310529	0.405987	0.684937
START	cg14659547	0.000332942	0.000820985	0.40554	0.685266
CHILD	cg11303670	-0.000186035	0.000458807	-0.405475	0.685446
CHILD	cg16442715	0.000185211	0.000463113	0.399927	0.689523
START	cg18487515	9.23342e-05	0.000236593	0.390266	0.696517
START	cg08170622	0.000100586	0.000282745	0.355747	0.72219
START	cg21926612	0.000687798	0.00195226	0.352309	0.724765
CHILD	cg06049972	0.000256268	0.000740511	0.346069	0.729558
CHILD	cg23457357	0.000528061	0.00153588	0.343815	0.73125
START	cg17451138	-0.000115374	0.000335766	-0.343614	0.73129
START	cg02941816	-0.000180673	0.000537488	-0.336143	0.736913
CHILD	cg10459515	8.10491e-05	0.000256058	0.316527	0.751844
START	cg13264741	-0.000103361	0.000329842	-0.313364	0.754143
CHILD	cg10652277	0.000101479	0.000328088	0.309303	0.757327
START	cg24794433	-0.000149251	0.000513738	-0.29052	0.771547
CHILD	cg14011734	-8.5785e-05	0.000297206	-0.288638	0.773078
START	cg00988056	-0.00077069	0.00268313	-0.287236	0.774059
CHILD	cg08620426	-0.000562719	0.00196715	-0.286058	0.775051
START	cg17317962	8.11678e-05	0.000284429	0.285371	0.775486
START	cg21601405	-0.000353971	0.00124121	-0.285183	0.77563
CHILD	cg09730361	-0.000127143	0.000455021	-0.279422	0.780133
START	cg11303670	-0.000102414	0.000372154	-0.275192	0.78329
CHILD	cg10107671	0.00059792	0.00224779	0.266004	0.790437
CHILD	cg08723608	-0.000412762	0.00160295	-0.257501	0.796986
START	cg18236477	-0.000152279	0.00059899	-0.254226	0.799432
START	cg17339202	-0.000669032	0.00263329	-0.254068	0.799555
CHILD	cg19564877	-0.000176268	0.000710485	-0.248095	0.804247
START	cg12601987	7.07453e-05	0.000302702	0.233713	0.81531
START	cg03923277	-0.000573439	0.00252026	-0.227532	0.820109
CHILD	cg07679836	-0.000407318	0.00182622	-0.22304	0.823671
CHILD	cg19286604	-0.000128451	0.000582702	-0.22044	0.825693
CHILD	cg18487515	7.61263e-05	0.000352738	0.215816	0.829293
CHILD	cg21878650	-0.00039993	0.0019215	-0.208134	0.835279
START	cg26656135	-0.000103232	0.000510742	-0.202122	0.839909
START	cg20937139	-6.98665e-05	0.000348058	-0.200732	0.840995
START	cg05898102	0.000173144	0.000883908	0.195884	0.844786
CHILD	cg03710860	0.000238909	0.00123779	0.193013	0.847092
CHILD	cg00022866	0.000245834	0.00128713	0.190993	0.848673
CHILD	cg23051248	0.000285686	0.00156702	0.182311	0.855474
CHILD	cg23858360	-0.000357719	0.00196883	-0.181691	0.85596
START	cg25358289	0.00021004	0.00116032	0.181019	0.856431
CHILD	cg14758413	-0.000101162	0.000693662	-0.145838	0.884157
START	cg19070798	-2.56855e-05	0.000178247	-0.1441	0.885483
START	cg07664183	-0.000164323	0.0012395	-0.132572	0.894589
CHILD	cg08996521	0.000138443	0.00118822	0.116513	0.907331
CHILD	cg20278498	-3.71271e-05	0.000332084	-0.1118	0.911064
CHILD	cg27258399	0.000185065	0.00180947	0.102276	0.918613
START	cg07955887	-7.65617e-05	0.000760284	-0.100701	0.919831
CHILD	cg24134767	0.000120509	0.0012301	0.097967	0.92203
CHILD	cg17451138	-3.30463e-05	0.000386837	-0.085427	0.931985
START	cg24134767	6.61678e-05	0.000828071	0.0799059	0.936346
START	cg13269407	0.000196164	0.00250293	0.078374	0.937564
CHILD	cg13269407	-0.000177224	0.00256356	-0.0691319	0.944935
START	cg11647681	-9.74167e-05	0.00142462	-0.0683807	0.945512
START	cg12741488	2.5829e-05	0.000387731	0.0666159	0.946916
START	cg00022866	-5.55429e-05	0.000949287	-0.0585101	0.953367
CHILD	cg21468416	5.34709e-05	0.000943571	0.0566686	0.954851
START	cg17305187	-1.69381e-05	0.000301759	-0.056131	0.955261
CHILD	cg12564453	6.24349e-05	0.00117604	0.053089	0.9577
START	cg25945961	1.99753e-05	0.000389949	0.0512252	0.959168
START	cg05365729	-3.60105e-05	0.000920174	-0.0391344	0.9688
START	cg14011734	-5.91988e-06	0.000179862	-0.0329134	0.973758
CHILD	cg13514050	5.4665e-06	0.000310336	0.0176148	0.985959
CHILD	cg12741488	5.04906e-06	0.000453671	0.0111293	0.991128
START	cg01056568	9.86551e-06	0.00111804	0.00882395	0.992963
CHILD	cg20937139	3.33007e-06	0.00045973	0.00724354	0.994226
START	cg20394284	-6.99939e-06	0.00143941	-0.0048627	0.996122

## Sheet: gestational_age_meta
Chr	Pos	Gene	Gene func	site	beta_fe	CI_lo_fe	CI_up_fe	se_fe	z_fe	p_fe	p_fe_adj	beta_re	CI_lo_re	CI_up_re	se_re	z_re	p_re	Het_p	Het_p_adj		N sites	Alpha 0.05
3	155421970	PLCH1	enzymes that hydrolyze phospholipids into fatty acids and other lipophilic molecules	cg18623216	-0.0191715	-0.0219619	-0.016381	0.00142373	-13.4656	2.49229e-41	6.95348e-39	-0.0199093	-0.0298101	-0.0100085	0.00505152	-3.94124	8.10601e-05	0.000459644	0.128241		279	0.000179211
12	125002007	NCOR2	part of a multisubunit complex which includes histone deacetylases to modify chromatin structure that prevents basal transcriptional activity of target gene; identified as potential T2D druggable target (Li et al PMID:27752041)	cg04347477	-0.0189065	-0.0217195	-0.0160934	0.00143524	-13.173	1.25434e-39	3.49961e-37	-0.0189065	-0.0217195	-0.0160934	0.00143524	-13.173	1.25434e-39	0.974534	271.895
2	97073539	NA	-	cg07749613	-0.00693891	-0.00806687	-0.00581095	0.000575502	-12.0572	1.77828e-33	4.96139e-31	-0.00693891	-0.00806687	-0.00581095	0.000575502	-12.0572	1.77828e-33	0.35829	99.963		Legend	fe: fixed effects
11	119232263	USP2	a ubiquitin-specific protease which is required for TNF-alpha (tumor necrosis factor alpha) -induced NF-kB (nuclear factor kB) signaling.	cg26077811	0.00955855	0.00788598	0.0112311	0.000853369	11.201	4.03343e-29	1.12533e-26	0.0100271	0.00546954	0.0145846	0.00232531	4.31214	1.61684e-05	0.00804528	2.24463			re: random-effects
17	47077165	IGF2BP1	involved in synaptic plasticity	cg07738730	0.0120581	0.00992434	0.0141918	0.00108865	11.0761	1.63816e-28	4.57047e-26	0.0120581	0.00992434	0.0141918	0.00108865	11.0761	1.63816e-28	0.604068	168.535			Het: heterogeneity
17	17687621	RAI1	located within the Smith-Magenis syndrome region on chromosome 17; highly similar to its mouse counterpart and is expressed at high levels mainly in neuronal tissues;Regulates transcription through chromatin remodeling by interacting with other proteins in chromatin as well as proteins in the basic transcriptional machinery. May be important for embryonic and postnatal development. May be involve…	cg19439123	-0.0112681	-0.0132973	-0.00923895	0.0010353	-10.8839	1.37607e-27	3.83925e-25	-0.0112681	-0.0132973	-0.00923895	0.0010353	-10.8839	1.37607e-27	0.364542	101.707			adj: adjusted
17	47076904	IGF2BP1	involved in synaptic plasticity	cg18183624	0.0149306	0.0122394	0.0176217	0.00137305	10.874	1.5336e-27	4.27875e-25	0.0148634	0.0101414	0.0195855	0.00240924	6.16935	6.8573e-10	0.0795468	22.1936
12	125003218	NCOR2	part of a multisubunit complex which includes histone deacetylases to modify chromatin structure that prevents basal transcriptional activity of target gene	cg22820108	-0.00919874	-0.0109419	-0.0074556	0.000889376	-10.3429	4.50585e-25	1.25713e-22	-0.00987212	-0.0144099	-0.00533437	0.00231522	-4.26401	2.00788e-05	0.014528	4.05332
3	159942495	LOC401097	unknown function	cg13036381	0.0180347	0.0146007	0.0214686	0.00175206	10.2934	7.54789e-25	2.10586e-22	0.0184249	0.011476	0.0253739	0.00354543	5.19681	2.02736e-07	0.0451698	12.6024
20	3065403	AVP	Paralog of Oxytocin; Maternal AVP and OXT impact the timing of delivery through the regulation of uterine contractions. Estrogen has a pivotal role in the regulation of both AVP and OXT by altering DNA methylation in the promoter regions of AVP and OXT; gene expression altered in response to maternel anxiety and depression	cg16536918	-0.0110666	-0.0131943	-0.00893897	0.00108557	-10.1943	2.10174e-24	5.86387e-22	-0.0110666	-0.0131943	-0.00893897	0.00108557	-10.1943	2.10174e-24	0.332171	92.6758
3	127255552	NA	-	cg13641317	-0.00837137	-0.0100157	-0.00672706	0.000838953	-9.97836	1.89582e-23	5.28935e-21	-0.00809602	-0.0116311	-0.00456091	0.00180366	-4.48866	7.1672e-06	0.0348625	9.72664
16	89734986	C16orf55	-	cg07835443	-0.015276	-0.0182834	-0.0122685	0.00153442	-9.95551	2.38589e-23	6.65663e-21	-0.0161819	-0.0266441	-0.00571968	0.00533796	-3.03147	0.00243363	0.000628938	0.175474
10	30101042	NA	-	cg07788865	-0.00680131	-0.00816568	-0.00543694	0.000696121	-9.7703	1.51009e-22	4.21316e-20	-0.00742156	-0.0114949	-0.00334826	0.00207826	-3.57105	0.000355547	0.00497448	1.38788
17	45286609	MYL4	candidate for association with idiopathic preterm labour (PMID: 26419829)	cg05294455	0.009909	0.00788549	0.0119325	0.00103242	9.59784	8.1641e-22	2.27779e-19	0.0100899	0.00728333	0.0128964	0.00143194	7.0463	1.83735e-12	0.177559	49.5389
20	3065343	AVP	Paralog of Oxytocin; Maternal AVP and OXT impact the timing of delivery through the regulation of uterine contractions. Estrogen has a pivotal role in the regulation of both AVP and OXT by altering DNA methylation in the promoter regions of AVP and OXT; gene expression altered in response to maternel anxiety and depression	cg25551168	-0.0110297	-0.0133512	-0.00870824	0.00118446	-9.31207	1.25364e-20	3.49767e-18	-0.0111115	-0.0146907	-0.00753233	0.00182614	-6.08469	1.16714e-09	0.124063	34.6137
3	185300709	NA	-	cg04411893	-0.00551512	-0.0067175	-0.00431274	0.000613471	-8.99003	2.47165e-19	6.89591e-17	-0.00584339	-0.00910521	-0.00258157	0.00166422	-3.51118	0.00044612	0.00825576	2.30336
1	211526705	TRAF5	Adapter protein and signal transducer that links members of the tumor necrosis factor receptor family to different signaling pathways by association with the receptor cytoplasmic domain and kinases. Mediates activation of NF-kappa-B and probably JNK. Seems to be involved in apoptosis	cg13066703	-0.00599042	-0.00732662	-0.00465422	0.000681747	-8.78687	1.53783e-18	4.29054e-16	-0.00599042	-0.00732662	-0.00465422	0.000681747	-8.78687	1.53783e-18	0.886616	247.366
1	227015418	NA	-	cg08654091	0.00887924	0.00687224	0.0108862	0.001024	8.67113	4.27862e-18	1.19374e-15	0.00887924	0.00687224	0.0108862	0.001024	8.67113	4.27862e-18	0.373475	104.2
19	11472397	LPPR2	Phospholipid Phosphatase Related 2	cg12587615	0.0123867	0.00955315	0.0152203	0.00144572	8.56783	1.05453e-17	2.94214e-15	0.0124573	0.0084518	0.0164629	0.00204368	6.09553	1.09073e-09	0.158228	44.1456
2	66667946	MEIS1	Required for hematopoiesis, megakaryocyte lineage development and vascular patterning	cg05877497	-0.00640982	-0.00788067	-0.00493898	0.000750447	-8.54135	1.32667e-17	3.70141e-15	-0.00641011	-0.00789239	-0.00492783	0.00075628	-8.47584	2.3338e-17	0.313568	87.4855
3	159942181	LOC401097	unknown function	cg03281561	0.0118644	0.00913364	0.0145951	0.00139326	8.51555	1.65799e-17	4.62579e-15	0.0123024	0.00697744	0.0176273	0.00271684	4.52818	5.94947e-06	0.0567995	15.8471
19	11472261	LPPR2	Phospholipid Phosphatase Related 2; associated with platelet count in GWAS	cg08326019	0.0138601	0.0106398	0.0170804	0.00164304	8.43563	3.29418e-17	9.19077e-15	0.0138601	0.0106398	0.0170804	0.00164304	8.43563	3.29418e-17	0.548776	153.109
5	76248749	CRHBP	-	cg16545105	-0.00939753	-0.0115876	-0.00720748	0.00111739	-8.41022	4.09227e-17	1.14174e-14	-0.0101921	-0.0156881	-0.00469601	0.00280416	-3.63462	0.000278388	0.0182599	5.09451
21	38334730	HLCS	catalyzes the binding of biotin to carboxylases and histones; mportant role in gluconeogenesis, fatty acid synthesis and branched chain amino acid catabolism	cg21081878	-0.0118943	-0.0146704	-0.00911818	0.00141641	-8.39748	4.56153e-17	1.27267e-14	-0.0119591	-0.0150994	-0.00881884	0.00160221	-7.46415	8.38407e-14	0.261379	72.9247
5	76248637	CRHBP	-	cg21842274	-0.010985	-0.0135791	-0.0083909	0.00132355	-8.29966	1.04405e-16	2.91291e-14	-0.0122102	-0.0202936	-0.00412679	0.00412427	-2.96057	0.00307066	0.00330976	0.923424
17	60695089	NA	-	cg14427590	0.00565612	0.00431378	0.00699847	0.000684883	8.25852	1.47484e-16	4.11481e-14	0.00549543	0.00311601	0.00787484	0.00121401	4.52668	5.99177e-06	0.0815963	22.7654
1	2431753	PLCH2	enzymes that hydrolyze phospholipids into fatty acids and other lipophilic molecules	cg00153101	-0.00585558	-0.00726144	-0.00444972	0.000717289	-8.16348	3.25505e-16	9.08158e-14	-0.00585558	-0.00726144	-0.00444972	0.000717289	-8.16348	3.25505e-16	0.955082	266.468
1	6086652	KCNAB2	potassium channel subunit	cg06753281	-0.00483039	-0.0059938	-0.00366698	0.000593587	-8.13763	4.03103e-16	1.12466e-13	-0.00483615	-0.00713837	-0.00253394	0.00117462	-4.1172	3.83505e-05	0.047837	13.3465
22	37962637	CDC42EP1	a CDC42 binding protein that mediates actin cytoskeleton reorganization at the plasma membrane. This protein is secreted and is primarily found in bone marrow	cg15035133	-0.00622071	-0.00772887	-0.00471254	0.000769485	-8.08424	6.25509e-16	1.74517e-13	-0.00622071	-0.00772887	-0.00471254	0.000769485	-8.08424	6.25509e-16	0.62181	173.485
17	52978583	TOM1L1	Probable adapter protein involved in signaling pathways.	cg27210390	0.00774681	0.00584862	0.00964501	0.000968484	7.99891	1.25526e-15	3.50216e-13	0.00790445	0.0051522	0.0106567	0.00140423	5.62901	1.81245e-08	0.154824	43.196
22	37962818	CDC42EP1	a CDC42 binding protein that mediates actin cytoskeleton reorganization at the plasma membrane. This protein is secreted and is primarily found in bone marrow	cg02567958	-0.00415188	-0.00517768	-0.00312609	0.000523373	-7.93293	2.14027e-15	5.97137e-13	-0.00415188	-0.00517768	-0.00312609	0.000523373	-7.93293	2.14027e-15	0.847642	236.492
15	45407818	DUOXA2;DUOX2	-	cg11540997	0.0053145	0.0040007	0.0066283	0.000670318	7.92832	2.22127e-15	6.19734e-13	0.00567053	0.000704925	0.0106361	0.00253352	2.2382	0.0252078	0.000186786	0.0521134
7	150497077	TMEM176B;TMEM176A	May play a role in the process of maturation of dendritic cells;	cg26385222	0.00608129	0.00457724	0.00758534	0.000767388	7.92466	2.28772e-15	6.38275e-13	0.00608129	0.00457724	0.00758534	0.000767388	7.92466	2.28772e-15	0.482627	134.653
11	65325158	LTBP3	Key regulator of transforming growth factor beta (TGFB1, TGFB2 and TGFB3) that controls TGF-beta activation by maintaining it in a latent state during storage in extracellular space.	cg08965235	-0.00544532	-0.00680431	-0.00408632	0.000693377	-7.85333	4.05149e-15	1.13037e-12	-0.00544532	-0.00680431	-0.00408632	0.000693377	-7.85333	4.05149e-15	0.866962	241.882
17	46676215	HOXB6;LOC404266	HOXB6: a sequence-specific transcription factor that is involved in development, including that of lung and skin, and has been localized to both the nucleus and cytoplasm	cg15908709	0.00687836	0.00515147	0.00860524	0.000881082	7.80672	5.86962e-15	1.63762e-12	0.00687836	0.00515147	0.00860524	0.000881082	7.80672	5.86962e-15	0.68634	191.489
8	16860121	FGF20	Neurotrophic factor that regulates central nervous development and function	cg27110277	0.007261	0.00542758	0.00909441	0.000935435	7.76216	8.34941e-15	2.32949e-12	0.00725717	0.00464923	0.0098651	0.0013306	5.45404	4.92369e-08	0.154903	43.2178
15	55559759	RAB27A	-	cg03050022	-0.00709471	-0.00891452	-0.0052749	0.000928493	-7.64111	2.15364e-14	6.00864e-12	-0.00728203	-0.0123129	-0.00225115	0.00256683	-2.83698	0.00455426	0.00587108	1.63803
5	139041014	CXXC5	nvolved in myelopoiesis, is required for DNA damage-induced p53 activation, regulates the differentiation of C2C12 myoblasts into myocytes, and negatively regulates cutaneous wound healing	cg15165154	-0.00807956	-0.0101762	-0.00598297	0.00106971	-7.55305	4.2519e-14	1.18628e-11	-0.00807956	-0.0101762	-0.00598297	0.00106971	-7.55305	4.2519e-14	0.947513	264.356
10	22635028	SPAG6	-	cg11864574	0.00959722	0.00710543	0.012089	0.00127135	7.54887	4.39035e-14	1.22491e-11	0.0100808	0.0036008	0.0165607	0.00330617	3.04908	0.00229542	0.0103939	2.89991
12	94376970	NA	-	cg12999267	-0.00836265	-0.0105478	-0.00617755	0.00111487	-7.50101	6.33263e-14	1.7668e-11	-0.00836265	-0.0105478	-0.00617755	0.00111487	-7.50101	6.33263e-14	0.603513	168.38
20	2795601	C20orf141;LOC100288797	unknown function	cg01143454	-0.00703968	-0.00893271	-0.00514664	0.000965852	-7.28856	3.13281e-13	8.74055e-11	-0.00704896	-0.00947949	-0.00461843	0.00124009	-5.68423	1.31401e-08	0.199217	55.5815
11	457256	PTDSS2	catalyzes the conversion of phosphatidylethanolamine to phosphatidylserine, a structural membrane phospholipid that functions in cell signaling, blood coagulation, and apoptosis.	cg22761205	-0.00636124	-0.00807922	-0.00464325	0.000876539	-7.25722	3.9513e-13	1.10241e-10	-0.00636124	-0.00807922	-0.00464325	0.000876539	-7.25722	3.9513e-13	0.877973	244.954
16	30106822	YPEL3	-	cg16348385	-0.00422812	-0.00537778	-0.00307846	0.000586574	-7.20816	5.6714e-13	1.58232e-10	-0.00398512	-0.00785289	-0.000117354	0.00197339	-2.01943	0.0434423	0.000857396	0.239213
1	2431385	PLCH2	enzymes that hydrolyze phospholipids into fatty acids and other lipophilic molecules	cg24295985	-0.00380476	-0.00484241	-0.0027671	0.000529427	-7.18656	6.64435e-13	1.85377e-10	-0.00378483	-0.00494856	-0.0026211	0.00059375	-6.37445	1.83619e-10	0.264555	73.8107
10	135052004	VENTX	-	cg19875532	0.00698927	0.00507178	0.00890676	0.000978329	7.14409	9.05945e-13	2.52759e-10	0.00737552	0.00331406	0.011437	0.00207221	3.55925	0.000371913	0.0396188	11.0536
8	16860088	FGF20	-	cg04451175	0.0066499	0.00482093	0.00847886	0.000933164	7.12619	1.03188e-12	2.87895e-10	0.00680283	0.00275685	0.0108488	0.00206431	3.29544	0.000982671	0.0275999	7.70037
11	65192550	NEAT1	lncRNA; assoc with IUGR	cg11352146	-0.0028069	-0.00358068	-0.00203312	0.000394793	-7.10981	1.16206e-12	3.24216e-10	-0.00280002	-0.00407959	-0.00152046	0.00065285	-4.28892	1.79542e-05	0.0982386	27.4086
1	65534742	NA	-	cg20301308	-0.00534204	-0.00682223	-0.00386184	0.000755215	-7.07353	1.51042e-12	4.21407e-10	-0.00534204	-0.00682223	-0.00386184	0.000755215	-7.07353	1.51042e-12	0.766354	213.813
11	44586505	CD82	negative regulator at maternal-fetal interface during early pregnancy, inhibiting human trophoblast invasion and migration (PMID: 22679510)	cg22854223	-0.00451709	-0.00577704	-0.00325713	0.000642847	-7.02669	2.11491e-12	5.90061e-10	-0.00472265	-0.00720874	-0.00223655	0.00126844	-3.7232	0.000196715	0.0538999	15.0381
6	155537944	TIAM2	Guanine nucleotide exchange factor; Modulates the activity of RHO-like proteins and connects extracellular signals to cytoskeletal activities	cg21707172	0.00725418	0.00522213	0.00928623	0.00103678	6.99683	2.61817e-12	7.30469e-10	0.00728629	0.00508144	0.00949115	0.00112495	6.477	9.35636e-11	0.280493	78.2575
9	136705398	VAV2	Guanine nucleotide exchange factor for the Rho family of Ras-related GTPases. Plays an important role in angiogenesis.	cg14499274	0.00748762	0.00537458	0.00960065	0.0010781	6.9452	3.77924e-12	1.05441e-09	0.00743044	0.00405278	0.0108081	0.00172333	4.31168	1.62018e-05	0.110384	30.7972
20	3052224	OXT	-	cg26267561	-0.00675307	-0.00866075	-0.00484539	0.000973325	-6.93815	3.97267e-12	1.10837e-09	-0.00696932	-0.0114332	-0.00250546	0.00227752	-3.06004	0.00221304	0.0200958	5.60674
6	155537972	TIAM2	Guanine nucleotide exchange factor; Modulates the activity of RHO-like proteins and connects extracellular signals to cytoskeletal activities	cg03679544	0.00686526	0.00489331	0.00883722	0.00100612	6.82351	8.88399e-12	2.47863e-09	0.00692252	0.00463013	0.00921492	0.00116961	5.91866	3.24575e-09	0.249083	69.4942
5	131592959	PDLIM4	involved in actin cytoskeleton and regulation of cell migration	cg20512303	0.00531033	0.00377498	0.00684568	0.000783356	6.77894	1.2106e-11	3.37757e-09	0.00531076	0.003771	0.00685051	0.000785603	6.7601	1.37897e-11	0.31595	88.1501
16	30106897	YPEL3	Involved in proliferation and apoptosis in myeloid precursor cells.	cg27106909	-0.00543677	-0.00700979	-0.00386374	0.000802577	-6.77414	1.25152e-11	3.49174e-09	-0.00522466	-0.00827463	-0.00217469	0.00155613	-3.35746	0.000786624	0.0565224	15.7698
14	91881497	CCDC88C	ubiquitously expressed coiled-coil domain-containing protein that interacts with the dishevelled protein and is a negative regulator of the Wnt signalling pathway. The protein encoded by this gene has a PDZ-domain binding motif in its C-terminus with which it interacts with the dishevelled protein. Dishevelled is a scaffold protein involved in the regulation of the Wnt signaling pathway. The Wnt …	cg20303561	-0.00446406	-0.00577084	-0.00315728	0.000666737	-6.69539	2.15095e-11	6.00114e-09	-0.00460712	-0.00659487	-0.00261936	0.00101418	-4.5427	5.55379e-06	0.138873	38.7457
6	31646061	LY6G5C	belongs to a cluster of leukocyte antigen-6 (LY6) genes located in the major histocompatibility complex (MHC) class III region on chromosome 6.	cg03337084	0.00481197	0.00339034	0.0062336	0.000725336	6.63413	3.26428e-11	9.10734e-09	0.00481197	0.00339034	0.0062336	0.000725336	6.63413	3.26428e-11	0.645938	180.217
6	31038842	NA	-	cg12064202	0.00595675	0.00417892	0.00773458	0.000907073	6.567	5.13375e-11	1.43232e-08	0.00600629	0.00238143	0.00963114	0.00184945	3.24761	0.0011638	0.0415775	11.6001
4	8201560	SH3TC1	unknown function	cg07816074	-0.00485601	-0.0063282	-0.00338383	0.000751129	-6.46495	1.0133e-10	2.82711e-08	-0.00485601	-0.0063282	-0.00338383	0.000751129	-6.46495	1.0133e-10	0.776761	216.716
10	21797819	NA	-	cg00602416	0.00834257	0.00580138	0.0108838	0.00129655	6.43444	1.23931e-10	3.45767e-08	0.00851017	0.00541176	0.0116086	0.00158085	5.38329	7.31351e-08	0.239666	66.8667
5	72921439	RGNEF	Functions in axonal branching, synapse formation and dendritic morphogenesis. Functions also in focal adhesion formation, cell motility and B-lymphocytes activation	cg21221899	-0.00274893	-0.0035873	-0.00191056	0.000427749	-6.42649	1.3058e-10	3.64319e-08	-0.00274893	-0.0035873	-0.00191056	0.000427749	-6.42649	1.3058e-10	0.771546	215.261
1	26101755	MAN1C1	-	cg15131146	-0.00469355	-0.00617317	-0.00321393	0.000754921	-6.21727	5.05877e-10	1.4114e-07	-0.00431305	-0.00745628	-0.00116983	0.00160372	-2.68941	0.00715779	0.0430195	12.0024
1	84464084	TTLL7	Required for neurite growth	cg03098721	0.00531776	0.00362656	0.00700896	0.000862875	6.16284	7.14517e-10	1.9935e-07	0.00554847	0.00243833	0.0086586	0.00158683	3.49656	0.000471292	0.0715617	19.9657
16	2801952	SRRM2;LOC100128788	-	cg03507326	0.00887356	0.00604181	0.0117053	0.0014448	6.14173	8.16264e-10	2.27738e-07	0.00925656	0.002126	0.0163871	0.00363811	2.54433	0.0109487	0.0124641	3.47748
13	40527020	NA	-	cg14276580	-0.00522967	-0.0069031	-0.00355623	0.00085381	-6.1251	9.06275e-10	2.52851e-07	-0.00484427	-0.00986963	0.000181093	0.00256401	-1.88934	0.0588469	0.00307593	0.858184
22	19709755	SEPT5;GP1BB	GP1BB, a surface membrane protein of platelets, participates in the formation of platelet plugs by binding to von Willebrand factor	cg05726109	0.0127143	0.00863568	0.0167929	0.00208097	6.1098	9.97586e-10	2.78327e-07	0.0132188	0.00568294	0.0207546	0.00384489	3.43801	0.000585996	0.0691116	19.2821
2	25475916	DNMT3A	DNA Methyl transferase; Required for genome-wide de novo methylation and is essential for the establishment of DNA methylation patterns during development	cg05544807	0.0041732	0.0028237	0.00552271	0.000688537	6.06097	1.35302e-09	3.77491e-07	0.0041732	0.0028237	0.00552271	0.000688537	6.06097	1.35302e-09	0.539611	150.552
21	45232232	LOC284837	-	cg00546897	-0.00512926	-0.00679014	-0.00346838	0.000847406	-6.0529	1.42262e-09	3.96911e-07	-0.00599946	-0.0123818	0.000382866	0.00325635	-1.84239	0.0654183	0.000233048	0.0650204
2	202098951	CASP8	Initiator of apoptosis; Hypomethylation of Casp8 promoter is associated with the formation of NTDs, and Casp8 hypomethylation may be induced by oxidative stress that resulted from exposure to PAHs (PMID: 31064411); significant prognosis value for GDM (PMID: 33618585)	cg26799474	-0.00906476	-0.0120439	-0.00608563	0.00152	-5.96368	2.46625e-09	6.88084e-07	-0.00916757	-0.0128465	-0.00548864	0.00187704	-4.88406	1.03926e-06	0.220336	61.4738
1	216860692	ESRRG	Esteogen receptor	cg01833485	0.0076677	0.00512111	0.0102143	0.00129931	5.90138	3.60466e-09	1.0057e-06	0.0076677	0.00512111	0.0102143	0.00129931	5.90138	3.60466e-09	0.94076	262.472
12	75784541	GLIPR1L2	p53 target gene; methylation assoc with change in lung function in MZ twin pairs (PMID: 29299071)	cg20291222	-0.00685169	-0.00915173	-0.00455165	0.00117351	-5.83862	5.26339e-09	1.46849e-06	-0.00700319	-0.0108597	-0.0031467	0.00196763	-3.55919	0.000371996	0.0956924	26.6982
16	50322156	ADCY7	SNPs assoc with Eos count, autoimmune thyroid disease; UC, IBD; birth weight	cg23580000	-0.00484811	-0.00648094	-0.00321527	0.000833094	-5.8194	5.90595e-09	1.64776e-06	-0.00484811	-0.00648094	-0.00321527	0.000833094	-5.8194	5.90595e-09	0.736067	205.363
6	26225389	HIST1H3E	a member of the histone H3 family; Core component of nucleosome	cg07922606	0.0101446	0.00672018	0.013569	0.00174719	5.80624	6.38918e-09	1.78258e-06	0.0101446	0.00672018	0.013569	0.00174719	5.80624	6.38918e-09	0.527364	147.135
14	55582407	NA	-	cg23234261	0.00396268	0.00259778	0.00532758	0.00069639	5.69031	1.26808e-08	3.53796e-06	0.00396268	0.00259778	0.00532758	0.00069639	5.69031	1.26808e-08	0.685433	191.236
3	151985433	MBNL1;LOC401093	Acts either as activator or repressor of splicing on specific pre-mRNA targets. Inhibits cardiac troponin-T (TNNT2) pre-mRNA exon inclusion but induces insulin receptor (IR) pre-mRNA exon inclusion in muscle	cg14423778	-0.0084607	-0.0113894	-0.00553197	0.00149428	-5.66206	1.49563e-08	4.17282e-06	-0.0084607	-0.0113894	-0.00553197	0.00149428	-5.66206	1.49563e-08	0.482306	134.563
4	151501035	LRBA	LPS-Responsive Vesicle Trafficking; may be involved in coupling signal transduction and vesicle trafficking to enable polarized secretion and/or membrane deposition of immune effector molecules	cg03729251	0.00433063	0.0028295	0.00583176	0.000765896	5.65433	1.56455e-08	4.36511e-06	0.00443362	0.00243307	0.00643417	0.00102071	4.34367	1.40123e-05	0.191396	53.3995
10	77165673	C10orf41	unknown function	cg19057830	0.00839938	0.00545563	0.0113431	0.00150194	5.59236	2.24004e-08	6.2497e-06	0.00839938	0.00545563	0.0113431	0.00150194	5.59236	2.24004e-08	0.524261	146.269
4	1594089	NA	-	cg09447786	0.00358707	0.00230705	0.00486709	0.000653083	5.49252	3.96233e-08	1.10549e-05	0.00375642	0.00165073	0.00586212	0.00107435	3.49645	0.000471492	0.110133	30.7271
21	38377938	DSCR6	transcriptional corepressor; in Down syndrom critical region 21q22.2	cg12564962	0.00545119	0.00346625	0.00743613	0.00101274	5.3826	7.34164e-08	2.04832e-05	0.00545119	0.00346625	0.00743613	0.00101274	5.3826	7.34164e-08	0.559112	155.992
3	128778738	GP9	encodes a small membrane glycoprotein found on the surface of human platelets	cg16098726	0.00399741	0.00254094	0.00545388	0.000743111	5.3793	7.47777e-08	2.0863e-05	0.0036915	0.00091903	0.00646397	0.00141455	2.60966	0.00906319	0.0689796	19.2453
11	64527414	PYGM	muscle enzyme involved in glycogenolysis.	cg26884581	0.00345306	0.00218771	0.00471842	0.0006456	5.34861	8.86316e-08	2.47282e-05	0.00345306	0.00218771	0.00471842	0.0006456	5.34861	8.86316e-08	0.793758	221.459
17	80275530	CD7	-	cg11294761	0.00344862	0.00218148	0.00471575	0.00064651	5.3342	9.5965e-08	2.67742e-05	0.00421584	-0.000500392	0.00893208	0.00240629	1.75201	0.0797717	0.000479676	0.13383
7	134464129	CALD1	calmodulin- and actin-binding protein that plays an essential role in the regulation of smooth muscle and non-muscle contraction. This gene is involved in the contraction and relaxation of arterial muscle; methylation interaction between stroke and obesity (PMID: 25429063)	cg24956866	0.00452915	0.00285422	0.00620409	0.000854572	5.29991	1.1586e-07	3.23249e-05	0.00458728	0.00145548	0.00771908	0.00159789	2.87084	0.00409378	0.0618214	17.2482
2	95740362	NA	-	cg07106169	-0.00358973	-0.00491977	-0.00225968	0.000678608	-5.28984	1.22425e-07	3.41565e-05	-0.00327961	-0.00756228	0.00100306	0.00218508	-1.50091	0.133378	0.001472	0.410689
13	31040574	HMGB1	Belongs to the High Mobility Group-box superfamily. The encoded non-histone, nuclear DNA-binding protein regulates transcription, and is involved in organization of DNA. This protein plays a role in several cellular processes, including inflammation, cell differentiation and tumor cell migration	cg13982823	0.00300745	0.00188594	0.00412896	0.00057221	5.25585	1.47341e-07	4.1108e-05	0.00300745	0.00188594	0.00412896	0.00057221	5.25585	1.47341e-07	0.424824	118.526
12	53441582	TENC1	Tyrosine-protein phosphatase which regulates cell motility proliferation and muscle-response to insulin	cg06311778	-0.00304521	-0.00421316	-0.00187725	0.000595907	-5.11021	3.21808e-07	8.97843e-05	-0.00304521	-0.00421316	-0.00187725	0.000595907	-5.11021	3.21808e-07	0.390418	108.927
5	94891907	ARSK;TTC37	ARSK: Sulfatase involved in hormone biosynthesis, modulation of cell signaling, and degradation of macromolecules; TTC37: Component of the SKI complex which is thought to be involved in exosome-mediated RNA decay and associates with transcriptionally active genes in a manner dependent on PAF1 complex (PAF1C)	cg09244244	-0.00471986	-0.00653233	-0.00290738	0.000924749	-5.10393	3.32666e-07	9.28139e-05	-0.00471986	-0.00653233	-0.00290738	0.000924749	-5.10393	3.32666e-07	0.384016	107.141
16	50322074	ADCY7	SNPs assoc with Eos count, autoimmune thyroid disease; UC, IBD; birth weight	cg06897661	-0.00456192	-0.00631815	-0.0028057	0.000896049	-5.09115	3.55889e-07	9.92932e-05	-0.00456192	-0.00631815	-0.0028057	0.000896049	-5.09115	3.55889e-07	0.471572	131.569
2	74668672	RTKN	Mediates Rho signaling to activate NF-kappa-B and may confer increased resistance to apoptosis to cells in gastric tumorigenesis. May play a novel role in the organization of septin structures	cg00689340	0.00460945	0.00282135	0.00639754	0.00091231	5.0525	4.36058e-07	0.00012166	0.00462419	0.00120458	0.0080438	0.00174473	2.65038	0.00804023	0.055836	15.5782
1	41130641	RIMS3	Regulates synaptic membrane exocytosis	cg00594952	0.00370118	0.00225895	0.00514341	0.000735846	5.02983	4.9092e-07	0.000136967	0.0035904	0.0013439	0.0058369	0.0011462	3.13245	0.00173355	0.123644	34.4966
6	26225258	HIST1H3E	member of the histone H3 family	cg26092675	0.0105931	0.00644434	0.0147418	0.00211674	5.00444	5.60261e-07	0.000156313	0.0105931	0.00644434	0.0147418	0.00211674	5.00444	5.60261e-07	0.623609	173.987
17	40837383	CNTNAP1	critical function of CNTNAP1 in cortical development (PMID: 33148880)	cg05053327	0.00803972	0.00488997	0.0111895	0.00160704	5.0028	5.65037e-07	0.000157645	0.00803972	0.00488997	0.0111895	0.00160704	5.0028	5.65037e-07	0.362477	101.131
17	46673625	HOXB6;LOC404266	HOXB6: a sequence-specific transcription factor that is involved in development, including that of lung and skin, and has been localized to both the nucleus and cytoplasm	cg10308785	0.00667106	0.0040496	0.00929252	0.0013375	4.9877	6.11036e-07	0.000170479	0.00681589	0.00200165	0.0116301	0.00245629	2.77487	0.00552237	0.0671667	18.7395
6	30131001	TRIM15	-	cg06051311	-0.0068008	-0.00948081	-0.0041208	0.00136737	-4.97363	6.57118e-07	0.000183336	-0.00649376	-0.013808	0.000820499	0.00373183	-1.7401	0.0818416	0.0065869	1.83775
14	24101543	NA	-	cg26390156	-0.00228359	-0.00318367	-0.00138351	0.000459233	-4.97262	6.60551e-07	0.000184294	-0.00228359	-0.00318367	-0.00138351	0.000459233	-4.97262	6.60551e-07	0.804637	224.494
21	33785434	C21orf63	-	cg27544190	0.00245719	0.00148747	0.00342692	0.000494768	4.96635	6.82241e-07	0.000190345	0.00270249	-0.000626216	0.00603119	0.00169835	1.59124	0.111555	0.000699645	0.195201
9	100070142	KIAA1529	associated with poor outcome in lung adenocarcinomas; may facilitate cancer initiation and progression (PMID: 29262625)	cg14015656	0.00741153	0.00447325	0.0103498	0.00149915	4.94382	7.66079e-07	0.000213736	0.00741153	0.00447325	0.0103498	0.00149915	4.94382	7.66079e-07	0.475236	132.591
2	42396170	EML4	-	cg01184449	0.00377988	0.00224128	0.00531849	0.000785018	4.81502	1.47182e-06	0.000410637	0.00413718	0.000371788	0.00790257	0.00192115	2.15349	0.0312804	0.0170258	4.7502
4	81124767	PRDM8	belongs to a conserved family of histone methyltransferases that predominantly act as negative regulators of transcription	cg18954401	-0.00262298	-0.00369417	-0.00155179	0.000546538	-4.79927	1.59248e-06	0.000444301	-0.00262298	-0.00369417	-0.00155179	0.000546538	-4.79927	1.59248e-06	0.327839	91.467
9	101866433	TGFBR1	forms a heteromeric complex with type II TGF-beta receptors when bound to TGF-beta, transducing the TGF-beta signal from the cell surface to the cytoplasm	cg15526708	-0.0022346	-0.00314768	-0.00132151	0.00046587	-4.79661	1.61371e-06	0.000450226	-0.00229201	-0.00341424	-0.00116977	0.000572579	-4.00296	6.25559e-05	0.232796	64.9501
20	36157651	BLCAP	reduces cell growth by stimulating apoptosis	cg18217136	0.00294686	0.00174158	0.00415214	0.000614949	4.79203	1.651e-06	0.00046063	0.00279011	0.000551084	0.00502913	0.00114238	2.44236	0.0145914	0.0680165	18.9766
20	17679422	BANF2	May play a role in BANF1 regulation and influence tissue-specific roles of BANF1 which plays fundamental roles in nuclear assembly, chromatin organization, gene expression and gonad development.	cg06243458	0.00363888	0.00214938	0.00512837	0.00075996	4.78824	1.68247e-06	0.00046941	0.00363888	0.00214938	0.00512837	0.00075996	4.78824	1.68247e-06	0.547021	152.619
20	44441818	UBE2C	Acts by initiating 'Lys-11'-linked polyubiquitin chains on APC/C substrates, leading to the degradation of APC/C substrates by the proteasome and promoting mitotic exit.	cg02405476	0.00240156	0.00141034	0.00339277	0.000505731	4.74869	2.04741e-06	0.000571226	0.00240156	0.00141034	0.00339277	0.000505731	4.74869	2.04741e-06	0.496663	138.569
12	13349724	EMP1	Circulating mRNA EMP1 may be promising as a biomarker of severe placental insufficiency (PMID: 32438913)	cg14409083	-0.00574768	-0.00812839	-0.00336697	0.00121467	-4.73189	2.22444e-06	0.00062062	-0.00574768	-0.00812839	-0.00336697	0.00121467	-4.73189	2.22444e-06	0.919484	256.536
12	86267839	NTS	Neurotensin	cg08888956	0.00663015	0.0038716	0.0093887	0.00140745	4.71076	2.46799e-06	0.000688568	0.00663015	0.0038716	0.0093887	0.00140745	4.71076	2.46799e-06	0.326366	91.0562
12	56497759	PA2G4	RNA-binding protein involved in growth regulation	cg09011597	-0.00284692	-0.00403655	-0.00165729	0.000606964	-4.69043	2.72636e-06	0.000760654	-0.00284692	-0.00403655	-0.00165729	0.000606964	-4.69043	2.72636e-06	0.721564	201.316
14	74815316	C14orf115	regulation of vertebrae number	cg21207436	0.00340276	0.00197089	0.00483464	0.000730562	4.65773	3.1971e-06	0.00089199	0.00340276	0.00197089	0.00483464	0.000730562	4.65773	3.1971e-06	0.686419	191.511
7	39044924	POU6F2	part of the POU family members are transcriptional regulators, many of which are known to control cell type-specific differentiation pathways. This gene is a tumor suppressor involved in Wilms tumor (WT) predisposition.	cg23671319	0.00393386	0.00224609	0.00562162	0.000861121	4.5683	4.91692e-06	0.00137182	0.00393386	0.00224609	0.00562162	0.000861121	4.5683	4.91692e-06	0.972073	271.208
17	46673442	HOXB6;LOC404266	-	cg07676709	0.00474609	0.00269247	0.00679971	0.00104778	4.52965	5.90813e-06	0.00164837	0.0051243	0.000659058	0.00958954	0.00227823	2.24925	0.0244966	0.0334331	9.32783
10	22568074	NA	-	cg13433246	0.00276212	0.00156052	0.00396371	0.00061307	4.50539	6.62523e-06	0.00184844	0.00292407	0.00117172	0.00467641	0.000894071	3.27051	0.00107354	0.167817	46.821
22	38201690	H1F0	histones H1.0 are found in cells that are in terminal stages of differentiation or that have low rates of cell division	cg07141002	-0.00730914	-0.0105676	-0.00405073	0.00166249	-4.39651	1.10005e-05	0.00306914	-0.00756571	-0.012303	-0.00282841	0.00241703	-3.13016	0.00174709	0.152778	42.625
6	32908642	HLA-DMB	Plays a critical role in catalyzing the release of class II-associated invariant chain peptide (CLIP) from newly synthesized MHC class II molecules and freeing the peptide binding site for acquisition of antigenic peptides	cg00575744	-0.00418172	-0.00606577	-0.00229767	0.000961267	-4.35022	1.36e-05	0.00379441	-0.00418172	-0.00606577	-0.00229767	0.000961267	-4.35022	1.36e-05	0.336924	94.0017
5	125671946	NA	-	cg23346945	0.00416337	0.00224748	0.00607926	0.000977512	4.25915	2.05204e-05	0.0057252	0.00444827	0.00119344	0.0077031	0.00166066	2.67862	0.00739263	0.100265	27.9738
16	29607030	NA	-	cg08620426	-0.0052839	-0.00771963	-0.00284816	0.00124275	-4.25179	2.12065e-05	0.00591661	-0.00457388	-0.0122718	0.00312406	0.00392759	-1.16455	0.244201	0.0019609	0.547092
16	73101264	NA	-	cg01635555	0.00321477	0.0017324	0.00469715	0.000756328	4.2505	2.13291e-05	0.00595081	0.0033659	0.000810958	0.00592083	0.00130356	2.58207	0.0098209	0.0892198	24.8923
17	46666926	LOC404266	unknown function	cg02642822	-0.00250527	-0.00366193	-0.00134861	0.000590142	-4.2452	2.18403e-05	0.00609344	-0.00250527	-0.00366193	-0.00134861	0.000590142	-4.2452	2.18403e-05	0.492656	137.451
2	31457608	EHD3	ATP- and membrane-binding protein that controls membrane reorganization/tubulation upon ATP hydrolysis	cg08251399	0.00309726	0.00165017	0.00454436	0.000738327	4.19497	2.72907e-05	0.00761412	0.00309726	0.00165017	0.00454436	0.000738327	4.19497	2.72907e-05	0.874859	244.086
17	45933593	SP6	TF that Promotes cell proliferation	cg23355492	0.00430105	0.00228928	0.00631282	0.00102643	4.19029	2.78601e-05	0.00777296	0.00400528	0.000625496	0.00738507	0.00172441	2.32269	0.0201956	0.104334	29.1093
10	105836777	COL17A1	encodes the alpha chain of type XVII collagen	cg22796593	0.00420107	0.00220549	0.00619666	0.00101817	4.12609	3.68988e-05	0.0102948	0.00426892	0.00176881	0.00676904	0.00127559	3.34662	0.000818018	0.213292	59.5083
1	9711398	PIK3CD	class I Phosphoinositide 3-kinases found primarily in leukocytes; involved in immune response	cg20994801	-0.00272174	-0.00401705	-0.00142642	0.000660886	-4.11831	3.81654e-05	0.0106482	-0.00272174	-0.00401705	-0.00142642	0.000660886	-4.11831	3.81654e-05	0.815335	227.479
19	1080034	HMHA1	-	cg02324006	-0.00298498	-0.00442169	-0.00154827	0.00073303	-4.07211	4.65885e-05	0.0129982	-0.00279321	-0.00602811	0.000441696	0.00165049	-1.69235	0.0905794	0.0258391	7.20911
5	115178810	AP3S1;ATG12	ATG12: the human homolog of a yeast protein involved in autophagy; AP3S1: encodes a subunit of the AP3 adaptor complex. This complex functions in the formation of subcellular vesicles budded from the Golgi body	cg09523691	-0.00320207	-0.00476116	-0.00164298	0.00079547	-4.02538	5.68827e-05	0.0158703	-0.00320207	-0.00476116	-0.00164298	0.00079547	-4.02538	5.68827e-05	0.355582	99.2075
4	129112470	LARP1B	encodes a protein containing domains found in the La related protein of Drosophila melanogaster. La motif-containing proteins are thought to be RNA-binding proteins, where the La motif and adjacent amino acids fold into an RNA recognition motif.	cg24087613	0.00260913	0.00133396	0.00388429	0.000650605	4.0103	6.06405e-05	0.0169187	0.00260913	0.00133396	0.00388429	0.000650605	4.0103	6.06405e-05	0.553578	154.448
4	41540229	LIMCH1	negative regulator of cell spreading and cell migration	cg25150953	0.00577017	0.00294319	0.00859716	0.00144237	4.00049	6.32114e-05	0.017636	0.00577017	0.00294319	0.00859716	0.00144237	4.00049	6.32114e-05	0.60977	170.126
6	34206400	HMGA1	Chromatin-associated protein involved in the regulation of gene transcription, integration of retroviruses into chromosomes, and the metastatic progression of cancer cells.	cg02654940	0.00251884	0.00128347	0.00375421	0.000630302	3.99624	6.43554e-05	0.0179551	0.00260727	0.000860418	0.00435413	0.000891268	2.92535	0.0034407	0.163904	45.7293
3	72496875	RYBP	-	cg16990174	0.00427861	0.00215036	0.00640685	0.00108586	3.94029	8.13816e-05	0.0227055	0.00470349	-0.00204268	0.0114497	0.00344199	1.36651	0.17178	0.00168899	0.471229
14	23836012	EFS	unknown function	cg07197059	0.00299408	0.00148622	0.00450194	0.00076933	3.8918	9.95037e-05	0.0277615	0.00299408	0.00148622	0.00450194	0.00076933	3.8918	9.95037e-05	0.65829	183.663
2	208689903	PLEKHM3	Involved in skeletal muscle differentiation	cg01190109	0.00328795	0.00161457	0.00496134	0.000853784	3.85103	0.00011762	0.0328159	0.00328795	0.00161457	0.00496134	0.000853784	3.85103	0.00011762	0.508342	141.827
7	20827825	SP8	-	cg20377955	0.00203836	0.000998866	0.00307785	0.000530363	3.84333	0.000121378	0.0338644	0.00193477	-0.000316152	0.00418569	0.00114845	1.68468	0.0920507	0.0314212	8.76653
7	1596050	TMEM184A	-	cg00411097	-0.00341789	-0.00517125	-0.00166454	0.000894587	-3.82064	0.000133106	0.0371364	-0.00317713	-0.00762496	0.0012707	0.00226934	-1.40002	0.161506	0.0118344	3.3018
22	46449461	C22orf26;LOC150381	PRR34 Long Non-Coding RNA	cg26394940	-0.00766178	-0.0116109	-0.0037127	0.00201488	-3.80261	0.000143182	0.0399477	-0.00801748	-0.0146705	-0.00136443	0.00339448	-2.36192	0.0181806	0.0959324	26.7651
10	56561096	PCDH15	Calcium-dependent cell-adhesion protein. Essential for maintenance of normal retinal and cochlear function	cg20588045	0.0031232	0.00150881	0.00473758	0.000823681	3.79176	0.000149585	0.0417343	0.0031232	0.00150881	0.00473758	0.000823681	3.79176	0.000149585	0.932073	260.048
17	76128906	TMC8;TMC6	-	cg16301617	-0.00247234	-0.00376644	-0.00117824	0.000660268	-3.74445	0.000180792	0.0504409	-0.00217236	-0.00475307	0.000408354	0.00131672	-1.64983	0.0989771	0.0573489	16.0003
11	67765720	UNC93B1	-	cg20272935	-0.00192783	-0.00298081	-0.000874837	0.000537249	-3.58833	0.000332806	0.0928529	-0.00192783	-0.00298081	-0.000874837	0.000537249	-3.58833	0.000332806	0.40849	113.969
10	129797777	PTPRE	-	cg24824686	0.00587395	0.00262369	0.00912421	0.00165833	3.54209	0.000396963	0.110753	0.00587395	0.00262369	0.00912421	0.00165833	3.54209	0.000396963	0.577868	161.225
12	53443584	TENC1	-	cg17094065	0.0027305	0.00121474	0.00424627	0.000773364	3.53068	0.000414493	0.115644	0.0027305	0.00121474	0.00424627	0.000773364	3.53068	0.000414493	0.70894	197.794
7	129912803	CPA2	-	cg06143732	0.00295458	0.00127135	0.0046378	0.000858805	3.44033	0.000581	0.162099	0.00317196	0.00053968	0.00580425	0.00134303	2.3618	0.0181863	0.130926	36.5282
7	28220645	JAZF1	-	cg26179948	-0.00154779	-0.00243394	-0.000661644	0.000452124	-3.42338	0.000618484	0.172557	-0.00154569	-0.00257658	-0.000514806	0.000525973	-2.93873	0.00329557	0.244718	68.2762
12	1702874	FBXL14	-	cg22151768	-0.00150628	-0.00236901	-0.000643554	0.000440174	-3.42201	0.000621606	0.173428	-0.00141959	-0.00280068	-3.85052e-05	0.000704649	-2.01461	0.0439457	0.115951	32.3504
16	1875963	HAGH;FAHD1	-	cg16270890	-0.00182803	-0.00290038	-0.000755693	0.000547123	-3.34118	0.000834243	0.232754	-0.00185178	-0.00305498	-0.000648585	0.000613888	-3.01649	0.00255724	0.26519	73.9881
13	78492568	EDNRB	-	cg03086857	0.00258313	0.00103962	0.00412664	0.000787519	3.28009	0.00103775	0.289532	0.00258466	0.000774177	0.00439514	0.000923733	2.79806	0.00514105	0.240814	67.1871
14	77788381	POMT2;GSTZ1	-	cg15561986	-0.00139991	-0.00223836	-0.000561469	0.000427785	-3.27247	0.00106613	0.297451	-0.00139991	-0.00223836	-0.000561469	0.000427785	-3.27247	0.00106613	0.572978	159.861
20	6104215	FERMT1	-	cg09539538	0.00242142	0.000965971	0.00387687	0.000742591	3.26078	0.00111108	0.309991	0.00282468	-0.0019469	0.00759626	0.00243452	1.16026	0.245944	0.00126677	0.353428
16	66613407	CMTM2	-	cg13813391	-0.0031327	-0.00503636	-0.00122905	0.00097127	-3.22537	0.0012581	0.351011	-0.00345076	-0.00780896	0.000907452	0.00222362	-1.55187	0.120694	0.0241819	6.74675
3	49170496	LAMB2	-	cg01919208	0.00264978	0.00103846	0.0042611	0.000822117	3.22312	0.00126803	0.353781	0.00270341	0.000349474	0.00505735	0.00120101	2.25095	0.0243889	0.145166	40.5014
11	46367100	DGKZ	-	cg20666386	-0.0015283	-0.00246583	-0.000590763	0.000478342	-3.19499	0.00139837	0.390144	-0.0015283	-0.00246583	-0.000590763	0.000478342	-3.19499	0.00139837	0.321378	89.6643
4	104021294	BDH2	-	cg11469321	0.0018478	0.000711883	0.00298373	0.000579563	3.18827	0.00143125	0.399318	0.0018478	0.000711883	0.00298373	0.000579563	3.18827	0.00143125	0.439744	122.688
6	34206491	HMGA1	-	cg22797644	0.00187694	0.00072079	0.00303308	0.000589882	3.18189	0.00146319	0.40823	0.00214708	-0.000115591	0.00440974	0.00115444	1.85984	0.0629086	0.0632838	17.6562
17	17739407	SREBF1	-	cg03963689	0.0016267	0.000606044	0.00264735	0.000520751	3.12375	0.0017856	0.498183	0.0016267	0.000606044	0.00264735	0.000520751	3.12375	0.0017856	0.454593	126.831
17	42835688	ADAM11	-	cg06471905	0.00145873	0.000525352	0.0023921	0.00047622	3.06313	0.00219032	0.611098	0.00145873	0.000525352	0.0023921	0.00047622	3.06313	0.00219032	0.696197	194.239
2	158114300	GALNT5	-	cg20469837	0.001431	0.000508139	0.00235386	0.000470855	3.03915	0.00237248	0.661922	0.00147222	0.000275789	0.00266866	0.000610437	2.41175	0.015876	0.199028	55.5287
19	50191497	C19orf76;PRMT1	-	cg00711496	-0.00345939	-0.00569129	-0.00122749	0.00113875	-3.03789	0.00238241	0.664693	-0.00345939	-0.00569129	-0.00122749	0.00113875	-3.03789	0.00238241	0.341614	95.3103
4	15480781	CC2D2A	-	cg20816447	0.00416334	0.00143718	0.00688949	0.00139092	2.99322	0.00276051	0.770182	0.00416334	0.00143718	0.00688949	0.00139092	2.99322	0.00276051	0.358012	99.8852
11	64054159	GPR137	-	cg25400358	-0.00158574	-0.00264813	-0.000523362	0.000542041	-2.9255	0.003439	0.959482	-0.00158574	-0.00264813	-0.000523362	0.000542041	-2.9255	0.003439	0.425829	118.806
1	16539088	ARHGEF19	-	cg18669381	0.00251195	0.000814744	0.00420916	0.000865939	2.90084	0.0037216	1.03833	0.00254247	0.000665171	0.00441977	0.000957824	2.65442	0.00794438	0.271246	75.6777
4	89978566	FAM13A	-	cg04536922	-0.00245192	-0.00417425	-0.000729589	0.000878757	-2.79022	0.0052673	1.46958	-0.00259572	-0.00486956	-0.000321876	0.00116014	-2.23741	0.0252596	0.201516	56.2228
9	128469783	MAPKAP1	-	cg11299964	0.00184038	0.0005377	0.00314306	0.000664645	2.76897	0.00562345	1.56894	0.00184038	0.0005377	0.00314306	0.000664645	2.76897	0.00562345	0.336464	93.8736
17	1083958	ABR	-	cg25374854	0.00224216	0.000584171	0.00390014	0.000845927	2.65053	0.0080365	2.24218	0.00224216	0.000584171	0.00390014	0.000845927	2.65053	0.0080365	0.956463	266.853
12	12938287	APOLD1	-	cg02813863	-0.00129617	-0.0022645	-0.00032785	0.000494052	-2.62356	0.0087017	2.42777	-0.00141569	-0.00279928	-3.20945e-05	0.000705927	-2.00543	0.0449173	0.174422	48.6638
11	65293094	SCYL1	-	cg22417398	-0.00143144	-0.00251845	-0.000344434	0.000554606	-2.58101	0.00985128	2.74851	-0.00125325	-0.00586028	0.00335377	0.00235057	-0.533171	0.593915	2.39349e-05	0.00667784
14	76448191	TGFB3	-	cg16187883	-0.00110742	-0.00194903	-0.00026581	0.000429401	-2.57899	0.00990899	2.76461	-0.00118293	-0.0024466	8.07483e-05	0.000644744	-1.83472	0.0665467	0.140658	39.2435
5	35991735	UGT3A1	-	cg05512756	0.0031149	0.00073489	0.00549491	0.00121431	2.56515	0.010313	2.87734	0.0031149	0.00073489	0.00549491	0.00121431	2.56515	0.010313	0.528974	147.584
19	10736059	SLC44A2	-	cg24041556	0.00419064	0.000948319	0.00743296	0.00165428	2.53322	0.0113021	3.15328	0.00419064	0.000948319	0.00743296	0.00165428	2.53322	0.0113021	0.580669	162.007
17	79269884	SLC38A10	-	cg00466249	-0.00223195	-0.00402652	-0.000437383	0.000915612	-2.43766	0.0147827	4.12438	-0.00227294	-0.00427522	-0.000270666	0.00102159	-2.22491	0.0260873	0.268368	74.8748
17	53800225	TMEM100	-	cg19403377	0.00285739	0.000505637	0.00520914	0.0011999	2.38136	0.0172486	4.81236	0.00285739	0.000505637	0.00520914	0.0011999	2.38136	0.0172486	0.501817	140.007
16	2848797	TESSP1	-	cg19403023	0.00457207	0.000780425	0.00836372	0.00193455	2.36338	0.0181092	5.05246	0.00457207	0.000780425	0.00836372	0.00193455	2.36338	0.0181092	0.74222	207.079
12	125002474	NCOR2	-	cg22580512	-0.00129064	-0.00236909	-0.00021218	0.000550243	-2.34558	0.0189978	5.30037	-0.00129064	-0.00236909	-0.00021218	0.000550243	-2.34558	0.0189978	0.397757	110.974
4	41992362	SLC30A9	-	cg10652277	0.000388581	6.38463e-05	0.000713315	0.000165684	2.34531	0.019011	5.30408	0.000386019	5.40149e-05	0.000718022	0.000169393	2.27884	0.0226767	0.310654	86.6726
8	6264959	MCPH1	-	cg03773820	0.00207842	0.000332684	0.00382416	0.000890698	2.33347	0.0196233	5.4749	0.00207842	0.000332684	0.00382416	0.000890698	2.33347	0.0196233	0.717809	200.269
19	58458979	ZNF256	-	cg20176532	0.000642486	7.14978e-05	0.00121347	0.000291326	2.20539	0.027427	7.65214	0.000720316	-0.000199549	0.00164018	0.000469327	1.53478	0.124837	0.119512	33.344
14	101194145	DLK1	-	cg09971646	0.00341211	0.000294582	0.00652963	0.0015906	2.14517	0.0319396	8.91115	0.00333432	-0.00672098	0.0133896	0.00513035	0.64992	0.515744	0.0012599	0.351512
19	44031589	ETHE1	-	cg16664233	-0.000358417	-0.000696997	-1.98368e-05	0.000172748	-2.07479	0.0380056	10.6035	-0.000358417	-0.000696997	-1.98368e-05	0.000172748	-2.07479	0.0380056	0.954933	266.426
15	75230753	COX5A	-	cg12478809	-0.00144253	-0.00281711	-6.79484e-05	0.00070133	-2.05685	0.0397007	11.0765	-0.00141532	-0.00306825	0.000237619	0.000843349	-1.67821	0.0933065	0.230525	64.3165
17	17399718	RASD1	-	cg12601987	0.000470441	1.43321e-05	0.000926551	0.000232713	2.02155	0.0432228	12.0592	0.000538553	-0.000418446	0.00149555	0.000488274	1.10297	0.270039	0.0389234	10.8596
1	44457159	CCDC24	-	cg04323187	0.000348643	1.05411e-05	0.000686745	0.000172504	2.02107	0.0432725	12.073	0.000371453	-3.14637e-05	0.000774371	0.000205574	1.80691	0.0707761	0.258656	72.1649
12	89346059	NA	-	cg06813862	0.00175618	-7.42548e-06	0.00351979	0.000899817	1.95171	0.0509724	14.2213	0.00175618	-7.42548e-06	0.00351979	0.000899817	1.95171	0.0509724	0.475118	132.558
5	140810161	PCDHGB5;PCDHGA10;PCDHGB4;PCDHGB1;PCDHGB2;PCDHGA2;PCDHGA12;PCDHGA8;PCDHGA9;PCDHGB3;PCDHGA6;PCDHGA11;PCDHGB6;PCDHGA5;PCDHGA1;PCDHGA4;PCDHGA3;PCDHGB7;PCDHGA7	-	cg11647681	0.00199792	-1.99802e-05	0.00401582	0.00102956	1.94056	0.052312	14.595	0.00207406	-0.00222401	0.00637213	0.00219293	0.945792	0.344255	0.0333404	9.30196
8	38832267	HTRA4	-	cg27258399	0.00220977	-5.77192e-05	0.00447725	0.0011569	1.91007	0.0561238	15.6585	0.00204489	-0.0012987	0.00538847	0.00170594	1.19869	0.23065	0.145603	40.6233
4	17513197	QDPR	-	cg26689483	-0.00367517	-0.00746998	0.000119632	0.00193616	-1.89818	0.0576729	16.0908	-0.00367517	-0.00746998	0.000119632	0.00193616	-1.89818	0.0576729	0.874536	243.996
6	32901642	NA	-	cg13959344	0.0015855	-6.94067e-05	0.00324042	0.000844358	1.87776	0.0604135	16.8554	0.0015855	-6.94067e-05	0.00324042	0.000844358	1.87776	0.0604135	0.323681	90.307
2	85812023	VAMP5	-	cg25651505	-0.00262109	-0.00536027	0.0001181	0.00139757	-1.87546	0.0607294	16.9435	-0.00262109	-0.00536027	0.0001181	0.00139757	-1.87546	0.0607294	0.367637	102.571
2	190306491	WDR75	-	cg23521281	0.000281917	-1.27067e-05	0.00057654	0.000150321	1.87543	0.0607331	16.9445	0.000281917	-1.27067e-05	0.00057654	0.000150321	1.87543	0.0607331	0.710074	198.111
3	50649994	CISH	-	cg08996521	-0.00134429	-0.00275658	6.80012e-05	0.00072057	-1.86559	0.0620984	17.3254	-0.00116008	-0.00344503	0.00112488	0.00116582	-0.995077	0.319699	0.116563	32.5209
1	33160900	SYNC	-	cg17339202	-0.00337981	-0.00696113	0.000201507	0.00182724	-1.84968	0.0643591	17.9562	-0.0033304	-0.00845299	0.00179218	0.00261361	-1.27425	0.202574	0.152827	42.6386
22	38380983	SOX10	-	cg19257200	-0.0010554	-0.00217943	6.86403e-05	0.000573499	-1.84028	0.0657276	18.338	-0.0010554	-0.00217943	6.86403e-05	0.000573499	-1.84028	0.0657276	0.398975	111.314
9	124462172	DAB2IP	-	cg24794433	-0.000692865	-0.00143474	4.90137e-05	0.000378517	-1.83048	0.0671789	18.7429	-0.000723022	-0.00188766	0.000441617	0.000594215	-1.21677	0.223692	0.117575	32.8035
7	42275872	GLI3	-	cg17530977	0.00033902	-3.21098e-05	0.000710149	0.000189355	1.79039	0.0733913	20.4762	0.000351262	-5.84427e-05	0.000760966	0.000209037	1.68038	0.0928828	0.280779	78.3373
19	45394156	TOMM40	-	cg21549639	0.000817362	-7.79524e-05	0.00171268	0.000456802	1.78932	0.073564	20.5243	0.000817362	-7.79524e-05	0.00171268	0.000456802	1.78932	0.073564	0.478351	133.46
7	92157488	C7orf64;PEX1	-	cg24030425	0.000424053	-4.17482e-05	0.000889854	0.000237658	1.7843	0.0743751	20.7506	0.000424053	-4.17482e-05	0.000889854	0.000237658	1.7843	0.0743751	0.586068	163.513
10	79709078	NA	-	cg11124260	0.00108739	-0.000128998	0.00230378	0.000620619	1.75211	0.0797549	22.2516	0.0010925	-0.000189948	0.00237495	0.000654323	1.66967	0.0949852	0.292024	81.4746
19	48673392	LIG1	-	cg09594841	0.000256493	-3.32643e-05	0.000546251	0.000147838	1.73496	0.0827481	23.0867	0.000286353	-8.68757e-05	0.000659582	0.000190426	1.50375	0.132646	0.232178	64.7776
14	76448011	TGFB3	-	cg03395898	-0.00170152	-0.00363936	0.000236327	0.000988715	-1.72094	0.0852618	23.788	-0.00170152	-0.00363936	0.000236327	0.000988715	-1.72094	0.0852618	0.855044	238.557
3	189349003	TP63	-	cg12188416	0.00230181	-0.000344071	0.00494769	0.00134996	1.70509	0.0881777	24.6016	0.00230181	-0.000344071	0.00494769	0.00134996	1.70509	0.0881777	0.753997	210.365
8	49834618	SNAI2	-	cg09881855	-0.00045351	-0.000994852	8.78331e-05	0.0002762	-1.64196	0.100599	28.067	-0.00045351	-0.000994852	8.78331e-05	0.0002762	-1.64196	0.100599	0.517965	144.512
6	136611098	BCLAF1	-	cg10459515	0.00022962	-5.46327e-05	0.000513873	0.00014503	1.58326	0.113361	31.6278	0.00022962	-5.46327e-05	0.000513873	0.00014503	1.58326	0.113361	0.481263	134.272
5	32445523	ZFR	-	cg13954292	-0.000652697	-0.00151054	0.000205147	0.000437684	-1.49125	0.135895	37.9148	-0.000652697	-0.00151054	0.000205147	0.000437684	-1.49125	0.135895	0.590333	164.703
22	26880188	SRRD;HPS4	-	cg10927536	0.000276039	-8.93147e-05	0.000641393	0.000186408	1.48083	0.138652	38.6839	0.000276039	-8.93147e-05	0.000641393	0.000186408	1.48083	0.138652	0.58111	162.13
11	126081648	FAM118B;RPUSD4	-	cg20278498	0.000245518	-9.08056e-05	0.000581841	0.000171597	1.43078	0.152492	42.5453	0.000245518	-9.08056e-05	0.000581841	0.000171597	1.43078	0.152492	0.320207	89.3377
12	52800423	KRT82	-	cg13696887	-0.000790714	-0.00187618	0.000294748	0.000553817	-1.42775	0.153363	42.7883	-0.000977243	-0.00261266	0.000658169	0.000834409	-1.17118	0.241527	0.167386	46.7007
22	41489051	EP300	-	cg03427564	0.000358453	-0.00013509	0.000851997	0.000251813	1.42349	0.154593	43.1315	0.000431616	-0.000290131	0.00115336	0.000368245	1.17209	0.241161	0.172952	48.2537
11	30038788	KCNA4	-	cg03506489	-0.000611389	-0.00148628	0.000263497	0.000446379	-1.36966	0.170792	47.6509	-0.000611389	-0.00148628	0.000263497	0.000446379	-1.36966	0.170792	0.847224	236.375
3	38388808	XYLB	-	cg12340144	0.000894753	-0.000419854	0.00220936	0.00067073	1.334	0.182205	50.8351	0.000894753	-0.000419854	0.00220936	0.00067073	1.334	0.182205	0.541887	151.186
12	113659153	IQCD;TPCN1	-	cg13393195	0.000362302	-0.000182112	0.000906717	0.000277768	1.30434	0.192119	53.6013	0.000362302	-0.000182112	0.000906717	0.000277768	1.30434	0.192119	0.878461	245.091
8	23262073	LOXL2	-	cg05365729	0.00092202	-0.000490408	0.00233445	0.00072064	1.27945	0.20074	56.0065	0.00110265	-0.00131744	0.00352274	0.00123476	0.893007	0.371853	0.0940696	26.2454
1	149908781	MTMR11	-	cg24620905	0.000774931	-0.000454672	0.00200453	0.00062736	1.23523	0.216746	60.4723	0.000774931	-0.000454672	0.00200453	0.00062736	1.23523	0.216746	0.450692	125.743
9	19103231	HAUS6	-	cg07664183	-0.00113652	-0.00296909	0.000696055	0.000935003	-1.21552	0.224167	62.5425	-0.00118314	-0.00338342	0.00101714	0.00112261	-1.05392	0.29192	0.232183	64.779
6	163149169	PACRG;PARK2	-	cg21926612	0.00173969	-0.00112145	0.00460083	0.00145979	1.19173	0.233365	65.1089	0.00173969	-0.00112145	0.00460083	0.00145979	1.19173	0.233365	0.417094	116.369
11	69455877	CCND1	-	cg08170622	0.000257104	-0.000181812	0.000696019	0.00022394	1.14809	0.250932	70.01	0.000257104	-0.000181812	0.000696019	0.00022394	1.14809	0.250932	0.364538	101.706
21	47604052	C21orf56	-	cg07747299	-0.00334103	-0.00908269	0.00240062	0.00292947	-1.14049	0.254082	70.8888	-0.00334103	-0.00908269	0.00240062	0.00292947	-1.14049	0.254082	0.720206	200.937
6	33548423	BAK1	-	cg07679836	-0.00132866	-0.00364312	0.0009858	0.00118087	-1.12515	0.260524	72.6861	-0.00132866	-0.00364312	0.0009858	0.00118087	-1.12515	0.260524	0.508369	141.835
9	87282823	NTRK2	-	cg22402007	-0.000798623	-0.00219205	0.000594809	0.000710948	-1.12332	0.261301	72.903	-0.000798623	-0.00219205	0.000594809	0.000710948	-1.12332	0.261301	0.845634	235.932
16	56995840	CETP	-	cg12564453	0.000821929	-0.000626516	0.00227038	0.000739016	1.11219	0.266055	74.2293	0.000821929	-0.000626516	0.00227038	0.000739016	1.11219	0.266055	0.406406	113.387
17	9729258	GLP2R	-	cg01056568	-0.000937173	-0.00262989	0.000755543	0.000863646	-1.08514	0.277862	77.5234	-0.00103662	-0.00332423	0.00125099	0.00116717	-0.888147	0.374462	0.182259	50.8503
2	231090640	SP140	-	cg05564251	-0.000777305	-0.00219031	0.000635697	0.000720933	-1.07819	0.280948	78.3844	-0.00018967	-0.00432361	0.00394427	0.00210919	-0.0899256	0.928346	0.00553257	1.54359
10	71892760	AIFM2	-	cg02100629	0.000797393	-0.000664859	0.00225965	0.000746061	1.0688	0.285158	79.559	0.000797393	-0.000664859	0.00225965	0.000746061	1.0688	0.285158	0.656903	183.276
9	20622599	MLLT3	-	cg09730361	0.000262237	-0.000236457	0.000760932	0.000254441	1.03064	0.302709	84.4557	0.000255719	-0.000264015	0.000775453	0.000265175	0.96434	0.334876	0.301977	84.2515
3	47843865	DHX30	-	cg14758413	-0.000484756	-0.00141776	0.000448248	0.000476032	-1.01833	0.308522	86.0776	-0.000484756	-0.00141776	0.000448248	0.000476032	-1.01833	0.308522	0.447084	124.737
6	133562774	EYA4	-	cg26656135	-0.000398017	-0.00116602	0.000369988	0.000391847	-1.01575	0.30975	86.4201	-0.000398017	-0.00116602	0.000369988	0.000391847	-1.01575	0.30975	0.368191	102.725
1	76262648	MSH4	-	cg22035229	-0.00116555	-0.00341603	0.00108493	0.00114823	-1.01509	0.310063	86.5076	-0.000922331	-0.00405984	0.00221518	0.0016008	-0.576169	0.564501	0.181612	50.6698
11	94227320	ANKRD49;MRE11A	-	cg20815063	0.000219592	-0.000204429	0.000643612	0.000216341	1.01503	0.310094	86.5162	0.000219592	-0.000204429	0.000643612	0.000216341	1.01503	0.310094	0.874561	244.003
2	239198294	PER2	-	cg05664072	-0.000589361	-0.00172864	0.000549913	0.000581273	-1.01391	0.310624	86.664	-0.000589361	-0.00172864	0.000549913	0.000581273	-1.01391	0.310624	0.825418	230.292
20	62592735	ZNF512B	-	cg03710860	0.000624101	-0.00058507	0.00183327	0.000616935	1.01162	0.311722	86.9704	0.000624101	-0.00058507	0.00183327	0.000616935	1.01162	0.311722	0.719626	200.776
17	66031828	KPNA2	-	cg14732136	0.000318837	-0.000305091	0.000942764	0.000318336	1.00157	0.31655	88.3175	0.000318837	-0.000305091	0.000942764	0.000318336	1.00157	0.31655	0.931345	259.845
10	71389696	C10orf35	-	cg13129046	-0.000672261	-0.00199323	0.000648707	0.000673976	-0.997455	0.318544	88.8737	-0.000463937	-0.00346911	0.00254123	0.00153328	-0.302578	0.762211	0.0248747	6.94003
20	50809000	ZFP64	-	cg08899632	-0.000198158	-0.000598145	0.000201829	0.000204079	-0.970987	0.331555	92.5038	-0.000198158	-0.000598145	0.000201829	0.000204079	-0.970987	0.331555	0.642802	179.342
17	79478839	ACTG1	-	cg17317962	-0.00020472	-0.00063718	0.000227739	0.000220647	-0.927821	0.353501	98.6267	-0.000249007	-0.000950384	0.000452369	0.000357852	-0.695839	0.486529	0.11116	31.0136
20	13765663	ESF1;C20orf7	-	cg23222573	-0.000207447	-0.00065578	0.000240887	0.000228746	-0.906888	0.364466	101.686	-0.000207447	-0.00065578	0.000240887	0.000228746	-0.906888	0.364466	0.98662	275.267
10	60936626	PHYHIPL	-	cg13686115	-0.000334397	-0.00107642	0.000407621	0.000378588	-0.883276	0.377087	105.207	-0.00022746	-0.00188973	0.00143481	0.000848112	-0.268196	0.788548	0.0268913	7.50268
19	647289	NA	-	cg10107671	0.000884429	-0.00117353	0.00294239	0.00105	0.842313	0.399613	111.492	0.000884429	-0.00117353	0.00294239	0.00105	0.842313	0.399613	0.885376	247.02
14	106374554	NA	-	cg00988056	-0.00164072	-0.00549416	0.00221271	0.00196607	-0.834518	0.403989	112.713	-0.00164072	-0.00549416	0.00221271	0.00196607	-0.834518	0.403989	0.633712	176.806
17	8124011	C17orf44	-	cg21143441	0.000683163	-0.000925425	0.00229175	0.000820723	0.832392	0.405188	113.047	0.00046821	-0.00185411	0.00279052	0.00118488	0.395155	0.692729	0.173173	48.3153
3	126076601	KLF15	-	cg17305187	0.00018594	-0.000267138	0.000639019	0.000231167	0.804356	0.421192	117.512	0.000189592	-0.000285438	0.000664623	0.000242367	0.782255	0.434065	0.29566	82.4892
16	50715135	SNX20	-	cg27431150	0.000190661	-0.000278534	0.000659857	0.00023939	0.796447	0.425772	118.79	0.000190661	-0.000278534	0.000659857	0.00023939	0.796447	0.425772	0.744	207.576
17	8925201	NTN1	-	cg19564877	-0.000332828	-0.0011674	0.000501748	0.000425812	-0.781632	0.434431	121.206	-0.000332828	-0.0011674	0.000501748	0.000425812	-0.781632	0.434431	0.783107	218.487
8	1133105	NA	-	cg23051248	0.000687038	-0.00112665	0.00250073	0.000925371	0.742447	0.457817	127.731	0.000687038	-0.00112665	0.00250073	0.000925371	0.742447	0.457817	0.750962	209.518
5	140571959	PCDHB10	-	cg05898102	0.000477906	-0.000796326	0.00175214	0.00065013	0.735093	0.462283	128.977	0.000477906	-0.000796326	0.00175214	0.00065013	0.735093	0.462283	0.610815	170.417
20	33460585	GGT7	-	cg13514050	0.000138564	-0.000274899	0.000552027	0.000210954	0.656845	0.511281	142.647	0.000138564	-0.000274899	0.000552027	0.000210954	0.656845	0.511281	0.558719	155.883
6	31148748	NA	-	cg23457357	0.000638012	-0.00127804	0.00255407	0.000977597	0.652633	0.513993	143.404	0.000638012	-0.00127804	0.00255407	0.000977597	0.652633	0.513993	0.926048	258.367
9	4984206	JAK2	-	cg20394284	-0.000718037	-0.00289104	0.00145496	0.00110869	-0.647643	0.517216	144.303	-0.000718037	-0.00289104	0.00145496	0.00110869	-0.647643	0.517216	0.438595	122.368
3	48646375	UQCRC1	-	cg06049972	-0.000319413	-0.001288	0.000649175	0.000494187	-0.646341	0.518058	144.538	-0.000314747	-0.00132679	0.000697301	0.00051636	-0.609549	0.542161	0.296544	82.7357
11	125365138	FEZ1	-	cg19286604	-0.000224433	-0.000947635	0.000498769	0.000368987	-0.608241	0.543028	151.505	-0.000224433	-0.000947635	0.000498769	0.000368987	-0.608241	0.543028	0.831462	231.978
18	8717926	KIAA0802	-	cg07955887	-0.000362659	-0.00155361	0.000828297	0.000607641	-0.59683	0.550621	153.623	-0.000362659	-0.00155361	0.000828297	0.000607641	-0.59683	0.550621	0.531304	148.234
10	131265696	MGMT	-	cg02941816	-0.000228816	-0.000980441	0.00052281	0.000383489	-0.596667	0.550729	153.654	-0.000228816	-0.000980441	0.00052281	0.000383489	-0.596667	0.550729	0.89828	250.62
5	140012728	CD14	-	cg25358289	0.000500588	-0.00121491	0.00221608	0.000875268	0.571926	0.567372	158.297	0.000500588	-0.00121491	0.00221608	0.000875268	0.571926	0.567372	0.702887	196.105
11	47235900	DDB2	-	cg19486271	-0.000894502	-0.00398805	0.00219904	0.00157837	-0.566725	0.570901	159.281	-0.000723765	-0.00522166	0.00377413	0.00229489	-0.315382	0.752472	0.149177	41.6204
7	100080506	C7orf51	-	cg08723608	0.000511825	-0.00136096	0.00238461	0.000955521	0.53565	0.592201	165.224	0.000511825	-0.00136096	0.00238461	0.000955521	0.53565	0.592201	0.472517	131.832
6	136611096	BCLAF1	-	cg12721546	-7.03546e-05	-0.000329679	0.00018897	0.000132311	-0.531737	0.594908	165.979	-3.03029e-05	-0.000420596	0.00035999	0.000199133	-0.152174	0.87905	0.158549	44.2352
5	64558623	ADAMTS6	-	cg21878650	-0.000619762	-0.00292565	0.00168613	0.0011765	-0.526787	0.598342	166.937	-0.000619762	-0.00292565	0.00168613	0.0011765	-0.526787	0.598342	0.884947	246.9
7	128784442	TSPAN33	-	cg11303670	-0.000135598	-0.000702081	0.000430884	0.000289027	-0.469154	0.638959	178.27	-0.000135598	-0.000702081	0.000430884	0.000289027	-0.469154	0.638959	0.887438	247.595
2	17721751	VSNL1	-	cg25306927	0.000117153	-0.00039285	0.000627156	0.00026021	0.450225	0.652548	182.061	0.00020007	-0.000996178	0.00139632	0.000610341	0.3278	0.743063	0.0206806	5.76988
4	140477705	SETD7	-	cg25945961	-0.000138051	-0.000739927	0.000463825	0.000307085	-0.449553	0.653033	182.196	-0.000138051	-0.000739927	0.000463825	0.000307085	-0.449553	0.653033	0.51077	142.505
10	82213490	TSPAN14	-	cg23858360	-0.000539254	-0.00290405	0.00182554	0.00120655	-0.446938	0.65492	182.723	-0.000539254	-0.00290405	0.00182554	0.00120655	-0.446938	0.65492	0.907112	253.084
19	45579845	ZNF296	-	cg18487515	8.72733e-05	-0.000297836	0.000472382	0.000196488	0.444167	0.656922	183.281	8.72733e-05	-0.000297836	0.000472382	0.000196488	0.444167	0.656922	0.969575	270.511
22	38240558	ANKRD54;MIR658	-	cg19070798	-6.50003e-05	-0.000358252	0.000228251	0.000149621	-0.434433	0.663974	185.249	-6.50003e-05	-0.000358252	0.000228251	0.000149621	-0.434433	0.663974	0.684991	191.112
9	127019914	NEK6	-	cg21468416	0.000222542	-0.000810864	0.00125595	0.000527258	0.422074	0.672971	187.759	0.000222542	-0.000810864	0.00125595	0.000527258	0.422074	0.672971	0.828969	231.282
22	39796206	MAP3K7IP1	-	cg16442715	-0.000112215	-0.000672442	0.000448012	0.000285835	-0.392585	0.694626	193.801	-0.000112215	-0.000672442	0.000448012	0.000285835	-0.392585	0.694626	0.414355	115.605
12	14133426	GRIN2B	-	cg13264741	9.30683e-05	-0.000409023	0.000595159	0.000256174	0.363302	0.71638	199.87	9.30683e-05	-0.000409023	0.000595159	0.000256174	0.363302	0.71638	0.34446	96.1042
17	32942254	TMEM132E	-	cg23403099	0.00015453	-0.000752652	0.00106171	0.000462857	0.333862	0.738484	206.037	0.000198514	-0.00217285	0.00256987	0.0012099	0.164075	0.869672	0.00901039	2.5139
12	124155880	TCTN2	-	cg17451138	-7.998e-05	-0.000576968	0.000417008	0.00025357	-0.315416	0.752446	209.932	-7.998e-05	-0.000576968	0.000417008	0.00025357	-0.315416	0.752446	0.87224	243.355
14	76045348	FLVCR2	-	cg04001333	0.000568286	-0.00297365	0.00411022	0.00180714	0.314466	0.753167	210.134	0.000502612	-0.00687024	0.00787547	0.00376173	0.133612	0.893709	0.0374266	10.442
20	44747006	CD40	-	cg21601405	0.000276306	-0.00145849	0.0020111	0.000885117	0.312169	0.754912	210.621	0.000276306	-0.00145849	0.0020111	0.000885117	0.312169	0.754912	0.468863	130.813
5	175110375	HRH2	-	cg20277670	-0.000116277	-0.000962473	0.000729918	0.00043174	-0.269322	0.787682	219.763	-0.000166699	-0.00117717	0.000843766	0.000515553	-0.323341	0.746437	0.248891	69.4406
13	26043066	ATP8A2	-	cg18236477	0.000118363	-0.000772526	0.00100925	0.000454544	0.260401	0.794555	221.681	0.000118363	-0.000772526	0.00100925	0.000454544	0.260401	0.794555	0.487824	136.103
22	41778547	TEF	-	cg11777321	-8.00888e-05	-0.000700025	0.000539847	0.0003163	-0.253205	0.800109	223.231	-4.4867e-05	-0.000891242	0.000801508	0.000431832	-0.103899	0.917249	0.177153	49.4257
12	104359732	TDG	-	cg03923277	0.000526126	-0.0036199	0.00467215	0.00211536	0.248718	0.803579	224.199	0.000526126	-0.0036199	0.00467215	0.00211536	0.248718	0.803579	0.422211	117.797
8	33424809	RNF122	-	cg09904573	6.09454e-05	-0.000516157	0.000638048	0.000294445	0.206984	0.836023	233.25	0.000136274	-0.00067504	0.000947588	0.000413943	0.329209	0.741997	0.188137	52.4902
6	6008125	NRN1	-	cg25511429	6.65477e-05	-0.000568213	0.000701308	0.000323863	0.205481	0.837196	233.578	0.000108741	-0.000807095	0.00102458	0.000467272	0.232715	0.815982	0.154036	42.9761
7	872293	UNC84A	-	cg22972055	0.000197812	-0.00172746	0.00212308	0.000982299	0.201377	0.840404	234.473	0.000813886	-0.00450965	0.00613742	0.00271614	0.299648	0.764446	0.00760643	2.12219
3	10290674	TATDN2	-	cg14011734	-2.73329e-05	-0.000328928	0.000274262	0.000153878	-0.177627	0.859016	239.665	-2.73329e-05	-0.000328928	0.000274262	0.000153878	-0.177627	0.859016	0.818137	228.26
4	157892758	PDGFC	-	cg20937139	-4.32188e-05	-0.000587107	0.000500669	0.000277499	-0.155744	0.876235	244.47	-4.32188e-05	-0.000587107	0.000500669	0.000277499	-0.155744	0.876235	0.898942	250.805
3	108476126	RETNLB	-	cg14659547	-9.9457e-05	-0.00146527	0.00126636	0.000696856	-0.142722	0.886509	247.336	-9.9457e-05	-0.00146527	0.00126636	0.000696856	-0.142722	0.886509	0.319165	89.0471
1	77747387	AK5	-	cg25604883	5.26003e-05	-0.000740884	0.000846085	0.000404846	0.129926	0.896625	250.158	5.26003e-05	-0.000740884	0.000846085	0.000404846	0.129926	0.896625	0.383912	107.111
11	113845638	HTR3A	-	cg24134767	8.3136e-05	-0.00126322	0.00142949	0.000686927	0.121026	0.90367	252.124	8.3136e-05	-0.00126322	0.00142949	0.000686927	0.121026	0.90367	0.970784	270.849
13	96706045	UGGT2	-	cg25169784	-3.30378e-05	-0.00062519	0.000559114	0.000302124	-0.109352	0.912923	254.706	-3.42281e-05	-0.000645223	0.000576767	0.000311738	-0.109798	0.91257	0.302269	84.3331
11	64108440	CCDC88B	-	cg00022866	5.06616e-05	-0.00144671	0.00154804	0.000763981	0.0663126	0.947129	264.249	5.06616e-05	-0.00144671	0.00154804	0.000763981	0.0663126	0.947129	0.850553	237.304
14	103388656	AMN	-	cg09616556	4.80152e-05	-0.00157107	0.0016671	0.00082608	0.0581242	0.95365	266.068	7.36856e-05	-0.00165407	0.00180144	0.000881525	0.0835888	0.933383	0.289502	80.771
16	2933841	FLYWCH2	-	cg12741488	1.70412e-05	-0.000560658	0.00059474	0.00029475	0.0578159	0.953895	266.137	1.70412e-05	-0.000560658	0.00059474	0.00029475	0.0578159	0.953895	0.972263	271.262
22	46450107	C22orf26;LOC150381	-	cg13269407	1.39378e-05	-0.00349614	0.00352401	0.00179089	0.00778262	0.99379	277.268	1.39378e-05	-0.00349614	0.00352401	0.00179089	0.00778262	0.99379	0.916997	255.842
1	3713096	LRRC47	-	cg19148051	-1.29995e-06	-0.000495033	0.000492433	0.000251909	-0.00516038	0.995883	277.851	0.000143138	-0.00100736	0.00129363	0.000586997	0.243848	0.807348	0.0263349	7.34743
